# Supplementary material for: A live biohybrid bacterial therapy based on engineered Serratia marcescens
Source: Nat Commun. 2026 Apr 7;17:4956. doi: 10.1038/s41467-026-70949-4 (PMC13234118; doi:10.1038/s41467-026-70949-4)
Supplement: Supplementary file 3 — Supplementary Data 1 [file 41467_2026_70949_MOESM3_ESM.xlsx]

## Sheet: Differentially expressed prote
Accession	Gene Name	Description	Unique peptides	Average(SMT)	Average(PBS)	log2FoldChange	FoldChange	Regulation	p-value	q-value	SMT-1	SMT-2	SMT-3	PBS-1	PBS-2	PBS-3	Product	GeneID	Gene_Name	GO_id	GO_term	pathway	pathway_description	K_number	eggNOG_id	eggNOG_abbreviation	eggNOG_description	eggNOG_function_classification	PFAM_Family	PFAM_Type	PFAM_Name	InterPro_id	InterPro_ENTRY_TYPE	InterPro_ENTRY_NAME	WikiPathway_id	WikiPathway_description	Reactome_id	Reactome_description	Subcellular_location
O54992	Mapkapk5	MAP kinase-activated protein kinase 5	1	10.0539	19.0398	-8.98586	0.00197236	Down	4.98547e-08	0.000109431	10.0548	10.0683	10.0387	18.9075	19.1994	19.0124	MAP kinase-activated protein kinase 5	17165	Mapkapk5	GO:0032007,GO:0060999,GO:1904355,GO:0032212,GO:0046777,GO:0007265,GO:0006417,GO:0090400,GO:0005737,GO:0005829,GO:0005654,GO:0005634,GO:0032991,GO:0032156,GO:0005524,GO:0009931,GO:0005516,GO:0004683,GO:0051019,GO:0002039,GO:0004672,GO:0106310,GO:0004674	negative regulation of TOR signaling|positive regulation of dendritic spine development|positive regulation of telomere capping|positive regulation of telomere maintenance via telomerase|protein autophosphorylation|Ras protein signal transduction|regulation of translation|stress-induced premature senescence|cytoplasm|cytosol|nucleoplasm|nucleus|protein-containing complex|septin cytoskeleton|ATP b…	mmu04010	MAPK signaling pathway	K04442	KOG0604	T	mitogen-activated protein kinase binding	Signal transduction mechanisms	PF00069	domain	Protein kinase domain	IPR011009,IPR027442,IPR000719,IPR008271	Homologous_superfamily|Homologous_superfamily|Domain|Active_site	Protein kinase-like domain superfamily|MAP kinase activated protein kinase, C-terminal|Protein kinase domain|Serine/threonine-protein kinase, active site	WP493	Mapk signaling pathway	R-MMU-2559580,R-MMU-5687128,R-MMU-6804756	Oxidative Stress Induced Senescence|MAPK6/MAPK4 signaling|Regulation of TP53 Activity through Phosphorylation	Cytoplasm;Nucleus
Q0VGT2	Gli2	Zinc finger protein GLI2	1	10.0539	15.9805	-5.92657	0.0164409	Down	4.73553e-08	0.000109431	10.0548	10.0683	10.0387	16.0183	15.8717	16.0514	Zinc finger protein GLI2	14633	Gli2	GO:0048856,GO:0048646,GO:0009952,GO:0007411,GO:0048754,GO:0030154,GO:0008283,GO:0071407,GO:0098586,GO:0021696,GO:0002062,GO:0090103,GO:0048589,GO:0021904,GO:0009953,GO:0048566,GO:0042733,GO:0009913,GO:0050673,GO:0021508,GO:0010467,GO:0031069,GO:0060322,GO:0007507,GO:0030902,GO:0007442,GO:0001701,GO:0001822,GO:0030324,GO:0030879,GO:0060603,GO:0002009,GO:0043066,GO:0032331,GO:0045879,GO:0000122,GO:…	anatomical structure development|anatomical structure formation involved in morphogenesis|anterior/posterior pattern specification|axon guidance|branching morphogenesis of an epithelial tube|cell differentiation|cell population proliferation|cellular response to organic cyclic compound|cellular response to virus|cerebellar cortex morphogenesis|chondrocyte differentiation|cochlea morphogenesis|dev…	mmu04340,mmu04390,mmu05200,mmu05217	Hedgehog signaling pathway|Hippo signaling pathway|Pathways in cancer|Basal cell carcinoma	K16798	KOG1721	B	DNA binding	Chromatin structure and dynamics	PF00096	domain	Zinc finger, C2H2 type	IPR043359,IPR036236,IPR013087	Family|Homologous_superfamily|Domain	C2H2-type zinc-finger protein GLI-like|Zinc finger C2H2 superfamily|Zinc finger C2H2-type	WP116,WP116,WP1498	Hedgehog signaling pathway|Hedgehog signaling pathway|Dopaminergic neurogenesis	R-MMU-5610787,R-MMU-5632684	Hedgehog 'off' state|Hedgehog 'on' state	Cytoplasm;Nucleus
Q9JHI9	Slc40a1	Solute carrier family 40 member 1	1	10.0539	15.1568	-5.10287	0.0290994	Down	4.3287e-05	0.00383898	10.0548	10.0683	10.0387	15.6655	14.7706	15.0342	Solute carrier family 40 member 1	53945	Slc40a1	GO:0006915,GO:0003158,GO:0051649,GO:0006879,GO:1903988,GO:0034755,GO:0006826,GO:0002260,GO:0060586,GO:0043066,GO:0045944,GO:0034395,GO:0048536,GO:0060345,GO:0006366,GO:0016323,GO:0005829,GO:0005654,GO:0005886,GO:0008021,GO:0015093,GO:0042802,GO:0005381,GO:0046872,GO:0017046	apoptotic process|endothelium development|establishment of localization in cell|intracellular iron ion homeostasis|iron ion export across plasma membrane|iron ion transmembrane transport|iron ion transport|lymphocyte homeostasis|multicellular organismal-level iron ion homeostasis|negative regulation of apoptotic process|positive regulation of transcription by RNA polymerase II|regulation of trans…	mmu04216,mmu04978	Ferroptosis|Mineral absorption	K14685	KOG2601	E	iron ion transmembrane transporter activity	Amino acid transport and metabolism	PF06963	family	Ferroportin1 (FPN1)	IPR009716,IPR036259	Family|Homologous_superfamily	Ferroportin-1|MFS transporter superfamily	WP1596	Iron homeostasis	R-MMU-425410,R-MMU-917937	Metal ion SLC transporters|Iron uptake and transport	Cell membrane
Q6IFZ6	Krt77	Keratin, type II cytoskeletal 1b	2	10.0539	15.116	-5.06207	0.029934	Down	0.00197554	0.032841	10.0548	10.0683	10.0387	16.3819	15.0142	13.9519	Keratin, type II cytoskeletal 1b	406220	Krt77	GO:0045109,GO:0031424,GO:0001533,GO:0005856,GO:0045095,GO:0030280	intermediate filament organization|keratinization|cornified envelope|cytoskeleton|keratin filament|structural constituent of skin epidermis				ENOG502QQIF	S	structural molecule activity	Function unknown	PF00038,PF16208	coiled_coil|family	Intermediate filament protein|Keratin type II head	IPR018039,IPR039008,IPR032444,IPR003054	Conserved_site|Domain|Domain|Family	Intermediate filament protein, conserved site|Intermediate filament, rod domain|Keratin type II head|Keratin, type II			R-MMU-6805567,R-MMU-6809371	Keratinization|Formation of the cornified envelope
A2AFR3	Frmpd4	FERM and PDZ domain-containing protein 4	1	11.9933	17.0431	-5.04978	0.0301902	Down	0.0599665	0.205072	10.0548	10.0683	15.8569	16.6622	17.2046	17.2626	FERM and PDZ domain-containing protein 4	333605	Frmpd4	GO:0051835,GO:0098974,GO:0005856,GO:0043197,GO:0098978,GO:0014069,GO:0032991,GO:0005546	positive regulation of synapse structural plasticity|postsynaptic actin cytoskeleton organization|cytoskeleton|dendritic spine|glutamatergic synapse|postsynaptic density|protein-containing complex|phosphatidylinositol-4,5-bisphosphate binding				KOG3552	O	positive regulation of synapse structural plasticity	Posttranslational modification, protein turnover, chaperones	PF21477,PF00373,PF00595	domain|domain|domain	FAK1/PYK2, FERM domain C-lobe|FERM central domain|PDZ domain	IPR019749,IPR049385,IPR014352,IPR035963,IPR019748,IPR000299,IPR041779,IPR001478,IPR036034,IPR011993,IPR029071,IPR001202,IPR036020	Domain|Domain|Homologous_superfamily|Homologous_superfamily|Domain|Domain|Domain|Domain|Homologous_superfamily|Homologous_superfamily|Homologous_superfamily|Domain|Homologous_superfamily	Band 4.1 domain|FAK1-like, FERM domain C-lobe|FERM/acyl-CoA-binding protein superfamily|FERM superfamily, second domain|FERM central domain|FERM domain|FERM and PDZ domain-containing protein 1/3/4, FERM domain C-lobe|PDZ domain|PDZ superfamily|PH-like domain superfamily|Ubiquitin-like domain superfamily|WW domain|WW domain superfamily
O70146	Tesk1	Dual specificity testis-specific protein kinase 1	1	10.0539	14.952	-4.89814	0.0335361	Down	5.06396e-05	0.00415528	10.0548	10.0683	10.0387	14.8309	14.5655	15.4597	Dual specificity testis-specific protein kinase 1	21754	Tesk1	GO:0030036,GO:0051650,GO:1902018,GO:0042326,GO:0031953,GO:0016310,GO:0090521,GO:1900182,GO:0001934,GO:0051496,GO:1900026,GO:0032956,GO:0032880,GO:0007283,GO:0005813,GO:0005737,GO:0031410,GO:0030027,GO:0005634,GO:0048471,GO:0005524,GO:0046872,GO:0004672,GO:0019901,GO:0106310,GO:0004674,GO:0004712,GO:0004713	actin cytoskeleton organization|establishment of vesicle localization|negative regulation of cilium assembly|negative regulation of phosphorylation|negative regulation of protein autophosphorylation|phosphorylation|podocyte cell migration|positive regulation of protein localization to nucleus|positive regulation of protein phosphorylation|positive regulation of stress fiber assembly|positive regu…				ENOG502QTCP	KLT	protein serine/threonine kinase activity	Transcription|Replication, recombination and repair|Signal transduction mechanisms	PF07714	domain	Protein tyrosine and serine/threonine kinase	IPR011009,IPR000719,IPR017441,IPR001245,IPR008266	Homologous_superfamily|Domain|Binding_site|Domain|Active_site	Protein kinase-like domain superfamily|Protein kinase domain|Protein kinase, ATP binding site|Serine-threonine/tyrosine-protein kinase, catalytic domain|Tyrosine-protein kinase, active site			R-MMU-446388	Regulation of cytoskeletal remodeling and cell spreading by IPP complex components	Cytoplasm
Q6IME9	Krt72	Keratin, type II cytoskeletal 72	1	10.0539	14.8912	-4.83732	0.0349801	Down	0.00706364	0.0650092	10.0548	10.0683	10.0387	16.649	13.3807	14.644	Keratin, type II cytoskeletal 72	105866	Krt72	GO:0045109,GO:0031424,GO:0045095,GO:0030280	intermediate filament organization|keratinization|keratin filament|structural constituent of skin epidermis				ENOG502T3SC	S	structural molecule activity	Function unknown	PF00038,PF16208	coiled_coil|family	Intermediate filament protein|Keratin type II head	IPR018039,IPR039008,IPR032444,IPR003054	Conserved_site|Domain|Domain|Family	Intermediate filament protein, conserved site|Intermediate filament, rod domain|Keratin type II head|Keratin, type II			R-MMU-6805567,R-MMU-6809371	Keratinization|Formation of the cornified envelope
Q9D9P2	Ccdc103	Coiled-coil domain-containing protein 103	1	10.0539	14.5337	-4.47984	0.044816	Down	2.41108e-05	0.00282258	10.0548	10.0683	10.0387	14.1552	14.6055	14.8405	Coiled-coil domain-containing protein 103	73293	Ccdc103	GO:0070286,GO:0003341,GO:0071907,GO:0007368,GO:0003351,GO:0001947,GO:0036159,GO:0036158,GO:0005576,GO:0031514,GO:0036157,GO:0042803	axonemal dynein complex assembly|cilium movement|determination of digestive tract left/right asymmetry|determination of left/right symmetry|epithelial cilium movement involved in extracellular fluid movement|heart looping|inner dynein arm assembly|outer dynein arm assembly|extracellular region|motile cilium|outer dynein arm|protein homodimerization activity				ENOG502RY3P	S	Coiled-coil domain-containing protein	Function unknown	PF15867,PF13877	family|domain	Dynein attachment factor N-terminus|Potential Monad-binding region of RPAP3	IPR042422,IPR031733,IPR025986	Family|Domain|Domain	Coiled-coil domain-containing protein 103|Dynein attachment factor, N-terminal|RNA-polymerase II-associated protein 3-like, C-terminal domain					Cytoplasm
O88428	Papss2	Bifunctional 3'-phosphoadenosine 5'-phosphosulfate synthase 2	1	10.0539	14.2141	-4.16019	0.0559317	Down	2.90827e-05	0.00303983	10.0548	10.0683	10.0387	14.4896	14.3172	13.8355	Bifunctional 3'-phosphoadenosine 5'-phosphosulfate synthase 2	23972	Papss2	GO:0050428,GO:0007596,GO:0060348,GO:0042445,GO:0016310,GO:0000103,GO:0005829,GO:0004020,GO:0005524,GO:0016779,GO:0004781	3'-phosphoadenosine 5'-phosphosulfate biosynthetic process|blood coagulation|bone development|hormone metabolic process|phosphorylation|sulfate assimilation|cytosol|adenylylsulfate kinase activity|ATP binding|nucleotidyltransferase activity|sulfate adenylyltransferase (ATP) activity	mmu00920,mmu00230,mmu00450	Sulfur metabolism|Purine metabolism|Selenocompound metabolism	K13811	KOG4238	P	3'-phosphoadenosine 5'-phosphosulfate biosynthetic process	Inorganic ion transport and metabolism	PF01583,PF01747,PF14306	domain|domain|domain	Adenylylsulphate kinase|ATP-sulfurylase|PUA-like domain	IPR002891,IPR025980,IPR027417,IPR015947,IPR014729,IPR024951,IPR002650	Family|Domain|Homologous_superfamily|Homologous_superfamily|Homologous_superfamily|Domain|Family	Adenylyl-sulfate kinase|ATP-sulfurylase PUA-like domain|P-loop containing nucleoside triphosphate hydrolase|PUA-like superfamily|Rossmann-like alpha/beta/alpha sandwich fold|Sulphate adenylyltransferase catalytic domain|Sulphate adenylyltransferase	WP2185,WP2185	Purine metabolism|Purine metabolism	R-MMU-174362	Transport and synthesis of PAPS
Q61581	Igfbp7	Insulin-like growth factor-binding protein 7	1	10.0539	14.0768	-4.02285	0.0615179	Down	2.95701e-05	0.00305442	10.0548	10.0683	10.0387	14.249	14.2841	13.6972	Insulin-like growth factor-binding protein 7	29817	Igfbp7	GO:0007155,GO:0048839,GO:0001558,GO:0009966,GO:0050810,GO:0062023,GO:0005615,GO:0005520	cell adhesion|inner ear development|regulation of cell growth|regulation of signal transduction|regulation of steroid biosynthetic process|collagen-containing extracellular matrix|extracellular space|insulin-like growth factor binding				ENOG502RACD	S	insulin-like growth factor binding	Function unknown	PF07679,PF00219,PF07648	domain|domain|domain	Immunoglobulin I-set domain|Insulin-like growth factor binding protein|Kazal-type serine protease inhibitor domain	IPR009030,IPR007110,IPR036179,IPR013783,IPR013098,IPR003599,IPR003598,IPR000867,IPR011390,IPR002350,IPR036058	Homologous_superfamily|Domain|Homologous_superfamily|Homologous_superfamily|Domain|Domain|Domain|Domain|Family|Domain|Homologous_superfamily	Growth factor receptor cysteine-rich domain superfamily|Immunoglobulin-like domain|Immunoglobulin-like domain superfamily|Immunoglobulin-like fold|Immunoglobulin I-set|Immunoglobulin subtype|Immunoglobulin subtype 2|Insulin-like growth factor-binding protein, IGFBP|Insulin-like growth factor binding protein-related protein (IGFBP-rP), MAC25|Kazal domain|Kazal domain superfamily	WP3675	Factors and pathways affecting insulin like growth factor IGF1 Akt signaling	R-MMU-381426,R-MMU-8957275	Regulation of Insulin-like Growth Factor (IGF) transport and uptake by Insulin-like Growth Factor Binding Proteins (IGFBPs)|Post-translational protein phosphorylation	Secreted
A1YIY0	Fcrl6	Fc receptor-like protein 6	1	11.5874	15.56	-3.97262	0.0636973	Down	0.0628281	0.209907	10.0548	14.6688	10.0387	15.1677	15.6939	15.8185	Fc receptor-like protein 6	677296	Fcrl6	GO:0007166,GO:0009897,GO:0005886,GO:0042289,GO:0019902,GO:0019903,GO:0004888	cell surface receptor signaling pathway|external side of plasma membrane|plasma membrane|MHC class II protein binding|phosphatase binding|protein phosphatase binding|transmembrane signaling receptor activity				ENOG502RU0I	S	MHC class II protein binding	Function unknown	PF13895,PF17736	domain|domain	Immunoglobulin domain|C17orf99 Ig domain	IPR007110,IPR036179,IPR013783,IPR040878	Domain|Homologous_superfamily|Homologous_superfamily|Domain	Immunoglobulin-like domain|Immunoglobulin-like domain superfamily|Immunoglobulin-like fold|IL-40-like, Ig domain					Cell membrane
Q80ZE4	Paqr7	Membrane progestin receptor alpha	3	11.5068	15.4654	-3.95856	0.0643211	Down	0.0547673	0.194207	10.0548	14.4269	10.0387	15.6163	15.0842	15.6955	Membrane progestin receptor alpha	71904	Paqr7	GO:0048477,GO:0048545,GO:0005886,GO:0003707,GO:0005496	oogenesis|response to steroid hormone|plasma membrane|nuclear steroid receptor activity|steroid binding	mmu05207	Chemical carcinogenesis - receptor activation	K25039	KOG0748	T	response to hormone	Signal transduction mechanisms	PF03006	family	Haemolysin-III related	IPR004254	Family	AdipoR/Haemolysin-III-related					Cell membrane
P22725	Wnt5a	Protein Wnt-5a	3	11.6387	15.4093	-3.7706	0.0732715	Down	0.0794935	0.238943	14.809	10.0683	10.0387	15.0707	15.9955	15.1616	Protein Wnt-5a	22418	Wnt5a	GO:0090630,GO:0009887,GO:0008595,GO:0009952,GO:0003283,GO:0003401,GO:0048846,GO:0007411,GO:0007413,GO:0007409,GO:0030509,GO:0060070,GO:0051216,GO:0045165,GO:0016477,GO:0008283,GO:0007267,GO:0071277,GO:0071222,GO:0071219,GO:0071560,GO:0071346,GO:0060067,GO:0036517,GO:0036518,GO:0090103,GO:0060026,GO:0060028,GO:0060029,GO:0007368,GO:0046546,GO:0048546,GO:0071542,GO:0042733,GO:0030326,GO:0048706,GO:…	activation of GTPase activity|animal organ morphogenesis|anterior/posterior axis specification, embryo|anterior/posterior pattern specification|atrial septum development|axis elongation|axon extension involved in axon guidance|axon guidance|axonal fasciculation|axonogenesis|BMP signaling pathway|canonical Wnt signaling pathway|cartilage development|cell fate commitment|cell migration|cell populat…	mmu04310,mmu04390,mmu04150,mmu04550,mmu04916,mmu04360,mmu05200,mmu05205,mmu05225,mmu05226,mmu05217,mmu05224,mmu05165,mmu05010,mmu05022,mmu04934	Wnt signaling pathway|Hippo signaling pathway|mTOR signaling pathway|Signaling pathways regulating pluripotency of stem cells|Melanogenesis|Axon guidance|Pathways in cancer|Proteoglycans in cancer|Hepatocellular carcinoma|Gastric cancer|Basal cell carcinoma|Breast cancer|Human papillomavirus infection|Alzheimer disease|Pathways of neurodegeneration - multiple diseases|Cushing syndrome	K00444	KOG3913	M	frizzled binding	Cell wall/membrane/envelope biogenesis	PF00110	family	wnt family	IPR005817,IPR043158,IPR018161	Family|Homologous_superfamily|Conserved_site	Wnt|Wnt, C-terminal domain|Wnt protein, conserved site	WP1560,WP1763,WP339,WP3857,WP403,WP539,WP723	MicroRNAs in cardiomyocyte hypertrophy|Mechanisms associated with pluripotency|ESC pluripotency pathways|Wnt signaling in kidney disease|Wnt signaling pathway|Wnt signaling pathway|Wnt signaling pathway and pluripotency	R-MMU-201681,R-MMU-3238698,R-MMU-4086398,R-MMU-4086400,R-MMU-4608870,R-MMU-5099900,R-MMU-5140745,R-MMU-8856825,R-MMU-8856828	TCF dependent signaling in response to WNT|WNT ligand biogenesis and trafficking|Ca2+ pathway|PCP/CE pathway|Asymmetric localization of PCP proteins|WNT5A-dependent internalization of FZD4|WNT5A-dependent internalization of FZD2, FZD5 and ROR2|Cargo recognition for clathrin-mediated endocytosis|Clathrin-mediated endocytosis	Secreted
O35177	Nedd9	Enhancer of filamentation 1	2	11.8827	15.6304	-3.74766	0.0744459	Down	0.126324	0.310278	10.0548	15.5547	10.0387	16.6111	14.4196	15.8604	Enhancer of filamentation 1	18003	Nedd9	GO:0007155,GO:0007049,GO:0051301,GO:0016477,GO:0061523,GO:0007611,GO:0097021,GO:0030336,GO:0030335,GO:1902952,GO:2000522,GO:0140131,GO:0045672,GO:1903829,GO:0061098,GO:1900026,GO:0032956,GO:0007169,GO:0016323,GO:0005938,GO:0036064,GO:0005737,GO:0005829,GO:0005925,GO:0005794,GO:0001772,GO:0030027,GO:0072686,GO:0005654,GO:0005634,GO:0005886,GO:0000922,GO:1990782	cell adhesion|cell cycle|cell division|cell migration|cilium disassembly|learning or memory|lymphocyte migration into lymphoid organs|negative regulation of cell migration|positive regulation of cell migration|positive regulation of dendritic spine maintenance|positive regulation of immunological synapse formation|positive regulation of lymphocyte chemotaxis|positive regulation of osteoclast diff…				ENOG502QQHE	S	cellular response to endothelin	Function unknown	PF12026,PF08824,PF14604	domain|domain|domain	Crk-Associated Substrate C-terminal domain|Serine rich protein interaction domain|Variant SH3 domain	IPR021901,IPR037362,IPR035746,IPR014928,IPR038319,IPR036028,IPR001452	Domain|Family|Domain|Domain|Homologous_superfamily|Homologous_superfamily|Domain	CAS family, C-terminal|CAS family|Enhancer of filamentation 1, SH3 domain|Serine rich protein interaction domain|CAS, serine rich four helix bundle domain superfamily|SH3-like domain superfamily|SH3 domain					Cytoplasm;Golgi apparatus;Nucleus
Q9JJA9	Tamalin	General receptor for phosphoinositides 1-associated scaffold protein	1	11.6486	15.3916	-3.74302	0.0746857	Down	0.0798226	0.23944	10.0548	14.8524	10.0387	15.2971	15.3703	15.5075	General receptor for phosphoinositides 1-associated scaffold protein	56149	Tamalin	GO:0006886,GO:0099152,GO:0007165,GO:0005737,GO:0098978,GO:0005641,GO:0048471,GO:0005886,GO:0014069,GO:0045211,GO:0098685,GO:0042802,GO:0030165,GO:0031267	intracellular protein transport|regulation of neurotransmitter receptor transport, endosome to postsynaptic membrane|signal transduction|cytoplasm|glutamatergic synapse|nuclear envelope lumen|perinuclear region of cytoplasm|plasma membrane|postsynaptic density|postsynaptic membrane|Schaffer collateral - CA1 synapse|identical protein binding|PDZ domain binding|small GTPase binding				KOG3528	T	macromolecule localization	Signal transduction mechanisms	PF00595	domain	PDZ domain	IPR001478,IPR036034	Domain|Homologous_superfamily	PDZ domain|PDZ superfamily					Cytoplasm;Cell membrane
O88704	Hcn1	Potassium/sodium hyperpolarization-activated cyclic nucleotide-gated channel 1	3	12.2277	15.9631	-3.73536	0.0750833	Down	0.163048	0.357304	16.5761	10.0683	10.0387	15.489	16.0648	16.3354	Potassium/sodium hyperpolarization-activated cyclic nucleotide-gated channel 1	15165	Hcn1	GO:0045176,GO:0071320,GO:0051867,GO:0045759,GO:0019228,GO:1902632,GO:0071805,GO:0051289,GO:0003254,GO:1902630,GO:0042391,GO:0060078,GO:0051592,GO:0046549,GO:0035725,GO:0097440,GO:0030424,GO:0043679,GO:0016323,GO:0009986,GO:0030425,GO:0032590,GO:0043198,GO:0098978,GO:0098855,GO:0043025,GO:0005886,GO:0045211,GO:0048787,GO:0036477,GO:0030552,GO:0042802,GO:0005222,GO:0140232,GO:0005547,GO:0005546,GO:…	apical protein localization|cellular response to cAMP|general adaptation syndrome, behavioral process|negative regulation of action potential|neuronal action potential|positive regulation of membrane hyperpolarization|potassium ion transmembrane transport|protein homotetramerization|regulation of membrane depolarization|regulation of membrane hyperpolarization|regulation of membrane potential|reg…	mmu04929	GnRH secretion	K04954	KOG0498	U	voltage-gated potassium channel activity	Intracellular trafficking, secretion, and vesicular transport	PF00027,PF00520,PF08412	domain|family|family	Cyclic nucleotide-binding domain|Ion transport protein|Ion transport protein N-terminal	IPR018488,IPR000595,IPR018490,IPR005821,IPR013621,IPR003938,IPR014710	Conserved_site|Domain|Homologous_superfamily|Domain|Domain|Family|Homologous_superfamily	Cyclic nucleotide-binding, conserved site|Cyclic nucleotide-binding domain|Cyclic nucleotide-binding domain superfamily|Ion transport domain|Ion transport N-terminal|Potassium channel, voltage-dependent, EAG/ELK/ERG|RmlC-like jelly roll fold			R-MMU-1296061	HCN channels	Cell membrane
Q3UPC7		Uncharacterized protein KIAA0825 homolog	3	12.0107	15.6796	-3.66884	0.0786263	Down	0.135948	0.322253	10.0548	10.0683	15.9092	15.9879	15.1172	15.9337	Uncharacterized protein KIAA0825 homolog	72371							ENOG502QUZJ	S		Function unknown	PF14906	repeat	Domain of unknown function (DUF4495)	IPR027993	Family	Protein of unknown function DUF4495
P14426	H2-D1	H-2 class I histocompatibility antigen, D-K alpha chain	1	11.8719	15.5014	-3.62956	0.0807967	Down	0.121094	0.30276	10.0548	10.0683	15.4926	15.2039	16.2454	15.055	H-2 class I histocompatibility antigen, D-K alpha chain	14964	H2-D1	GO:0002250,GO:0019731,GO:0002485,GO:0002486,GO:0002476,GO:0002477,GO:0036037,GO:0050830,GO:0006955,GO:0002519,GO:0045953,GO:0010977,GO:0001815,GO:2001187,GO:2000566,GO:0002639,GO:0032736,GO:0032753,GO:0002729,GO:0045954,GO:0002717,GO:0032819,GO:0001916,GO:0032759,GO:0032760,GO:0042270,GO:0002715,GO:0001913,GO:0009986,GO:0033106,GO:0005769,GO:0031901,GO:0005783,GO:0070971,GO:0009897,GO:0005615,GO:…	adaptive immune response|antibacterial humoral response|antigen processing and presentation of endogenous peptide antigen via MHC class I via ER pathway, TAP-dependent|antigen processing and presentation of endogenous peptide antigen via MHC class I via ER pathway, TAP-independent|antigen processing and presentation of endogenous peptide antigen via MHC class Ib|antigen processing and presentatio…	mmu04514,mmu04144,mmu04145,mmu04218,mmu04650,mmu04612,mmu05203,mmu05166,mmu05170,mmu05168,mmu05163,mmu05167,mmu05169,mmu05165,mmu05320,mmu05330,mmu05332,mmu05416,mmu04940	Cell adhesion molecules|Endocytosis|Phagosome|Cellular senescence|Natural killer cell mediated cytotoxicity|Antigen processing and presentation|Viral carcinogenesis|Human T-cell leukemia virus 1 infection|Human immunodeficiency virus 1 infection|Herpes simplex virus 1 infection|Human cytomegalovirus infection|Kaposi sarcoma-associated herpesvirus infection|Epstein-Barr virus infection|Human papil…	K06751					PF07654,PF00129	domain|domain	Immunoglobulin C1-set domain|Class I Histocompatibility antigen, domains alpha 1 and 2	IPR007110,IPR036179,IPR013783,IPR003006,IPR003597,IPR011161,IPR037055,IPR011162,IPR001039	Domain|Homologous_superfamily|Homologous_superfamily|Conserved_site|Domain|Domain|Homologous_superfamily|Homologous_superfamily|Domain	Immunoglobulin-like domain|Immunoglobulin-like domain superfamily|Immunoglobulin-like fold|Immunoglobulin/major histocompatibility complex, conserved site|Immunoglobulin C1-set|MHC class I-like antigen recognition-like|MHC class I-like antigen recognition-like superfamily|MHC classes I/II-like antigen recognition protein|MHC class I alpha chain, alpha1 alpha2 domains					Membrane
P28843	Dpp4	Dipeptidyl peptidase 4	2	11.5533	15.1762	-3.62285	0.0811734	Down	0.0842009	0.247583	10.0548	14.5666	10.0387	15.0591	16.079	14.3904	Dipeptidyl peptidase 4	13482	Dpp4	GO:0002337,GO:0001662,GO:0007155,GO:0043542,GO:0035641,GO:0010716,GO:0090024,GO:0008284,GO:0002717,GO:0030163,GO:0006508,GO:0036343,GO:0033632,GO:0002709,GO:0001666,GO:0042110,GO:0031295,GO:0016324,GO:0009986,GO:0030139,GO:0005576,GO:0046581,GO:0030027,GO:0031258,GO:0045121,GO:0005886,GO:0004177,GO:0045499,GO:0005518,GO:0008239,GO:0042802,GO:0042277,GO:0002020,GO:0042803,GO:0004252,GO:0008236,GO:…	B-1a B cell differentiation|behavioral fear response|cell adhesion|endothelial cell migration|locomotory exploration behavior|negative regulation of extracellular matrix disassembly|negative regulation of neutrophil chemotaxis|positive regulation of cell population proliferation|positive regulation of natural killer cell mediated immunity|protein catabolic process|proteolysis|psychomotor behavior…	mmu04974	Protein digestion and absorption	K01278	KOG2100	E	serine-type peptidase activity	Amino acid transport and metabolism	PF00930,PF18811,PF00326	repeat|repeat|domain	Dipeptidyl peptidase IV (DPP IV) N-terminal region|Dipeptidyl peptidase IV (DPP IV) low complexity region|Prolyl oligopeptidase family	IPR029058,IPR040522,IPR002471,IPR001375,IPR002469	Homologous_superfamily|Domain|Active_site|Domain|Domain	Alpha/Beta hydrolase fold|Dipeptidyl peptidase 4, low complexity region|Peptidase S9, serine active site|Peptidase S9, prolyl oligopeptidase, catalytic domain|Dipeptidylpeptidase IV, N-terminal domain			R-MMU-381771,R-MMU-400511	Synthesis, secretion, and inactivation of Glucagon-like Peptide-1 (GLP-1)|Synthesis, secretion, and inactivation of Glucose-dependent Insulinotropic Polypeptide (GIP)	Secreted
Q8C4N4	Slc66a1	Lysosomal amino acid transporter 1 homolog	1	11.2518	14.6862	-3.43435	0.0925032	Down	0.0471872	0.176901	10.0548	10.0683	13.6324	14.6943	14.2855	15.0787	Lysosomal amino acid transporter 1 homolog	212555	Slc66a1	GO:0080144,GO:1903826,GO:0015819,GO:0043231,GO:0005765,GO:0031090,GO:0015174,GO:0061459,GO:0015189	intracellular amino acid homeostasis|L-arginine transmembrane transport|lysine transport|intracellular membrane-bounded organelle|lysosomal membrane|organelle membrane|basic amino acid transmembrane transporter activity|L-arginine transmembrane transporter activity|L-lysine transmembrane transporter activity	mmu04148	Efferocytosis	K23678	KOG2913	E	basic amino acid transmembrane export from vacuole	Amino acid transport and metabolism	PF04193	repeat	PQ loop repeat	IPR006603	Repeat	PQ-loop repeat			R-MMU-5223345	Miscellaneous transport and binding events	Lysosome
Q8CJ78	Znf628	Zinc finger protein 628	2	11.5938	14.9222	-3.32835	0.0995559	Down	0.103812	0.277717	10.0548	14.688	10.0387	15.4539	14.2649	15.0476	Zinc finger protein 628	232816	Znf628	GO:0006355,GO:0006357,GO:0007283,GO:0005634,GO:0003677,GO:0001228,GO:0003700,GO:0046872,GO:0000978	regulation of DNA-templated transcription|regulation of transcription by RNA polymerase II|spermatogenesis|nucleus|DNA binding|DNA-binding transcription activator activity, RNA polymerase II-specific|DNA-binding transcription factor activity|metal ion binding|RNA polymerase II cis-regulatory region sequence-specific DNA binding				KOG1721	B	DNA binding	Chromatin structure and dynamics	PF00096	domain	Zinc finger, C2H2 type	IPR036236,IPR013087	Homologous_superfamily|Domain	Zinc finger C2H2 superfamily|Zinc finger C2H2-type					Nucleus
A3KGF9	Ccdc9b	Coiled-coil domain-containing protein 9B	2	10.7071	13.9913	-3.28421	0.102649	Down	0.0283133	0.135216	10.0548	12.0278	10.0387	14.8575	14.556	12.5603	Coiled-coil domain-containing protein 9B	214239	Ccdc9b						ENOG502S0JY	S	Domain of unknown function (DUF4594)	Function unknown	PF15266	family	Domain of unknown function (DUF4594)	IPR029336	Family	Protein of unknown function DUF4594
Q62205	Scn9a	Sodium channel protein type 9 subunit alpha	1	11.8883	15.1015	-3.21316	0.107831	Down	0.00322067	0.0431793	11.3582	11.6144	12.6924	14.9763	15.6781	14.65	Sodium channel protein type 9 subunit alpha	20274	Scn9a	GO:0061368,GO:0048266,GO:0007623,GO:0050974,GO:0050965,GO:0006954,GO:0086010,GO:0045759,GO:0019228,GO:0009791,GO:0009636,GO:0019233,GO:0035725,GO:0030424,GO:0005886,GO:0001518,GO:0005272,GO:0031402,GO:0005248	behavioral response to formalin induced pain|behavioral response to pain|circadian rhythm|detection of mechanical stimulus involved in sensory perception|detection of temperature stimulus involved in sensory perception of pain|inflammatory response|membrane depolarization during action potential|negative regulation of action potential|neuronal action potential|post-embryonic development|response …	mmu04742	Taste transduction	K04841	KOG2301	U	membrane depolarization during action potential	Intracellular trafficking, secretion, and vesicular transport	PF00520,PF06512,PF11933	family|family|family	Ion transport protein|Sodium ion transport-associated|Cytoplasmic domain of voltage-gated Na+ ion channel	IPR005821,IPR000048,IPR001696,IPR044564,IPR010526,IPR024583,IPR043203,IPR027359	Domain|Binding_site|Family|Domain|Domain|Domain|Family|Homologous_superfamily	Ion transport domain|IQ motif, EF-hand binding site|Voltage gated sodium channel, alpha subunit|Voltage-gated sodium channel alpha subunit, inactivation gate|Sodium ion transport-associated domain|Voltage-gated Na+ ion channel, cytoplasmic domain|Voltage-gated cation channel calcium and sodium|Voltage-dependent channel domain superfamily					Cell membrane
Q62052	Oca2	P protein	1	11.2553	14.4253	-3.17	0.111105	Down	0.0614719	0.207397	13.6591	10.0683	10.0387	14.6995	14.6714	13.9051	P protein	18431	Oca2	GO:0008283,GO:0048066,GO:0035752,GO:0042438,GO:0006583,GO:0030318,GO:0043473,GO:0007286,GO:0005789,GO:0010008,GO:0005765,GO:0033162,GO:0061778	cell population proliferation|developmental pigmentation|lysosomal lumen pH elevation|melanin biosynthetic process|melanin biosynthetic process from tyrosine|melanocyte differentiation|pigmentation|spermatid development|endoplasmic reticulum membrane|endosome membrane|lysosomal membrane|melanosome membrane|intracellular chloride channel activity				KOG2639	P	arsenite secondary active transmembrane transporter activity	Inorganic ion transport and metabolism	PF03600	family	Citrate transporter	IPR004680	Domain	Citrate transporter-like domain			R-MMU-5662702	Melanin biosynthesis
P31254	Uba1y	Ubiquitin-like modifier-activating enzyme 1 Y	1	12.3907	15.557	-3.16636	0.111386	Down	0.246822	0.452043	10.0548	10.0683	17.049	15.9035	15.4899	15.2776	Ubiquitin-like modifier-activating enzyme 1 Y	22202	Uba1y	GO:0006974,GO:0016567,GO:0006511,GO:0005737,GO:0005634,GO:0005524,GO:0004839	DNA damage response|protein ubiquitination|ubiquitin-dependent protein catabolic process|cytoplasm|nucleus|ATP binding|ubiquitin activating enzyme activity	mmu04120,mmu05012,mmu05022	Ubiquitin mediated proteolysis|Parkinson disease|Pathways of neurodegeneration - multiple diseases	K03178	KOG2012	H	ubiquitin activating enzyme activity	Coenzyme transport and metabolism	PF16191,PF16190,PF09358,PF00899,PF10585	domain|domain|domain|domain|domain	Ubiquitin-activating enzyme E1 four-helix bundle|Ubiquitin-activating enzyme E1 FCCH domain|Ubiquitin fold domain|ThiF family|Ubiquitin-activating enzyme, SCCH domain	IPR032420,IPR032418,IPR042302,IPR045886,IPR000594,IPR018965,IPR042449,IPR038252,IPR019572,IPR042063,IPR035985,IPR018075,IPR018074,IPR033127,IPR000011	Domain|Domain|Homologous_superfamily|Family|Domain|Domain|Homologous_superfamily|Homologous_superfamily|Domain|Homologous_superfamily|Homologous_superfamily|Family|Conserved_site|Active_site|Family	Ubiquitin-activating enzyme E1, four-helix bundle|Ubiquitin-activating enzyme E1, FCCH domain|Ubiquitin-activating enzyme E1, FCCH domain superfamily|ThiF/MoeB/HesA family|THIF-type NAD/FAD binding fold|Ubiquitin-activating enzyme E1, C-terminal|Ubiquitin-activating enzyme E1, inactive adenylation domain, subdomain 1|Ubiquitin-activating enzyme E1, C-terminal domain superfamily|Ubiquitin-activati…
Q9JMJ2	Fbxw4	F-box/WD repeat-containing protein 4	1	11.4363	14.6005	-3.16418	0.111555	Down	0.0863787	0.251011	10.0548	14.2155	10.0387	14.6396	14.8458	14.3161	F-box/WD repeat-containing protein 4	30838	Fbxw4	GO:0051216,GO:0042733,GO:0060173,GO:0002053,GO:0031146,GO:0016055,GO:0019005	cartilage development|embryonic digit morphogenesis|limb development|positive regulation of mesenchymal cell proliferation|SCF-dependent proteasomal ubiquitin-dependent protein catabolic process|Wnt signaling pathway|SCF ubiquitin ligase complex				ENOG502QV15	S	SCF-dependent proteasomal ubiquitin-dependent protein catabolic process	Function unknown	PF12937,PF00400	domain|repeat	F-box-like|WD domain, G-beta repeat	IPR036047,IPR001810,IPR015943,IPR036322,IPR001680	Homologous_superfamily|Domain|Homologous_superfamily|Homologous_superfamily|Repeat	F-box-like domain superfamily|F-box domain|WD40/YVTN repeat-like-containing domain superfamily|WD40-repeat-containing domain superfamily|WD40 repeat			R-MMU-8951664,R-MMU-983168	Neddylation|Antigen processing: Ubiquitination & Proteasome degradation
Q80VC6	Trnau1ap	tRNA selenocysteine 1-associated protein 1	1	11.4483	14.5718	-3.1235	0.114744	Down	0.0942835	0.263214	14.238	10.0683	10.0387	14.4343	15.1726	14.1085	tRNA selenocysteine 1-associated protein 1	71787	Trnau1ap	GO:0001514,GO:0005737,GO:0005634,GO:0000049	selenocysteine incorporation|cytoplasm|nucleus|tRNA binding				KOG0118	H	RNA binding	Coenzyme transport and metabolism	PF00076,PF17654	domain|family	RNA recognition motif|Selenocysteine tRNA 1 associated proteins	IPR012677,IPR035979,IPR000504,IPR034510,IPR040434,IPR041085	Homologous_superfamily|Homologous_superfamily|Domain|Domain|Family|Domain	Nucleotide-binding alpha-beta plait domain superfamily|RNA-binding domain superfamily|RNA recognition motif domain|SECp43, RNA recognition motif 2|tRNA selenocysteine 1-associated protein 1|tRNA selenocysteine 1-associated protein 1, C-terminal	WP108	Selenium metabolism selenoproteins			Cytoplasm;Nucleus
Q5RL51	Gstcd	Glutathione S-transferase C-terminal domain-containing protein	2	11.5845	14.6403	-3.05575	0.120261	Down	0.118109	0.298074	14.6466	10.0683	10.0387	14.4779	14.9587	14.4843	Glutathione S-transferase C-terminal domain-containing protein	67553	Gstcd	GO:0005737,GO:0008757	cytoplasm|S-adenosylmethionine-dependent methyltransferase activity				ENOG502QUFE	Q	Methyltransferase domain	Secondary metabolites biosynthesis, transport and catabolism	PF14497,PF13679	domain|domain	Glutathione S-transferase, C-terminal domain|Methyltransferase domain	IPR010987,IPR036282,IPR004046,IPR025714,IPR029063	Domain|Homologous_superfamily|Domain|Domain|Homologous_superfamily	Glutathione S-transferase, C-terminal-like|Glutathione S-transferase, C-terminal domain superfamily|Glutathione S-transferase, C-terminal|Methyltransferase domain|S-adenosyl-L-methionine-dependent methyltransferase superfamily	WP1251	Metapathway biotransformation			Cytoplasm
Q8R2G6	Ccdc80	Coiled-coil domain-containing protein 80	1	11.3935	14.4045	-3.01103	0.124048	Down	0.104829	0.279282	14.0735	10.0683	10.0387	13.3782	15.1405	14.6948	Coiled-coil domain-containing protein 80	67896	Ccdc80	GO:0030198,GO:0010811,GO:0009617,GO:0005604,GO:0031012,GO:0005576,GO:0005614,GO:0001968,GO:0005539,GO:0008201	extracellular matrix organization|positive regulation of cell-substrate adhesion|response to bacterium|basement membrane|extracellular matrix|extracellular region|interstitial matrix|fibronectin binding|glycosaminoglycan binding|heparin binding				ENOG502QRG7	S	fibronectin binding	Function unknown	PF13778	family	Domain of unknown function (DUF4174)	IPR025232	Domain	Domain of unknown function DUF4174					Secreted
Q8C0N2	Gpat3	Glycerol-3-phosphate acyltransferase 3	2	11.5291	14.5161	-2.98698	0.126133	Down	0.123595	0.306389	10.0548	10.0683	14.4642	13.6742	15.2177	14.6563	Glycerol-3-phosphate acyltransferase 3	231510	Gpat3	GO:0016024,GO:0006072,GO:0008654,GO:0032006,GO:0019432,GO:0005783,GO:0005789,GO:0003841,GO:0004366,GO:0102420	CDP-diacylglycerol biosynthetic process|glycerol-3-phosphate metabolic process|phospholipid biosynthetic process|regulation of TOR signaling|triglyceride biosynthetic process|endoplasmic reticulum|endoplasmic reticulum membrane|1-acylglycerol-3-phosphate O-acyltransferase activity|glycerol-3-phosphate O-acyltransferase activity|sn-1-glycerol-3-phosphate C16:0-DCA-CoA acyl transferase activity	mmu00561,mmu00564	Glycerolipid metabolism|Glycerophospholipid metabolism	K13506	KOG2898	I	sn-1-glycerol-3-phosphate C16:0-DCA-CoA acyl transferase activity	Lipid transport and metabolism	PF01553	family	Acyltransferase	IPR045252,IPR002123	Domain|Domain	Lysophosphatidylcholine acyltransferase LPCAT1-like|Phospholipid/glycerol acyltransferase			R-MMU-1483166	Synthesis of PA
Q9DBT9	Dmgdh	Dimethylglycine dehydrogenase, mitochondrial	1	11.7417	14.7285	-2.98682	0.126147	Down	0.156474	0.34878	10.0548	15.1317	10.0387	14.3472	15.2217	14.6167	Dimethylglycine dehydrogenase, mitochondrial	74129	Dmgdh	GO:0006579,GO:0042426,GO:0035999,GO:0005737,GO:0005759,GO:0005739,GO:0047865,GO:0050660,GO:0005542	amino-acid betaine catabolic process|choline catabolic process|tetrahydrofolate interconversion|cytoplasm|mitochondrial matrix|mitochondrion|dimethylglycine dehydrogenase activity|flavin adenine dinucleotide binding|folic acid binding	mmu00260	Glycine, serine and threonine metabolism	K00315	KOG2844	E	oxidoreductase activity, acting on the CH-NH group of donors, flavin as acceptor	Amino acid transport and metabolism	PF01266,PF16350,PF01571,PF08669	domain|family|domain|domain	FAD dependent oxidoreductase|FAD dependent oxidoreductase central domain|Aminomethyltransferase folate-binding domain|Glycine cleavage T-protein C-terminal barrel domain	IPR006076,IPR036188,IPR032503,IPR028896,IPR013977,IPR006222,IPR029043,IPR027266	Domain|Homologous_superfamily|Domain|Family|Domain|Domain|Homologous_superfamily|Homologous_superfamily	FAD dependent oxidoreductase|FAD/NAD(P)-binding domain superfamily|FAD dependent oxidoreductase, central domain|Aminomethyltransferase-like|Glycine cleavage T-protein, C-terminal barrel domain|Aminomethyltransferase, folate-binding domain|Glycine cleavage T-protein/YgfZ, C-terminal|GTP-binding protein TrmE/Aminomethyltransferase GcvT, domain 1	WP1770	One carbon metabolism and related pathways	R-MMU-6798163	Choline catabolism	Mitochondrion
P52734	Fgd1	FYVE, RhoGEF and PH domain-containing protein 1	2	11.3936	14.3078	-2.91421	0.132659	Down	0.103053	0.276654	10.0548	10.0683	14.0577	14.1687	13.7359	15.0187	FYVE, RhoGEF and PH domain-containing protein 1	14163	Fgd1	GO:0030036,GO:0007010,GO:0046847,GO:0008360,GO:0005737,GO:0005856,GO:0005794,GO:0030027,GO:0001726,GO:0005085,GO:0046872,GO:0031267	actin cytoskeleton organization|cytoskeleton organization|filopodium assembly|regulation of cell shape|cytoplasm|cytoskeleton|Golgi apparatus|lamellipodium|ruffle|guanyl-nucleotide exchange factor activity|metal ion binding|small GTPase binding	mmu04810	Regulation of actin cytoskeleton	K05720	KOG4424	T	Rho guanyl-nucleotide exchange factor activity	Signal transduction mechanisms	PF01363,PF00169,PF00621	domain|domain|domain	FYVE zinc finger|PH domain|RhoGEF domain	IPR035899,IPR000219,IPR035941,IPR035939,IPR011993,IPR001849,IPR000306,IPR017455,IPR013083	Homologous_superfamily|Domain|Domain|Domain|Homologous_superfamily|Domain|Domain|Domain|Homologous_superfamily	Dbl homology (DH) domain superfamily|Dbl homology (DH) domain|FGD1-4, C-terminal PH domain|FGD1, N-terminal PH domain|PH-like domain superfamily|Pleckstrin homology domain|FYVE zinc finger|Zinc finger, FYVE-related|Zinc finger, RING/FYVE/PHD-type	WP523	Regulation of actin cytoskeleton	R-MMU-193648,R-MMU-416482,R-MMU-9013148	NRAGE signals death through JNK|G alpha (12/13) signalling events|CDC42 GTPase cycle	Cytoplasm
Q61767	Hsd3b4	NADPH-dependent 3-keto-steroid reductase Hsd3b4	2	11.8131	14.5907	-2.77757	0.145837	Down	0.212931	0.41768	10.0548	15.3458	10.0387	13.4313	15.6126	14.728	NADPH-dependent 3-keto-steroid reductase Hsd3b4	15495	Hsd3b4	GO:0008207,GO:0021766,GO:0042448,GO:0050810,GO:0051412,GO:0035634,GO:0006694,GO:0005737,GO:0005783,GO:0005789,GO:0045171,GO:0043231,GO:0005743,GO:0005758,GO:0005739,GO:0005730,GO:0003854,GO:0000253,GO:0047024,GO:0016616,GO:0005496,GO:0004769	C21-steroid hormone metabolic process|hippocampus development|progesterone metabolic process|regulation of steroid biosynthetic process|response to corticosterone|response to stilbenoid|steroid biosynthetic process|cytoplasm|endoplasmic reticulum|endoplasmic reticulum membrane|intercellular bridge|intracellular membrane-bounded organelle|mitochondrial inner membrane|mitochondrial intermembrane sp…	mmu00140,mmu04913,mmu04925,mmu04927,mmu04934	Steroid hormone biosynthesis|Ovarian steroidogenesis|Aldosterone synthesis and secretion|Cortisol synthesis and secretion|Cushing syndrome	K00070	KOG1430	GM	3-beta-hydroxy-delta5-steroid dehydrogenase activity	Carbohydrate transport and metabolism|Cell wall/membrane/envelope biogenesis	PF01073	family	3-beta hydroxysteroid dehydrogenase/isomerase family	IPR002225,IPR036291	Domain|Homologous_superfamily	3-beta hydroxysteroid dehydrogenase/isomerase|NAD(P)-binding domain superfamily	WP55,WP55,WP55,WP55	Steroid biosynthesis|Steroid biosynthesis|Steroid biosynthesis|Steroid biosynthesis	R-MMU-193048,R-MMU-193993,R-MMU-194002	Androgen biosynthesis|Mineralocorticoid biosynthesis|Glucocorticoid biosynthesis	Mitochondrion
Q07235	Serpine2	Glia-derived nexin	2	11.7412	14.4823	-2.74111	0.14957	Down	0.186769	0.385481	10.0548	10.0683	15.1007	14.9806	14.735	13.7314	Glia-derived nexin	20720	Serpine2	GO:0007596,GO:0030154,GO:0021683,GO:0061110,GO:0050974,GO:0060384,GO:0060291,GO:0042628,GO:0030195,GO:0030308,GO:0008285,GO:0051898,GO:0010757,GO:0010544,GO:0090331,GO:0042177,GO:0010955,GO:0045861,GO:0045879,GO:0010766,GO:0030168,GO:0048711,GO:0010976,GO:0030163,GO:0051966,GO:0048505,GO:0009611,GO:0032940,GO:0033363,GO:0061108,GO:0062023,GO:0005829,GO:0005576,GO:0005615,GO:0031594,GO:0043025,GO:…	blood coagulation|cell differentiation|cerebellar granular layer morphogenesis|dense core granule biogenesis|detection of mechanical stimulus involved in sensory perception|innervation|long-term synaptic potentiation|mating plug formation|negative regulation of blood coagulation|negative regulation of cell growth|negative regulation of cell population proliferation|negative regulation of phosphat…	mmu04610	Complement and coagulation cascades	K16643	KOG2392	O	serine-type endopeptidase inhibitor activity	Posttranslational modification, protein turnover, chaperones	PF00079	domain	Serpin (serine protease inhibitor)	IPR023795,IPR023796,IPR000215,IPR036186,IPR042178,IPR042185	Conserved_site|Domain|Family|Homologous_superfamily|Homologous_superfamily|Homologous_superfamily	Serpin, conserved site|Serpin domain|Serpin family|Serpin superfamily|Serpin superfamily, domain 1|Serpin superfamily, domain 2			R-MMU-140837,R-MMU-140875,R-MMU-75205	Intrinsic Pathway of Fibrin Clot Formation|Common Pathway of Fibrin Clot Formation|Dissolution of Fibrin Clot	Secreted
Q02788	Col6a2	Collagen alpha-2(VI) chain	11	17.9439	20.312	-2.36811	0.193699	Down	0.148117	0.337012	18.2236	18.8069	16.8014	19.7706	22.5758	18.5896	Collagen alpha-2(VI) chain	12834	Col6a2	GO:0007155,GO:0009749,GO:0005581,GO:0062023,GO:0031012,GO:0005576,GO:0005615,GO:0032991,GO:0042383,GO:0005518	cell adhesion|response to glucose|collagen trimer|collagen-containing extracellular matrix|extracellular matrix|extracellular region|extracellular space|protein-containing complex|sarcolemma|collagen binding	mmu04151,mmu04512,mmu04510,mmu04974,mmu05165	PI3K-Akt signaling pathway|ECM-receptor interaction|Focal adhesion|Protein digestion and absorption|Human papillomavirus infection	K06238	KOG3544	D	structural constituent of cuticle	Cell cycle control, cell division, chromosome partitioning	PF01391,PF00092	repeat|domain	Collagen triple helix repeat (20 copies)|von Willebrand factor type A domain	IPR008160,IPR002035,IPR036465	Repeat|Domain|Homologous_superfamily	Collagen triple helix repeat|von Willebrand factor, type A|von Willebrand factor A-like domain superfamily	WP2841,WP85	Focal adhesion PI3K Akt mTOR signaling pathway|Focal adhesion	R-MMU-1442490,R-MMU-1650814,R-MMU-186797,R-MMU-2022090,R-MMU-216083,R-MMU-3000178,R-MMU-419037,R-MMU-8948216	Collagen degradation|Collagen biosynthesis and modifying enzymes|Signaling by PDGF|Assembly of collagen fibrils and other multimeric structures|Integrin cell surface interactions|ECM proteoglycans|NCAM1 interactions|Collagen chain trimerization	Membrane;Secreted
P49766	Vegfb	Vascular endothelial growth factor B	1	11.1073	13.3383	-2.23106	0.213002	Down	0.105643	0.280254	13.2149	10.0683	10.0387	12.9574	13.5062	13.5515	Vascular endothelial growth factor B	22340	Vegfb	GO:0060048,GO:0030154,GO:0060976,GO:0007507,GO:0050930,GO:0043066,GO:0010629,GO:0043524,GO:0045766,GO:0051781,GO:0001938,GO:0070374,GO:0060754,GO:0050731,GO:0051897,GO:0001934,GO:0030949,GO:0035470,GO:0006493,GO:0001666,GO:0002040,GO:0048010,GO:0038084,GO:0005576,GO:0005615,GO:0016020,GO:0042056,GO:0008083,GO:0008201,GO:0042802,GO:0043183	cardiac muscle contraction|cell differentiation|coronary vasculature development|heart development|induction of positive chemotaxis|negative regulation of apoptotic process|negative regulation of gene expression|negative regulation of neuron apoptotic process|positive regulation of angiogenesis|positive regulation of cell division|positive regulation of endothelial cell proliferation|positive reg…	mmu04010,mmu04014,mmu04015,mmu04020,mmu04151,mmu04510,mmu04926,mmu05200,mmu04933	MAPK signaling pathway|Ras signaling pathway|Rap1 signaling pathway|Calcium signaling pathway|PI3K-Akt signaling pathway|Focal adhesion|Relaxin signaling pathway|Pathways in cancer|AGE-RAGE signaling pathway in diabetic complications	K16858	ENOG502SU5Y	M	vascular endothelial growth factor receptor 1 binding	Cell wall/membrane/envelope biogenesis	PF00341	domain	PDGF/VEGF domain	IPR029034,IPR023581,IPR000072	Homologous_superfamily|Conserved_site|Domain	Cystine-knot cytokine|Platelet-derived growth factor, conserved site|PDGF/VEGF domain	WP2067,WP2841,WP85	Heart development|Focal adhesion PI3K Akt mTOR signaling pathway|Focal adhesion	R-MMU-114608,R-MMU-194313,R-MMU-195399	Platelet degranulation |VEGF ligand-receptor interactions|VEGF binds to VEGFR leading to receptor dimerization	Secreted
P55002	Mfap2	Microfibrillar-associated protein 2	3	16.0452	18.2219	-2.17667	0.221186	Down	0.0920037	0.259262	15.6591	16.3674	16.1091	16.4759	19.8056	18.3842	Microfibrillar-associated protein 2	17150	Mfap2	GO:0048048,GO:0030220,GO:0120162,GO:0048050,GO:0062023,GO:0005576,GO:0001527,GO:0070051,GO:0001968	embryonic eye morphogenesis|platelet formation|positive regulation of cold-induced thermogenesis|post-embryonic eye morphogenesis|collagen-containing extracellular matrix|extracellular region|microfibril|fibrinogen binding|fibronectin binding				ENOG502RXC2	S	anatomical structure morphogenesis	Function unknown	PF05507	family	Microfibril-associated glycoprotein (MAGP)	IPR008673,IPR003582	Family|Domain	Microfibril-associated glycoprotein|ShKT domain			R-MMU-1566948,R-MMU-2129379	Elastic fibre formation|Molecules associated with elastic fibres	Secreted
Q04857	Col6a1	Collagen alpha-1(VI) chain	13	18.8346	20.9995	-2.1649	0.222997	Down	0.146515	0.335087	19.1216	19.2988	18.0834	20.5257	23.1724	19.3005	Collagen alpha-1(VI) chain	12833	Col6a1	GO:0030262,GO:0006915,GO:0007155,GO:0071230,GO:0035987,GO:0007005,GO:0005581,GO:0062023,GO:0031012,GO:0005576,GO:0005615,GO:0032991,GO:0042383,GO:0005518,GO:0048407	apoptotic nuclear changes|apoptotic process|cell adhesion|cellular response to amino acid stimulus|endodermal cell differentiation|mitochondrion organization|collagen trimer|collagen-containing extracellular matrix|extracellular matrix|extracellular region|extracellular space|protein-containing complex|sarcolemma|collagen binding|platelet-derived growth factor binding	mmu04151,mmu04512,mmu04510,mmu04974,mmu05165	PI3K-Akt signaling pathway|ECM-receptor interaction|Focal adhesion|Protein digestion and absorption|Human papillomavirus infection	K06238	KOG3544	D	structural constituent of cuticle	Cell cycle control, cell division, chromosome partitioning	PF01391,PF00092	repeat|domain	Collagen triple helix repeat (20 copies)|von Willebrand factor type A domain	IPR008160,IPR002035,IPR036465	Repeat|Domain|Homologous_superfamily	Collagen triple helix repeat|von Willebrand factor, type A|von Willebrand factor A-like domain superfamily			R-MMU-1442490,R-MMU-1650814,R-MMU-186797,R-MMU-2022090,R-MMU-216083,R-MMU-3000178,R-MMU-419037,R-MMU-8948216	Collagen degradation|Collagen biosynthesis and modifying enzymes|Signaling by PDGF|Assembly of collagen fibrils and other multimeric structures|Integrin cell surface interactions|ECM proteoglycans|NCAM1 interactions|Collagen chain trimerization	Secreted
P0C6A2	Mamld1	Mastermind-like domain-containing protein 1	2	11.3773	13.4485	-2.07126	0.237951	Down	0.212162	0.416451	14.0248	10.0683	10.0387	14.2298	13.4254	12.6904	Mastermind-like domain-containing protein 1	333639	Mamld1	GO:0008584,GO:0006357,GO:0005813,GO:0005794,GO:0016604,GO:0005654	male gonad development|regulation of transcription by RNA polymerase II|centrosome|Golgi apparatus|nuclear body|nucleoplasm				ENOG502QV1F	S	development of primary male sexual characteristics	Function unknown				IPR026131	Family	Mastermind-like domain-containing protein 1			R-MMU-2122947,R-MMU-350054,R-MMU-8941856	NOTCH1 Intracellular Domain Regulates Transcription|Notch-HLH transcription pathway|RUNX3 regulates NOTCH signaling	Nucleus
Q61554	Fbn1	Fibrillin-1	52	16.404	18.4129	-2.00899	0.248446	Down	0.172918	0.368935	16.5811	16.8324	15.7984	17.9247	20.6425	16.6717	Fibrillin-1	14118	Fbn1	GO:0009653,GO:0043010,GO:0033627,GO:1990314,GO:0071560,GO:0048048,GO:0042593,GO:0006006,GO:0007507,GO:0001822,GO:0001656,GO:2001205,GO:0045671,GO:0048050,GO:0010737,GO:0035582,GO:0035583,GO:0001501,GO:0005604,GO:0062023,GO:0031012,GO:0005576,GO:0005615,GO:0001527,GO:0005509,GO:0005201,GO:0008201,GO:0005179,GO:0042802,GO:0005178,GO:0044877	anatomical structure morphogenesis|camera-type eye development|cell adhesion mediated by integrin|cellular response to insulin-like growth factor stimulus|cellular response to transforming growth factor beta stimulus|embryonic eye morphogenesis|glucose homeostasis|glucose metabolic process|heart development|kidney development|metanephros development|negative regulation of osteoclast development|n…	mmu04350	TGF-beta signaling pathway	K06825	KOG1217	O	calcium ion binding	Posttranslational modification, protein turnover, chaperones	PF12662,PF12947,PF07645,PF21364,PF18193,PF14670,PF00683	domain|domain|domain|domain|domain|domain|family	Complement Clr-like EGF-like|EGF domain|Calcium-binding EGF domain|Fibrillin, first EGF domain|Fibrillin 1 unique N-terminal domain|Coagulation Factor Xa inhibitory site|TB domain	IPR026823,IPR001881,IPR000742,IPR000152,IPR018097,IPR024731,IPR049388,IPR040872,IPR009030,IPR017878,IPR036773	Domain|Domain|Domain|PTM|Conserved_site|Domain|Domain|Domain|Homologous_superfamily|Domain|Homologous_superfamily	Complement Clr-like EGF domain|EGF-like calcium-binding domain|EGF-like domain|EGF-type aspartate/asparagine hydroxylation site|EGF-like calcium-binding, conserved site|EGF domain|Fibrillin, first EGF domain|Fibrillin 1, unique N-terminal domain|Growth factor receptor cysteine-rich domain superfamily|TB domain|TGF-beta binding (TB) domain superfamily	WP5242	Comprehensive IL 17A signaling	R-MMU-1474228,R-MMU-1566948,R-MMU-2129379,R-MMU-216083,R-MMU-2173789,R-MMU-381426,R-MMU-8957275	Degradation of the extracellular matrix|Elastic fibre formation|Molecules associated with elastic fibres|Integrin cell surface interactions|TGF-beta receptor signaling activates SMADs|Regulation of Insulin-like Growth Factor (IGF) transport and uptake by Insulin-like Growth Factor Binding Proteins (IGFBPs)|Post-translational protein phosphorylation	Secreted
Q61907	Pemt	Phosphatidylethanolamine N-methyltransferase	1	10.0539	12.0586	-2.00473	0.249182	Down	0.00263058	0.0388177	10.0548	10.0683	10.0387	11.7166	11.8015	12.6578	Phosphatidylethanolamine N-methyltransferase	18618	Pemt	GO:0001835,GO:0006650,GO:0032259,GO:0008285,GO:0006656,GO:0120162,GO:0050747,GO:0033273,GO:0009410,GO:0046498,GO:0046500,GO:0006686,GO:0031526,GO:0005829,GO:0005783,GO:0005789,GO:0043231,GO:0005740,GO:0031966,GO:0005739,GO:0042383,GO:0080101,GO:0000773,GO:0008429,GO:0004608,GO:0008757	blastocyst hatching|glycerophospholipid metabolic process|methylation|negative regulation of cell population proliferation|phosphatidylcholine biosynthetic process|positive regulation of cold-induced thermogenesis|positive regulation of lipoprotein metabolic process|response to vitamin|response to xenobiotic stimulus|S-adenosylhomocysteine metabolic process|S-adenosylmethionine metabolic process|…	mmu00564	Glycerophospholipid metabolism	K00551	KOG4142	I	phosphatidyl-N-methylethanolamine N-methyltransferase activity	Lipid transport and metabolism	PF04191	family	Phospholipid methyltransferase	IPR024960,IPR007318	Family|Family	Phosphatidyl-N-methylethanolamine/Phosphatidylethanolamine N-methyltransferase|Phospholipid methyltransferase	WP175,WP1770,WP1771,WP4345,WP5296	Acetylcholine synthesis|One carbon metabolism and related pathways|Kennedy pathway|Glycerolipids and glycerophospholipids|Glycerolipids and glycerophospholipids	R-MMU-1483191	Synthesis of PC	Mitochondrion
Q8BZB2	Ppcdc	Phosphopantothenoylcysteine decarboxylase	1	11.4111	13.362	-1.95082	0.258669	Down	0.237859	0.442576	10.0548	14.14	10.0387	13.04	12.9975	14.0484	Phosphopantothenoylcysteine decarboxylase	66812	Ppcdc	GO:0015937,GO:0071513,GO:0010181,GO:0042802,GO:0004633	coenzyme A biosynthetic process|phosphopantothenoylcysteine decarboxylase complex|FMN binding|identical protein binding|phosphopantothenoylcysteine decarboxylase activity	mmu00770	Pantothenate and CoA biosynthesis	K01598	KOG0672	H	phosphopantothenoylcysteine decarboxylase activity	Coenzyme transport and metabolism	PF02441	family	Flavoprotein	IPR036551,IPR003382	Homologous_superfamily|Domain	Flavin prenyltransferase-like|Flavoprotein			R-MMU-196783	Coenzyme A biosynthesis
P49935	Ctsh	Pro-cathepsin H	3	13.4959	15.4331	-1.93716	0.261131	Down	0.0164855	0.101817	14.285	13.0206	13.1821	15.2797	15.9807	15.0388	Pro-cathepsin H	13036	Ctsh	GO:0010815,GO:0097067,GO:0060448,GO:0070371,GO:0006955,GO:0002764,GO:0033619,GO:0001656,GO:0043066,GO:0010813,GO:0045766,GO:2001235,GO:0030335,GO:0008284,GO:0010634,GO:0010628,GO:0010952,GO:0031648,GO:0006508,GO:0051603,GO:0032526,GO:0043129,GO:0001913,GO:0031638,GO:0001669,GO:0097208,GO:0005930,GO:0036464,GO:0005829,GO:0005615,GO:0043231,GO:0005764,GO:0001520,GO:0004177,GO:0008656,GO:0004197,GO:…	bradykinin catabolic process|cellular response to thyroid hormone stimulus|dichotomous subdivision of terminal units involved in lung branching|ERK1 and ERK2 cascade|immune response|immune response-regulating signaling pathway|membrane protein proteolysis|metanephros development|negative regulation of apoptotic process|neuropeptide catabolic process|positive regulation of angiogenesis|positive re…	mmu04142,mmu04210	Lysosome|Apoptosis	K01366	KOG1543	O	cysteine-type peptidase activity	Posttranslational modification, protein turnover, chaperones	PF08246,PF00112	domain|domain	Cathepsin propeptide inhibitor domain (I29)|Papain family cysteine protease	IPR038765,IPR025661,IPR000169,IPR025660,IPR013128,IPR000668,IPR039417,IPR013201	Homologous_superfamily|Active_site|Active_site|Active_site|Family|Domain|Domain|Domain	Papain-like cysteine peptidase superfamily|Cysteine peptidase, asparagine active site|Cysteine peptidase, cysteine active site|Cysteine peptidase, histidine active site|Peptidase C1A|Peptidase C1A, papain C-terminal|Papain-like cysteine endopeptidase|Cathepsin propeptide inhibitor domain (I29)			R-MMU-2132295,R-MMU-5683826,R-MMU-6798695	MHC class II antigen presentation|Surfactant metabolism|Neutrophil degranulation	Lysosome
E9Q349	Wdr25	WD repeat-containing protein 25	1	11.2316	13.0856	-1.85403	0.276619	Down	0.195332	0.395042	13.5877	10.0683	10.0387	12.7048	13.231	13.321	WD repeat-containing protein 25	212198	Wdr25						KOG0282	O	mRNA splicing, via spliceosome	Posttranslational modification, protein turnover, chaperones	PF00400	repeat	WD domain, G-beta repeat	IPR015943,IPR036322,IPR001680	Homologous_superfamily|Homologous_superfamily|Repeat	WD40/YVTN repeat-like-containing domain superfamily|WD40-repeat-containing domain superfamily|WD40 repeat
Q02111	Prkcq	Protein kinase C theta type	26	16.3895	18.2313	-1.8418	0.278973	Down	3.25954e-06	0.000944361	16.4586	16.3277	16.3823	18.1945	18.203	18.2965	Protein kinase C theta type	18761	Prkcq	GO:0035739,GO:0060326,GO:0006954,GO:0035556,GO:0006509,GO:0046627,GO:0070233,GO:0016310,GO:2000563,GO:0051491,GO:0032740,GO:0032743,GO:0032753,GO:0051092,GO:0042307,GO:0050714,GO:0051496,GO:0050870,GO:2000318,GO:2000570,GO:1904355,GO:0032212,GO:0006355,GO:0010389,GO:0090330,GO:0042110,GO:0016235,GO:0034451,GO:0005737,GO:0001772,GO:0031594,GO:0005886,GO:0042383,GO:0005524,GO:0004697,GO:0046872,GO:…	CD4-positive, alpha-beta T cell proliferation|cell chemotaxis|inflammatory response|intracellular signal transduction|membrane protein ectodomain proteolysis|negative regulation of insulin receptor signaling pathway|negative regulation of T cell apoptotic process|phosphorylation|positive regulation of CD4-positive, alpha-beta T cell proliferation|positive regulation of filopodium assembly|positiv…	mmu04064,mmu04140,mmu04660,mmu04658,mmu04659,mmu04920,mmu04270,mmu04750,mmu05235,mmu04931	NF-kappa B signaling pathway|Autophagy - animal|T cell receptor signaling pathway|Th1 and Th2 cell differentiation|Th17 cell differentiation|Adipocytokine signaling pathway|Vascular smooth muscle contraction|Inflammatory mediator regulation of TRP channels|PD-L1 expression and PD-1 checkpoint pathway in cancer|Insulin resistance	K18052	KOG0694	T	protein kinase C activity	Signal transduction mechanisms	PF00130,PF21494,PF00069,PF00433	domain|domain|domain|family	Phorbol esters/diacylglycerol binding domain (C1 domain)|Protein kinase C delta/epsilon/eta/theta, C2 domain|Protein kinase domain|Protein kinase C terminal domain	IPR000961,IPR046349,IPR000008,IPR035892,IPR020454,IPR011009,IPR034668,IPR002219,IPR027264,IPR017892,IPR014376,IPR000719,IPR017441,IPR008271	Domain|Homologous_superfamily|Domain|Homologous_superfamily|Domain|Homologous_superfamily|Domain|Domain|Family|Domain|Family|Domain|Binding_site|Active_site	AGC-kinase, C-terminal|C1-like domain superfamily|C2 domain|C2 domain superfamily|Diacylglycerol/phorbol-ester binding|Protein kinase-like domain superfamily|Novel protein kinase C theta, catalytic domain|Protein kinase C-like, phorbol ester/diacylglycerol-binding domain|Protein kinase C, theta|Protein kinase, C-terminal|Protein kinase C, delta/epsilon/eta/theta types|Protein kinase domain|Protei…	WP232,WP385,WP403,WP553,WP65,WP723	G protein signaling pathways|Myometrial relaxation and contraction pathways|Wnt signaling pathway|Calcium regulation in cardiac cells|Insulin signaling|Wnt signaling pathway and pluripotency	R-MMU-111465,R-MMU-114508,R-MMU-202424,R-MMU-2871837,R-MMU-373752,R-MMU-9648002	Apoptotic cleavage of cellular proteins|Effects of PIP2 hydrolysis|Downstream TCR signaling|FCERI mediated NF-kB activation|Netrin-1 signaling|RAS processing	Cytoplasm;Cell membrane
Q8BG60	Txnip	Thioredoxin-interacting protein	10	14.9623	16.7641	-1.80177	0.286822	Down	0.00394682	0.0478539	14.9714	14.4549	15.4606	16.6178	16.9004	16.7741	Thioredoxin-interacting protein	56338	Txnip	GO:0007049,GO:0071228,GO:0030216,GO:0051782,GO:0000122,GO:0048008,GO:0043065,GO:0006606,GO:0015031,GO:0042127,GO:0051592,GO:0032355,GO:0009749,GO:0042542,GO:0009612,GO:0006979,GO:0032570,GO:0009410,GO:0005737,GO:0005829,GO:0004857,GO:0031625	cell cycle|cellular response to tumor cell|keratinocyte differentiation|negative regulation of cell division|negative regulation of transcription by RNA polymerase II|platelet-derived growth factor receptor signaling pathway|positive regulation of apoptotic process|protein import into nucleus|protein transport|regulation of cell population proliferation|response to calcium ion|response to estradi…	mmu04621	NOD-like receptor signaling pathway	K20910	KOG3780	E	ubiquitin-dependent endocytosis	Amino acid transport and metabolism	PF02752,PF00339	domain|domain	Arrestin (or S-antigen), C-terminal domain|Arrestin (or S-antigen), N-terminal domain	IPR014752,IPR011021,IPR011022,IPR014756	Homologous_superfamily|Domain|Domain|Homologous_superfamily	Arrestin-like, C-terminal|Arrestin-like, N-terminal|Arrestin C-terminal-like domain|Immunoglobulin E-set			R-MMU-844456	The NLRP3 inflammasome	Cytoplasm
Q80YX1	Tnc	Tenascin	24	18.5475	20.3251	-1.77765	0.291659	Down	0.180955	0.378373	18.5848	19.1499	17.9078	19.6306	22.3672	18.9776	Tenascin	21923	Tnc	GO:0060447,GO:0007155,GO:0071799,GO:0071300,GO:0071305,GO:0060739,GO:0002009,GO:0007162,GO:0007528,GO:0031175,GO:0042475,GO:0014012,GO:0008284,GO:0010628,GO:0060740,GO:0030155,GO:0001558,GO:0030334,GO:0050727,GO:0045471,GO:0071774,GO:0009612,GO:0009611,GO:0005604,GO:0062023,GO:0005576,GO:0005615,GO:0005614,GO:0098966,GO:0090733,GO:0001968,GO:0005178,GO:0045545	bud outgrowth involved in lung branching|cell adhesion|cellular response to prostaglandin D stimulus|cellular response to retinoic acid|cellular response to vitamin D|mesenchymal-epithelial cell signaling involved in prostate gland development|morphogenesis of an epithelium|negative regulation of cell adhesion|neuromuscular junction development|neuron projection development|odontogenesis of denti…	mmu04151,mmu04512,mmu04510,mmu05206,mmu05165	PI3K-Akt signaling pathway|ECM-receptor interaction|Focal adhesion|MicroRNAs in cancer|Human papillomavirus infection	K06252	KOG1225	L	regulation of canonical Wnt signaling pathway involved in osteoblast differentiation	Replication, recombination and repair	PF07974,PF18720,PF00147,PF00041	domain|domain|domain|domain	EGF-like domain|Tenascin EGF domain|Fibrinogen beta and gamma chains, C-terminal globular domain|Fibronectin type III domain	IPR000742,IPR013111,IPR041161,IPR036056,IPR014716,IPR002181,IPR003961,IPR036116,IPR013783	Domain|Domain|Domain|Homologous_superfamily|Homologous_superfamily|Domain|Domain|Homologous_superfamily|Homologous_superfamily	EGF-like domain|EGF-like domain, extracellular|Tenascin, EGF-like domain|Fibrinogen-like, C-terminal|Fibrinogen, alpha/beta/gamma chain, C-terminal globular, subdomain 1|Fibrinogen, alpha/beta/gamma chain, C-terminal globular domain|Fibronectin type III|Fibronectin type III superfamily|Immunoglobulin-like fold	WP2841,WP85	Focal adhesion PI3K Akt mTOR signaling pathway|Focal adhesion	R-MMU-216083,R-MMU-3000178,R-MMU-381426,R-MMU-8957275	Integrin cell surface interactions|ECM proteoglycans|Regulation of Insulin-like Growth Factor (IGF) transport and uptake by Insulin-like Growth Factor Binding Proteins (IGFBPs)|Post-translational protein phosphorylation	Secreted
Q9ESS0	Dusp10	Dual specificity protein phosphatase 10	1	16.8434	18.558	-1.71456	0.304695	Down	0.000614288	0.0169074	17.1451	16.542	16.8431	18.5194	18.5602	18.5943	Dual specificity protein phosphatase 10	63953	Dusp10	GO:0016311,GO:0010633,GO:0050680,GO:1905042,GO:0070373,GO:0046329,GO:0048715,GO:1903753,GO:0060266,GO:0032873,GO:0048709,GO:0045591,GO:0006470,GO:0002819,GO:0090335,GO:0045088,GO:0032496,GO:0051403,GO:0005737,GO:0005829,GO:0005654,GO:0005634,GO:0008432,GO:0033549,GO:0033550,GO:0017017,GO:0048273,GO:0017018,GO:0016791,GO:0008330	dephosphorylation|negative regulation of epithelial cell migration|negative regulation of epithelial cell proliferation|negative regulation of epithelium regeneration|negative regulation of ERK1 and ERK2 cascade|negative regulation of JNK cascade|negative regulation of oligodendrocyte differentiation|negative regulation of p38MAPK cascade|negative regulation of respiratory burst involved in infla…	mmu04010	MAPK signaling pathway	K20216	KOG1716	T	protein tyrosine/serine/threonine phosphatase activity	Signal transduction mechanisms	PF00782,PF00581	domain|domain	Dual specificity phosphatase, catalytic domain|Rhodanese-like domain	IPR000340,IPR008343,IPR029021,IPR001763,IPR036873,IPR016130,IPR000387,IPR020422	Domain|Family|Homologous_superfamily|Domain|Homologous_superfamily|Active_site|Domain|Domain	Dual specificity phosphatase, catalytic domain|Mitogen-activated protein (MAP) kinase phosphatase|Protein-tyrosine phosphatase-like|Rhodanese-like domain|Rhodanese-like domain superfamily|Protein-tyrosine phosphatase, active site|Tyrosine-specific protein phosphatases domain|Dual specificity protein phosphatase domain	WP493	Mapk signaling pathway	R-MMU-112409,R-MMU-5675221	RAF-independent MAPK1/3 activation|Negative regulation of MAPK pathway	Cytoplasm;Nucleus
Q80Y50	Camta2	Calmodulin-binding transcription activator 2	2	16.2643	17.9767	-1.71247	0.305136	Down	0.00196429	0.032788	15.9063	16.7036	16.1829	18.0615	17.943	17.9258	Calmodulin-binding transcription activator 2	216874	Camta2	GO:0014898,GO:0045944,GO:0006357,GO:0000785,GO:0005634,GO:0003682,GO:0003690,GO:0042826,GO:0043565,GO:0003713,GO:0003712	cardiac muscle hypertrophy in response to stress|positive regulation of transcription by RNA polymerase II|regulation of transcription by RNA polymerase II|chromatin|nucleus|chromatin binding|double-stranded DNA binding|histone deacetylase binding|sequence-specific DNA binding|transcription coactivator activity|transcription coregulator activity				KOG0520	Z	proximal promoter DNA-binding transcription activator activity, RNA polymerase II-specific	Cytoskeleton	PF03859,PF01833	domain|domain	CG-1 domain|IPT/TIG domain	IPR036770,IPR005559,IPR013783,IPR014756,IPR002909,IPR000048	Homologous_superfamily|Domain|Homologous_superfamily|Homologous_superfamily|Domain|Binding_site	Ankyrin repeat-containing domain superfamily|CG-1 DNA-binding domain|Immunoglobulin-like fold|Immunoglobulin E-set|IPT domain|IQ motif, EF-hand binding site					Nucleus
Q9R118	Htra1	Serine protease HTRA1	5	16.3443	18.0497	-1.70543	0.306631	Down	0.224315	0.430019	16.2491	17.0148	15.7688	17.423	20.2448	16.4813	Serine protease HTRA1	56213	Htra1	GO:0060718,GO:0030514,GO:0050687,GO:0030512,GO:0001890,GO:0043065,GO:0050679,GO:0012501,GO:0006508,GO:0062023,GO:0005829,GO:0005576,GO:0005886,GO:0019838,GO:0042802,GO:0140677,GO:0004252,GO:0008236	chorionic trophoblast cell differentiation|negative regulation of BMP signaling pathway|negative regulation of defense response to virus|negative regulation of transforming growth factor beta receptor signaling pathway|placenta development|positive regulation of apoptotic process|positive regulation of epithelial cell proliferation|programmed cell death|proteolysis|collagen-containing extracellul…				KOG1320	O	serine-type endopeptidase activity	Posttranslational modification, protein turnover, chaperones	PF00219,PF07648,PF17820,PF13365	domain|domain|domain|domain	Insulin-like growth factor binding protein|Kazal-type serine protease inhibitor domain|PDZ domain|Trypsin-like peptidase domain	IPR009030,IPR000867,IPR002350,IPR036058,IPR001478,IPR041489,IPR036034,IPR009003,IPR001940	Homologous_superfamily|Domain|Domain|Homologous_superfamily|Domain|Domain|Homologous_superfamily|Homologous_superfamily|Family	Growth factor receptor cysteine-rich domain superfamily|Insulin-like growth factor-binding protein, IGFBP|Kazal domain|Kazal domain superfamily|PDZ domain|PDZ domain 6|PDZ superfamily|Peptidase S1, PA clan|Peptidase S1C			R-MMU-1474228	Degradation of the extracellular matrix	Cytoplasm;Cell membrane;Secreted
Q9D8Y7	Tnfaip8l2	Tumor necrosis factor alpha-induced protein 8-like protein 2	1	17.914	19.5991	-1.6851	0.310981	Down	0.000115697	0.00635313	18.1126	17.7492	17.8803	19.5812	19.6702	19.5459	Tumor necrosis factor alpha-induced protein 8-like protein 2	69769	Tnfaip8l2	GO:0045087,GO:0050728,GO:0050868,GO:0042981,GO:0042110,GO:0005737,GO:0005764,GO:0005634	innate immune response|negative regulation of inflammatory response|negative regulation of T cell activation|regulation of apoptotic process|T cell activation|cytoplasm|lysosome|nucleus				ENOG502QST4	S	negative regulation of leukocyte cell-cell adhesion	Function unknown	PF05527	family	Domain of unknown function (DUF758)	IPR008477,IPR038355	Family|Homologous_superfamily	Tumor necrosis factor alpha-induced protein 8-like|Tumor necrosis factor alpha-induced protein 8-like superfamily			R-MMU-1483255	PI Metabolism	Lysosome;Cytoplasm;Nucleus
P70665	Siae	Sialate O-acetylesterase	7	15.7413	17.4202	-1.67894	0.312312	Down	7.01159e-05	0.00477223	15.6783	15.7878	15.7578	17.6045	17.3518	17.3043	Sialate O-acetylesterase	22619	Siae	GO:0005975,GO:0002682,GO:0005764,GO:0106331,GO:0106330,GO:0001681	carbohydrate metabolic process|regulation of immune system process|lysosome|sialate 4-O-acetylesterase activity|sialate 9-O-acetylesterase activity|sialate O-acetylesterase activity				ENOG502QUKD	S	sialate O-acetylesterase activity	Function unknown				IPR036514,IPR039329	Homologous_superfamily|Family	SGNH hydrolase superfamily|Sialate O-acetylesterase					Lysosome;Cytoplasm
Q9R269	Ppl	Periplakin	1	15.1723	16.8323	-1.66004	0.31643	Down	0.00663197	0.0627464	14.8365	14.8703	15.8102	16.7907	16.8981	16.8082	Periplakin	19041	Ppl	GO:0045104,GO:0031424,GO:0002786,GO:0042060,GO:0001533,GO:0005737,GO:0005856,GO:0030057,GO:0019897,GO:0016020,GO:0005886,GO:0005198	intermediate filament cytoskeleton organization|keratinization|regulation of antibacterial peptide production|wound healing|cornified envelope|cytoplasm|cytoskeleton|desmosome|extrinsic component of plasma membrane|membrane|plasma membrane|structural molecule activity				KOG0516	Z	cytoskeletal protein binding	Cytoskeleton	PF17902	domain	SH3 domain	IPR041615,IPR043197,IPR035915,IPR001101,IPR001452,IPR018159	Domain|Family|Homologous_superfamily|Repeat|Domain|Repeat	Desmoplakin, SH3 domain|Plakin|Plakin repeat superfamily|Plectin repeat|SH3 domain|Spectrin/alpha-actinin			R-MMU-6809371,R-MMU-8851680	Formation of the cornified envelope|Butyrophilin (BTN) family interactions	Cytoplasm;Cell membrane
O70326	Grem1	Gremlin-1	3	13.7797	15.4291	-1.64946	0.31876	Down	0.0099364	0.0774436	14.0704	13.8919	13.3766	15.2872	15.9886	15.0114	Gremlin-1	23892	Grem1	GO:0001525,GO:0009887,GO:0055007,GO:0060379,GO:0002042,GO:0000902,GO:0007267,GO:0030199,GO:0048263,GO:0030326,GO:0043542,GO:0060173,GO:0003337,GO:0043066,GO:0030514,GO:0030502,GO:1900158,GO:0046851,GO:1900155,GO:0090090,GO:0030308,GO:0032331,GO:0045892,GO:0002689,GO:0090027,GO:0045668,GO:0033689,GO:0090291,GO:0060392,GO:0045766,GO:0090190,GO:0008284,GO:0045893,GO:1901224,GO:1900086,GO:0061098,GO:…	angiogenesis|animal organ morphogenesis|cardiac muscle cell differentiation|cardiac muscle cell myoblast differentiation|cell migration involved in sprouting angiogenesis|cell morphogenesis|cell-cell signaling|collagen fibril organization|determination of dorsal identity|embryonic limb morphogenesis|endothelial cell migration|limb development|mesenchymal to epithelial transition involved in metan…	mmu04350	TGF-beta signaling pathway	K23318	ENOG502QQ5X	S	negative regulation of osteoclast proliferation	Function unknown	PF03045	domain	DAN domain	IPR006207,IPR029034,IPR004133,IPR017159	Domain|Homologous_superfamily|Domain|Family	Cystine knot, C-terminal|Cystine-knot cytokine|DAN|Gremlin-1/2	WP4820	GDNF RET signaling axis			Secreted
Q9Z2L6	Minpp1	Multiple inositol polyphosphate phosphatase 1	12	16.5038	18.1521	-1.64828	0.319021	Down	0.000278994	0.0109229	16.388	16.6124	16.5109	18.3525	18.1707	17.9331	Multiple inositol polyphosphate phosphatase 1	17330	Minpp1	GO:0030003,GO:0005788,GO:0005615,GO:0005886,GO:0003993,GO:0034417,GO:0016312,GO:0052826,GO:0052827,GO:0052745,GO:0046030,GO:0030351,GO:0030352,GO:0004446	intracellular monoatomic cation homeostasis|endoplasmic reticulum lumen|extracellular space|plasma membrane|acid phosphatase activity|bisphosphoglycerate 3-phosphatase activity|inositol bisphosphate phosphatase activity|inositol hexakisphosphate 2-phosphatase activity|inositol pentakisphosphate phosphatase activity|inositol phosphate phosphatase activity|inositol trisphosphate phosphatase activit…	mmu00010,mmu00562	Glycolysis / Gluconeogenesis|Inositol phosphate metabolism	K03103	KOG1382	U	bisphosphoglycerate 3-phosphatase activity	Intracellular trafficking, secretion, and vesicular transport	PF00328	family	Histidine phosphatase superfamily (branch 2)	IPR000560,IPR029033,IPR016274	Family|Homologous_superfamily|Family	Histidine phosphatase superfamily, clade-2|Histidine phosphatase superfamily|Histidine acid phosphatase, eukaryotic			R-MMU-1855231	Synthesis of IPs in the ER lumen	Cell membrane;Secreted
Q9D2L1	Arsk	Arylsulfatase K	3	13.9444	15.5799	-1.63553	0.321853	Down	0.0172946	0.104062	13.4425	14.7569	13.6338	15.5967	15.435	15.7082	Arylsulfatase K	77041	Arsk	GO:0005576,GO:0005764,GO:0004065,GO:0015024,GO:0046872	extracellular region|lysosome|arylsulfatase activity|glucuronate-2-sulfatase activity|metal ion binding				KOG3731	P	sulfuric ester hydrolase activity	Inorganic ion transport and metabolism	PF00884	family	Sulfatase	IPR017850,IPR047892,IPR000917	Homologous_superfamily|Family|Domain	Alkaline-phosphatase-like, core domain superfamily|Arylsulfatase K|Sulfatase, N-terminal			R-MMU-1663150,R-MMU-9840310	The activation of arylsulfatases|Glycosphingolipid catabolism	Lysosome;Secreted
P08414	Camk4	Calcium/calmodulin-dependent protein kinase type IV	1	19.3379	20.9693	-1.63141	0.322773	Down	0.00127955	0.0255106	19.255	19.6619	19.0968	20.8298	21.1905	20.8876	Calcium/calmodulin-dependent protein kinase type IV	12326	Camk4	GO:0002250,GO:0006954,GO:0035556,GO:0007616,GO:0043011,GO:0007270,GO:0006913,GO:0016310,GO:0045893,GO:0046827,GO:0099527,GO:0099170,GO:0007165,GO:0005737,GO:0005829,GO:0001650,GO:0098982,GO:0098978,GO:0005654,GO:0005634,GO:0098794,GO:0005524,GO:0009931,GO:0005516,GO:0004683,GO:0106310	adaptive immune response|inflammatory response|intracellular signal transduction|long-term memory|myeloid dendritic cell differentiation|neuron-neuron synaptic transmission|nucleocytoplasmic transport|phosphorylation|positive regulation of DNA-templated transcription|positive regulation of protein export from nucleus|postsynapse to nucleus signaling pathway|postsynaptic modulation of chemical syn…	mmu04371,mmu04020,mmu04024,mmu04921,mmu04925,mmu04725,mmu04720,mmu04722,mmu04380,mmu04211,mmu05214,mmu05031,mmu05034	Apelin signaling pathway|Calcium signaling pathway|cAMP signaling pathway|Oxytocin signaling pathway|Aldosterone synthesis and secretion|Cholinergic synapse|Long-term potentiation|Neurotrophin signaling pathway|Osteoclast differentiation|Longevity regulating pathway|Glioma|Amphetamine addiction|Alcoholism	K05869	KOG0032	T	protein serine/threonine kinase activity	Signal transduction mechanisms	PF00069	domain	Protein kinase domain	IPR011009,IPR000719,IPR017441,IPR008271	Homologous_superfamily|Domain|Binding_site|Active_site	Protein kinase-like domain superfamily|Protein kinase domain|Protein kinase, ATP binding site|Serine/threonine-protein kinase, active site	WP1263,WP553	Mitochondrial gene expression|Calcium regulation in cardiac cells	R-MMU-111932,R-MMU-442729	CaMK IV-mediated phosphorylation of CREB|CREB1 phosphorylation through the activation of CaMKII/CaMKK/CaMKIV cascasde	Cytoplasm;Nucleus
Q60847	Col12a1	Collagen alpha-1(XII) chain	51	17.2674	18.8757	-1.60828	0.327989	Down	0.114678	0.29388	17.5493	17.5344	16.7185	18.7569	20.2321	17.638	Collagen alpha-1(XII) chain	12816	Col12a1	GO:0007155,GO:0035987,GO:0005595,GO:0062023,GO:0005615	cell adhesion|endodermal cell differentiation|collagen type XII trimer|collagen-containing extracellular matrix|extracellular space	mmu04974	Protein digestion and absorption	K08132	KOG3544	D	structural constituent of cuticle	Cell cycle control, cell division, chromosome partitioning	PF01391,PF00041,PF00092	repeat|domain|domain	Collagen triple helix repeat (20 copies)|Fibronectin type III domain|von Willebrand factor type A domain	IPR008160,IPR013320,IPR003961,IPR036116,IPR013783,IPR048287,IPR002035,IPR036465	Repeat|Homologous_superfamily|Domain|Homologous_superfamily|Homologous_superfamily|Domain|Domain|Homologous_superfamily	Collagen triple helix repeat|Concanavalin A-like lectin/glucanase domain superfamily|Fibronectin type III|Fibronectin type III superfamily|Immunoglobulin-like fold|Thrombospondin-like, N-terminal domain|von Willebrand factor, type A|von Willebrand factor A-like domain superfamily			R-MMU-1442490,R-MMU-1650814,R-MMU-2022090,R-MMU-8948216	Collagen degradation|Collagen biosynthesis and modifying enzymes|Assembly of collagen fibrils and other multimeric structures|Collagen chain trimerization	Secreted
Q9D7E4		UPF0449 protein C19orf25 homolog	1	12.0242	13.6281	-1.60391	0.328985	Down	0.00672855	0.0631161	12.1248	12.4834	11.4645	13.4579	13.6717	13.7549	UPF0449 protein C19orf25 homolog	66374							ENOG502SDTN	S	Uncharacterised protein family UPF0449	Function unknown	PF15136	family	Uncharacterised protein family UPF0449	IPR028227	Family	Uncharacterised protein family UPF0449
Q7TMR0	Prcp	Lysosomal Pro-X carboxypeptidase	14	17.7882	19.3601	-1.57188	0.33637	Down	3.47486e-06	0.000944361	17.7088	17.8524	17.8034	19.3404	19.3762	19.3636	Lysosomal Pro-X carboxypeptidase	72461	Prcp	GO:0060055,GO:0097009,GO:0042593,GO:0003085,GO:0002353,GO:0006508,GO:0043535,GO:2000377,GO:0002155,GO:0045178,GO:0043231,GO:0005764,GO:0008239,GO:0004185	angiogenesis involved in wound healing|energy homeostasis|glucose homeostasis|negative regulation of systemic arterial blood pressure|plasma kallikrein-kinin cascade|proteolysis|regulation of blood vessel endothelial cell migration|regulation of reactive oxygen species metabolic process|regulation of thyroid hormone mediated signaling pathway|basal part of cell|intracellular membrane-bounded orga…	mmu04614,mmu04974	Renin-angiotensin system|Protein digestion and absorption	K01285	KOG2183	J	dipeptidyl-peptidase activity	Translation, ribosomal structure and biogenesis	PF05577	domain	Serine carboxypeptidase S28	IPR029058,IPR008758,IPR042269	Homologous_superfamily|Family|Homologous_superfamily	Alpha/Beta hydrolase fold|Peptidase S28|Serine carboxypeptidase S28, SKS domain			R-MMU-140837,R-MMU-6798695	Intrinsic Pathway of Fibrin Clot Formation|Neutrophil degranulation	Lysosome
Q61112	Sdf4	45 kDa calcium-binding protein	11	16.8174	18.3658	-1.54841	0.341886	Down	2.21572e-07	0.000303509	16.7948	16.8386	16.8187	18.3724	18.3329	18.392	45 kDa calcium-binding protein	20318	Sdf4	GO:0017156,GO:0021549,GO:0045444,GO:0099558,GO:0045471,GO:0009650,GO:0070625,GO:0005737,GO:0005783,GO:0005796,GO:0005770,GO:0005509,GO:0042802	calcium-ion regulated exocytosis|cerebellum development|fat cell differentiation|maintenance of synapse structure|response to ethanol|UV protection|zymogen granule exocytosis|cytoplasm|endoplasmic reticulum|Golgi lumen|late endosome|calcium ion binding|identical protein binding				KOG4251	O	zymogen granule exocytosis	Posttranslational modification, protein turnover, chaperones	PF13202,PF13499	domain|domain	EF hand|EF-hand domain pair	IPR027240,IPR011992,IPR018247,IPR002048	Domain|Homologous_superfamily|Binding_site|Domain	Calcium-binding protein CAB45, EF-hand|EF-hand domain pair|EF-Hand 1, calcium-binding site|EF-hand domain					Golgi apparatus
P16675	Ctsa	Lysosomal protective protein	17	19.0895	20.6326	-1.54309	0.343149	Down	2.70389e-05	0.00303983	18.9776	19.2097	19.0812	20.6231	20.6782	20.5964	Lysosomal protective protein	19025	Ctsa	GO:1904715,GO:0006508,GO:0031647,GO:0043231,GO:0005764,GO:0005739,GO:0004185	negative regulation of chaperone-mediated autophagy|proteolysis|regulation of protein stability|intracellular membrane-bounded organelle|lysosome|mitochondrion|serine-type carboxypeptidase activity	mmu04142,mmu04614	Lysosome|Renin-angiotensin system	K13289	KOG1282	E	serine-type carboxypeptidase activity	Amino acid transport and metabolism	PF00450	domain	Serine carboxypeptidase	IPR029058,IPR001563,IPR033124,IPR018202	Homologous_superfamily|Family|Active_site|Active_site	Alpha/Beta hydrolase fold|Peptidase S10, serine carboxypeptidase|Serine carboxypeptidases, histidine active site|Serine carboxypeptidase, serine active site			R-MMU-2132295,R-MMU-4085001,R-MMU-6798695,R-MMU-9840310	MHC class II antigen presentation|Sialic acid metabolism|Neutrophil degranulation|Glycosphingolipid catabolism	Lysosome
Q9CWB7		Glutaredoxin-like protein C5orf63 homolog	1	12.9373	14.4471	-1.50982	0.351154	Down	0.0282746	0.135216	12.1457	13.2651	13.401	14.7128	14.5932	14.0353	Glutaredoxin-like protein C5orf63 homolog	77422		GO:0005739	mitochondrion				ENOG502S4BD	O	oxidation-reduction process	Posttranslational modification, protein turnover, chaperones	PF05768	domain	Glutaredoxin-like domain (DUF836)	IPR008554,IPR036249	Family|Homologous_superfamily	Glutaredoxin-like|Thioredoxin-like superfamily
P82198	Tgfbi	Transforming growth factor-beta-induced protein ig-h3	13	18.5865	20.0854	-1.49885	0.353835	Down	0.113647	0.292029	18.9229	18.5937	18.243	19.6556	21.4833	19.1173	Transforming growth factor-beta-induced protein ig-h3	21810	Tgfbi	GO:0001525,GO:0007155,GO:0002062,GO:0030198,GO:0051179,GO:0005604,GO:0062023,GO:0031012,GO:0005615,GO:0005802,GO:0050839,GO:0005518,GO:0050840,GO:0042802	angiogenesis|cell adhesion|chondrocyte differentiation|extracellular matrix organization|localization|basement membrane|collagen-containing extracellular matrix|extracellular matrix|extracellular space|trans-Golgi network|cell adhesion molecule binding|collagen binding|extracellular matrix binding|identical protein binding				KOG1437	M	regulation of chemokine (C-C motif) ligand 2 secretion	Cell wall/membrane/envelope biogenesis	PF02469	domain	Fasciclin domain	IPR011489,IPR036378,IPR000782,IPR016666	Domain|Homologous_superfamily|Domain|Family	EMI domain|FAS1 domain superfamily|FAS1 domain|TGF beta-induced protein/periostin					Secreted
Q91V27	Mlph	Melanophilin	18	17.8567	19.3536	-1.49688	0.354318	Down	2.5636e-05	0.00296163	17.7779	17.8007	17.9916	19.3622	19.3364	19.3623	Melanophilin	171531	Mlph	GO:0030318,GO:0032400,GO:0043473,GO:0006605,GO:0015629,GO:0030864,GO:0030425,GO:0042470,GO:0005815,GO:0048471,GO:0001725,GO:0016461,GO:0003779,GO:0046872,GO:0051010,GO:0060090,GO:0017022,GO:0031489,GO:0030674,GO:0031267	melanocyte differentiation|melanosome localization|pigmentation|protein targeting|actin cytoskeleton|cortical actin cytoskeleton|dendrite|melanosome|microtubule organizing center|perinuclear region of cytoplasm|stress fiber|unconventional myosin complex|actin binding|metal ion binding|microtubule plus-end binding|molecular adaptor activity|myosin binding|myosin V binding|protein-macromolecule ada…				ENOG502RJPZ	S	vesicle transport along actin filament	Function unknown	PF02318,PF04698	family|family	FYVE-type zinc finger|Rab effector MyRIP/melanophilin C-terminus	IPR041282,IPR037442,IPR006788,IPR010911,IPR011011,IPR013083	Domain|Domain|Domain|Domain|Homologous_superfamily|Homologous_superfamily	FYVE-type zinc finger|Melanophilin, FYVE-related domain|Rab effector MyRIP/Melanophilin|Rab-binding domain|Zinc finger, FYVE/PHD-type|Zinc finger, RING/FYVE/PHD-type
Q80US8	Mxd3	Max dimerization protein 3	4	14.5099	16.0018	-1.49191	0.355541	Down	0.0134787	0.0907464	14.1733	14.2118	15.1446	16.0169	15.7253	16.2631	Max dimerization protein 3	17121	Mxd3	GO:0045892,GO:0000122,GO:0006357,GO:0090575,GO:0000981,GO:0046983,GO:0000978	negative regulation of DNA-templated transcription|negative regulation of transcription by RNA polymerase II|regulation of transcription by RNA polymerase II|RNA polymerase II transcription regulator complex|DNA-binding transcription factor activity, RNA polymerase II-specific|protein dimerization activity|RNA polymerase II cis-regulatory region sequence-specific DNA binding				KOG2483	G	protein dimerization activity	Carbohydrate transport and metabolism	PF00010	domain	Helix-loop-helix DNA-binding domain	IPR011598,IPR036638	Domain|Homologous_superfamily	Myc-type, basic helix-loop-helix (bHLH) domain|Helix-loop-helix DNA-binding domain superfamily	WP88,WP88	Toll like receptor signaling|Toll like receptor signaling			Nucleus
Q80XD1	Chn2	Beta-chimaerin	2	15.1964	16.6814	-1.48504	0.357238	Down	0.0245049	0.125968	15.9786	14.7301	14.8804	16.9458	16.6825	16.416	Beta-chimaerin	69993	Chn2	GO:0007165,GO:0016020,GO:0045202,GO:0005096,GO:0046872	signal transduction|membrane|synapse|GTPase activator activity|metal ion binding				KOG1453	Z	Belongs to the TRAFAC class myosin-kinesin ATPase superfamily. Myosin family	Cytoskeleton	PF00130,PF00620	domain|domain	Phorbol esters/diacylglycerol binding domain (C1 domain)|RhoGAP domain	IPR046349,IPR020454,IPR002219,IPR008936,IPR037860,IPR000198	Homologous_superfamily|Domain|Domain|Homologous_superfamily|Domain|Domain	C1-like domain superfamily|Diacylglycerol/phorbol-ester binding|Protein kinase C-like, phorbol ester/diacylglycerol-binding domain|Rho GTPase activation protein|Chimaerin, RhoGAP domain|Rho GTPase-activating protein domain			R-MMU-9013149	RAC1 GTPase cycle	Membrane
P31428	Dpep1	Dipeptidase 1	1	12.9187	14.4022	-1.48345	0.357633	Down	0.193662	0.392964	11.433	12.9726	14.3505	15.1891	14.35	13.6674	Dipeptidase 1	13479	Dpep1	GO:0016999,GO:0071277,GO:0071732,GO:0071466,GO:0006751,GO:0050667,GO:0006954,GO:1901749,GO:0006691,GO:0043066,GO:0030336,GO:0043154,GO:0030593,GO:0006508,GO:0045177,GO:0016324,GO:0030054,GO:0005615,GO:0031528,GO:0005654,GO:0005886,GO:0098552,GO:0008800,GO:0043027,GO:0016805,GO:0034235,GO:0070573,GO:0072341,GO:0008270	antibiotic metabolic process|cellular response to calcium ion|cellular response to nitric oxide|cellular response to xenobiotic stimulus|glutathione catabolic process|homocysteine metabolic process|inflammatory response|leukotriene D4 catabolic process|leukotriene metabolic process|negative regulation of apoptotic process|negative regulation of cell migration|negative regulation of cysteine-type …				KOG4127	E	Belongs to the metallo-dependent hydrolases superfamily. Peptidase M19 family	Amino acid transport and metabolism	PF01244	domain	Membrane dipeptidase (Peptidase family M19)	IPR000180,IPR032466,IPR008257	Active_site|Homologous_superfamily|Family	Membrane dipeptidase, active site|Metal-dependent hydrolase|Peptidase M19	WP318,WP4348	Eicosanoid synthesis|Eicosanoid metabolism via lipoxygenases LOX	R-MMU-2142691,R-MMU-5423646	Synthesis of Leukotrienes (LT) and Eoxins (EX)|Aflatoxin activation and detoxification
P70158	Smpdl3a	Acid sphingomyelinase-like phosphodiesterase 3a	9	17.1813	18.6596	-1.4783	0.358912	Down	5.17055e-05	0.0041649	17.2714	17.1943	17.0781	18.5849	18.773	18.6208	Acid sphingomyelinase-like phosphodiesterase 3a	57319	Smpdl3a	GO:0009143,GO:0005576,GO:0005615,GO:0008081,GO:0008270	nucleoside triphosphate catabolic process|extracellular region|extracellular space|phosphoric diester hydrolase activity|zinc ion binding				KOG3770	P	sphingomyelin catabolic process	Inorganic ion transport and metabolism	PF19272,PF00149	family|domain	Acid sphingomyelin phosphodiesterase C-terminal region|Calcineurin-like phosphoesterase	IPR017064,IPR045473,IPR041805,IPR004843,IPR029052	Family|Domain|Domain|Domain|Homologous_superfamily	Acid sphingomyelinase-like phosphodiesterase, predicted|Sphingomyelin phosphodiesterase, C-terminal domain|Acid sphingomyelinase/endopolyphosphatase, metallophosphatase domain|Calcineurin-like phosphoesterase domain, ApaH type|Metallo-dependent phosphatase-like					Secreted
Q3UMW8	Cln5	Ceroid-lipofuscinosis neuronal protein 5 homolog	10	18.0693	19.5357	-1.46642	0.36188	Down	6.44193e-05	0.00463733	18.1286	17.9896	18.0897	19.3916	19.6335	19.582	Ceroid-lipofuscinosis neuronal protein 5 homolog	211286	Cln5	GO:0007420,GO:0070085,GO:0007042,GO:0007040,GO:0022008,GO:0042147,GO:0006465,GO:0007601,GO:0005829,GO:0005783,GO:0005794,GO:0005765,GO:0005764,GO:0016020,GO:0048471,GO:0005775,GO:0016798,GO:0005537	brain development|glycosylation|lysosomal lumen acidification|lysosome organization|neurogenesis|retrograde transport, endosome to Golgi|signal peptide processing|visual perception|cytosol|endoplasmic reticulum|Golgi apparatus|lysosomal membrane|lysosome|membrane|perinuclear region of cytoplasm|vacuolar lumen|hydrolase activity, acting on glycosyl bonds|mannose binding	mmu04142	Lysosome	K12390	ENOG502QPQ5	S	positive regulation of GTP binding	Function unknown	PF15014	family	Ceroid-lipofuscinosis neuronal protein 5	IPR026138	Family	Ceroid-lipofuscinosis neuronal protein 5					Lysosome;Membrane
Q9R0M3	Srpx	Sushi-repeat-containing protein SRPX	7	15.0305	16.4735	-1.44302	0.367797	Down	0.0415005	0.165474	15.0245	15.4327	14.6343	16.1881	17.3175	15.9149	Sushi-repeat-containing protein SRPX	51795	Srpx	GO:0006914,GO:0060244,GO:0001845,GO:2001241,GO:0034976,GO:0005776,GO:0005783	autophagy|negative regulation of cell proliferation involved in contact inhibition|phagolysosome assembly|positive regulation of extrinsic apoptotic signaling pathway in absence of ligand|response to endoplasmic reticulum stress|autophagosome|endoplasmic reticulum				ENOG502QVU2	S	negative regulation of cell proliferation involved in contact inhibition	Function unknown	PF13778,PF02494,PF00084	family|domain|domain	Domain of unknown function (DUF4174)|HYR domain|Sushi repeat (SCR repeat)	IPR025232,IPR003410,IPR043555,IPR035976,IPR000436	Domain|Domain|Family|Homologous_superfamily|Domain	Domain of unknown function DUF4174|HYR domain|Sushi repeat-containing protein SRPX-like|Sushi/SCR/CCP superfamily|Sushi/SCR/CCP domain
P12265	Gusb	Beta-glucuronidase	27	19.313	20.7313	-1.41832	0.374147	Down	3.26274e-05	0.00314801	19.2537	19.2625	19.4228	20.7832	20.6496	20.761	Beta-glucuronidase	110006	Gusb	GO:0005975,GO:0030207,GO:0019391,GO:0030200,GO:0030214,GO:0005783,GO:0005615,GO:0043231,GO:0043202,GO:0005764,GO:0004566,GO:0030246,GO:0016787,GO:0019904,GO:0005102	carbohydrate metabolic process|chondroitin sulfate catabolic process|glucuronoside catabolic process|heparan sulfate proteoglycan catabolic process|hyaluronan catabolic process|endoplasmic reticulum|extracellular space|intracellular membrane-bounded organelle|lysosomal lumen|lysosome|beta-glucuronidase activity|carbohydrate binding|hydrolase activity|protein domain specific binding|signaling rece…	mmu00040,mmu00053,mmu00531,mmu00860,mmu00983,mmu04142	Pentose and glucuronate interconversions|Ascorbate and aldarate metabolism|Glycosaminoglycan degradation|Porphyrin metabolism|Drug metabolism - other enzymes|Lysosome	K01195	KOG2024	G	beta-glucuronidase activity	Carbohydrate transport and metabolism	PF00703,PF02836,PF02837	domain|domain|domain	Glycosyl hydrolases family 2|Glycosyl hydrolases family 2, TIM barrel domain|Glycosyl hydrolases family 2, sugar binding domain	IPR036156,IPR008979,IPR006101,IPR023232,IPR006103,IPR023230,IPR006102,IPR006104,IPR017853,IPR013783	Homologous_superfamily|Homologous_superfamily|Family|Active_site|Domain|Conserved_site|Domain|Domain|Homologous_superfamily|Homologous_superfamily	Beta-Galactosidase/glucuronidase domain superfamily|Galactose-binding-like domain superfamily|Glycoside hydrolase, family 2|Glycoside hydrolase, family 2, active site|Glycoside hydrolase family 2, catalytic domain|Glycoside hydrolase, family 2, conserved site|Glycoside hydrolase, family 2, immunoglobulin-like beta-sandwich|Glycosyl hydrolases family 2, sugar binding domain|Glycoside hydrolase sup…			R-MMU-2024096,R-MMU-2160916,R-MMU-6798695	HS-GAG degradation|Hyaluronan uptake and degradation|Neutrophil degranulation	Lysosome
Q9CYA0	Creld2	Protein disulfide isomerase Creld2	10	19.0899	20.5009	-1.41102	0.376045	Down	0.00430122	0.0500195	19.0803	19.3911	18.7983	20.6627	20.6806	20.1594	Protein disulfide isomerase Creld2	76737	Creld2	GO:0005783,GO:0005615,GO:0005794,GO:0005509,GO:0003756	endoplasmic reticulum|extracellular space|Golgi apparatus|calcium ion binding|protein disulfide isomerase activity				KOG4260	L	calcium ion binding	Replication, recombination and repair	PF07645	domain	Calcium-binding EGF domain	IPR001881,IPR000742,IPR000152,IPR018097,IPR006212,IPR009030,IPR002049	Domain|Domain|PTM|Conserved_site|Repeat|Homologous_superfamily|Domain	EGF-like calcium-binding domain|EGF-like domain|EGF-type aspartate/asparagine hydroxylation site|EGF-like calcium-binding, conserved site|Furin-like repeat|Growth factor receptor cysteine-rich domain superfamily|Laminin-type EGF domain
Q04519	Smpd1	Sphingomyelin phosphodiesterase	12	17.3513	18.7621	-1.4108	0.376102	Down	5.74421e-07	0.000420285	17.3657	17.3406	17.3475	18.8058	18.7558	18.7246	Sphingomyelin phosphodiesterase	20597	Smpd1	GO:0071277,GO:0034644,GO:0046513,GO:0006672,GO:0008203,GO:0001778,GO:0043065,GO:0045807,GO:0035307,GO:0046598,GO:0042220,GO:0070555,GO:0010212,GO:0034612,GO:0034340,GO:0009615,GO:0009410,GO:0006685,GO:0023021,GO:0046718,GO:0042060,GO:0036019,GO:0005768,GO:0005615,GO:0042599,GO:0005811,GO:0005764,GO:0005886,GO:0061750,GO:0016798,GO:0034480,GO:0004767,GO:0008270	cellular response to calcium ion|cellular response to UV|ceramide biosynthetic process|ceramide metabolic process|cholesterol metabolic process|plasma membrane repair|positive regulation of apoptotic process|positive regulation of endocytosis|positive regulation of protein dephosphorylation|positive regulation of viral entry into host cell|response to cocaine|response to interleukin-1|response to…	mmu00600,mmu04071,mmu04142,mmu04217	Sphingolipid metabolism|Sphingolipid signaling pathway|Lysosome|Necroptosis	K12350	KOG3770	P	sphingomyelin catabolic process	Inorganic ion transport and metabolism	PF19272,PF00149	family|domain	Acid sphingomyelin phosphodiesterase C-terminal region|Calcineurin-like phosphoesterase	IPR045473,IPR041805,IPR004843,IPR029052,IPR011001,IPR008139,IPR011160	Domain|Domain|Domain|Homologous_superfamily|Homologous_superfamily|Domain|Family	Sphingomyelin phosphodiesterase, C-terminal domain|Acid sphingomyelinase/endopolyphosphatase, metallophosphatase domain|Calcineurin-like phosphoesterase domain, ApaH type|Metallo-dependent phosphatase-like|Saposin-like|Saposin B type domain|Sphingomyelin phosphodiesterase	WP273,WP273,WP4344,WP4690,WP4690	Ovarian infertility|Ovarian infertility|Sphingolipid metabolism overview|Sphingolipid metabolism integrated pathway |Sphingolipid metabolism integrated pathway	R-MMU-9840310	Glycosphingolipid catabolism	Lysosome;Secreted
Q8CH62	Lto1	Protein LTO1 homolog	1	17.3913	18.7913	-1.40006	0.378913	Down	0.00179516	0.0309657	17.3103	17.6981	17.1654	18.9083	18.8804	18.5852	Protein LTO1 homolog	72284	Lto1	GO:0106035,GO:0042273,GO:0000723,GO:0006413,GO:0005634	protein maturation by [4Fe-4S] cluster transfer|ribosomal large subunit biogenesis|telomere maintenance|translational initiation|nucleus				KOG4595	G	meiotic DNA integrity checkpoint	Carbohydrate transport and metabolism	PF09811	family	Essential protein Yae1, N terminal	IPR019191	Domain	Essential protein Yae1, N-terminal					Nucleus
A0A6I8MX38	Tug1	Taurine up-regulated 1 protein	1	13.9821	15.3754	-1.39329	0.380695	Down	0.0125526	0.0880498	13.5979	14.3344	14.0141	14.9339	15.7724	15.42	Taurine up-regulated 1 protein	544752	Tug1	GO:0031966,GO:0031965	mitochondrial membrane|nuclear membrane																		Cytoplasm;Mitochondrion;Nucleus membrane;Nucleus
P08730	Krt13	Keratin, type I cytoskeletal 13	4	14.3346	15.7271	-1.39252	0.380899	Down	0.0432866	0.169215	14.0005	14.0238	14.9795	16.298	15.0864	15.797	Keratin, type I cytoskeletal 13	16663	Krt13	GO:0071300,GO:0007010,GO:0030855,GO:0045109,GO:0043555,GO:0043587,GO:0005856,GO:0070062,GO:0045111,GO:0045095,GO:0005198	cellular response to retinoic acid|cytoskeleton organization|epithelial cell differentiation|intermediate filament organization|regulation of translation in response to stress|tongue morphogenesis|cytoskeleton|extracellular exosome|intermediate filament cytoskeleton|keratin filament|structural molecule activity	mmu04915,mmu05150	Estrogen signaling pathway|Staphylococcus aureus infection	K07604	ENOG502QTM6	S	structural molecule activity	Function unknown	PF00038	coiled_coil	Intermediate filament protein	IPR018039,IPR039008,IPR002957	Conserved_site|Domain|Family	Intermediate filament protein, conserved site|Intermediate filament, rod domain|Keratin, type I			R-MMU-6805567,R-MMU-6809371	Keratinization|Formation of the cornified envelope
Q99KR8	Fuca2	Plasma alpha-L-fucosidase	14	16.4868	17.8759	-1.38905	0.381816	Down	3.693e-05	0.00341311	16.4603	16.4947	16.5054	17.7444	17.9107	17.9726	Plasma alpha-L-fucosidase	66848	Fuca2	GO:0006004,GO:0016139,GO:2000535,GO:0009617,GO:0005615,GO:0005764,GO:0004560	fucose metabolic process|glycoside catabolic process|regulation of entry of bacterium into host cell|response to bacterium|extracellular space|lysosome|alpha-L-fucosidase activity	mmu00511,mmu04142	Other glycan degradation|Lysosome	K01206	KOG3340	G	alpha-L-fucosidase activity	Carbohydrate transport and metabolism	PF01120,PF16757	domain|domain	Alpha-L-fucosidase|Alpha-L-fucosidase C-terminal domain	IPR016286,IPR031919,IPR000933,IPR018526,IPR013780,IPR017853	Family|Domain|Family|Conserved_site|Homologous_superfamily|Homologous_superfamily	Alpha-L-fucosidase, metazoa-type|Alpha-L-fucosidase, C-terminal|Glycoside hydrolase, family 29|Glycoside hydrolase, family 29, conserved site|Glycosyl hydrolase, all-beta|Glycoside hydrolase superfamily			R-MMU-381426,R-MMU-6798695,R-MMU-8957275	Regulation of Insulin-like Growth Factor (IGF) transport and uptake by Insulin-like Growth Factor Binding Proteins (IGFBPs)|Neutrophil degranulation|Post-translational protein phosphorylation	Secreted
P37804	Tagln	Transgelin	10	16.8755	18.2641	-1.38857	0.381943	Down	0.0569932	0.199045	17.3154	16.7347	16.5763	18.5924	18.869	17.3308	Transgelin	21345	Tagln	GO:0030855,GO:0005737	epithelial cell differentiation|cytoplasm				KOG2046	Z	actin binding	Cytoskeleton	PF00402,PF00307	repeat|domain	Calponin family repeat|Calponin homology (CH) domain	IPR000557,IPR001715,IPR036872,IPR003096	Repeat|Domain|Homologous_superfamily|Family	Calponin repeat|Calponin homology domain|CH domain superfamily|Smooth muscle protein/calponin					Cytoplasm
Q8VCP8	Ak6	Adenylate kinase isoenzyme 6	1	11.2373	12.6191	-1.38181	0.383738	Down	0.318711	0.522926	10.0548	13.6184	10.0387	13.0498	12.2224	12.585	Adenylate kinase isoenzyme 6	102216272	Ak6	GO:0016310,GO:0015030,GO:0005813,GO:0005737,GO:0016607,GO:0005654,GO:0005634,GO:0004017,GO:0005524,GO:0016887	phosphorylation|Cajal body|centrosome|cytoplasm|nuclear speck|nucleoplasm|nucleus|adenylate kinase activity|ATP binding|ATP hydrolysis activity	mmu00230,mmu03008	Purine metabolism|Ribosome biogenesis in eukaryotes	K18532	KOG3347	F	adenylate kinase activity	Nucleotide transport and metabolism	PF13238	domain	AAA domain	IPR020618,IPR027417	Family|Homologous_superfamily	Adenylate kinase isoenzyme 6|P-loop containing nucleoside triphosphate hydrolase	WP1244,WP2185,WP567	Estrogen signaling|Purine metabolism|Eukaryotic transcription initiation	R-MMU-499943	Interconversion of nucleotide di- and triphosphates	Nucleus
Q9WUU7	Ctsz	Cathepsin Z	13	20.6819	22.0561	-1.37413	0.385784	Down	6.14672e-06	0.00112434	20.6329	20.6478	20.7651	22.0762	22.0602	22.0318	Cathepsin Z	64138	Ctsz	GO:0060441,GO:0010757,GO:0006508,GO:0051603,GO:0005938,GO:0009986,GO:0062023,GO:0031410,GO:0005783,GO:0005615,GO:0030426,GO:0043231,GO:0005764,GO:0004180,GO:0004197	epithelial tube branching involved in lung morphogenesis|negative regulation of plasminogen activation|proteolysis|proteolysis involved in protein catabolic process|cell cortex|cell surface|collagen-containing extracellular matrix|cytoplasmic vesicle|endoplasmic reticulum|extracellular space|growth cone|intracellular membrane-bounded organelle|lysosome|carboxypeptidase activity|cysteine-type endo…	mmu04142,mmu04210	Lysosome|Apoptosis	K08568	KOG1543	O	cysteine-type peptidase activity	Posttranslational modification, protein turnover, chaperones	PF00112	domain	Papain family cysteine protease	IPR033157,IPR038765,IPR025661,IPR013128,IPR000668	Family|Homologous_superfamily|Active_site|Family|Domain	Cathepsin Z|Papain-like cysteine peptidase superfamily|Cysteine peptidase, asparagine active site|Peptidase C1A|Peptidase C1A, papain C-terminal			R-MMU-2022377,R-MMU-204005,R-MMU-432720,R-MMU-5694530,R-MMU-6798695	Metabolism of Angiotensinogen to Angiotensins|COPII-mediated vesicle transport|Lysosome Vesicle Biogenesis|Cargo concentration in the ER|Neutrophil degranulation	Lysosome
Q99LJ1	Fuca1	Tissue alpha-L-fucosidase	12	17.4478	18.8093	-1.36148	0.389183	Down	0.000339261	0.0124632	17.3078	17.643	17.3925	18.7343	18.9378	18.7556	Tissue alpha-L-fucosidase	71665	Fuca1	GO:0006004,GO:0016139,GO:0006629,GO:0043231,GO:0005764,GO:0004560,GO:0030246,GO:0015928	fucose metabolic process|glycoside catabolic process|lipid metabolic process|intracellular membrane-bounded organelle|lysosome|alpha-L-fucosidase activity|carbohydrate binding|fucosidase activity	mmu00511,mmu04142	Other glycan degradation|Lysosome	K01206	KOG3340	G	alpha-L-fucosidase activity	Carbohydrate transport and metabolism	PF01120,PF16757	domain|domain	Alpha-L-fucosidase|Alpha-L-fucosidase C-terminal domain	IPR016286,IPR031919,IPR000933,IPR018526,IPR013780,IPR017853	Family|Domain|Family|Conserved_site|Homologous_superfamily|Homologous_superfamily	Alpha-L-fucosidase, metazoa-type|Alpha-L-fucosidase, C-terminal|Glycoside hydrolase, family 29|Glycoside hydrolase, family 29, conserved site|Glycosyl hydrolase, all-beta|Glycoside hydrolase superfamily			R-MMU-6798695,R-MMU-975578	Neutrophil degranulation|Reactions specific to the complex N-glycan synthesis pathway	Lysosome
Q62059	Vcan	Versican core protein	11	15.9225	17.2806	-1.358	0.390122	Down	0.0794691	0.238943	16.1911	15.9641	15.6124	17.1233	18.3119	16.4064	Versican core protein	13003	Vcan	GO:0007155,GO:0007417,GO:0010001,GO:0008347,GO:0007507,GO:0002052,GO:0043666,GO:0001501,GO:0001657,GO:0009986,GO:0062023,GO:0031012,GO:0005576,GO:0005615,GO:0033165,GO:0072534,GO:0001750,GO:0045202,GO:0005509,GO:0030246,GO:0005540,GO:0019903	cell adhesion|central nervous system development|glial cell differentiation|glial cell migration|heart development|positive regulation of neuroblast proliferation|regulation of phosphoprotein phosphatase activity|skeletal system development|ureteric bud development|cell surface|collagen-containing extracellular matrix|extracellular matrix|extracellular region|extracellular space|interphotorecepto…	mmu04514	Cell adhesion molecules	K06793	ENOG502QRBE	O	hyaluronic acid binding	Posttranslational modification, protein turnover, chaperones	PF00008,PF00059,PF00084,PF07686,PF00193	domain|domain|domain|domain|domain	EGF-like domain|Lectin C-type domain|Sushi repeat (SCR repeat)|Immunoglobulin V-set domain|Extracellular link domain	IPR001304,IPR016186,IPR018378,IPR033987,IPR016187,IPR001881,IPR000742,IPR000152,IPR018097,IPR007110,IPR036179,IPR013783,IPR003599,IPR013106,IPR000538,IPR035976,IPR000436	Domain|Homologous_superfamily|Conserved_site|Domain|Homologous_superfamily|Domain|Domain|PTM|Conserved_site|Domain|Homologous_superfamily|Homologous_superfamily|Domain|Domain|Domain|Homologous_superfamily|Domain	C-type lectin-like|C-type lectin-like/link domain superfamily|C-type lectin, conserved site|Aggrecan/versican, C-type lectin-like domain|C-type lectin fold|EGF-like calcium-binding domain|EGF-like domain|EGF-type aspartate/asparagine hydroxylation site|EGF-like calcium-binding, conserved site|Immunoglobulin-like domain|Immunoglobulin-like domain superfamily|Immunoglobulin-like fold|Immunoglobulin…	WP2432	Spinal cord injury	R-MMU-1971475,R-MMU-2022870,R-MMU-2022923,R-MMU-2024101,R-MMU-3000178,R-MMU-381426,R-MMU-8957275	A tetrasaccharide linker sequence is required for GAG synthesis|Chondroitin sulfate biosynthesis|Dermatan sulfate biosynthesis|CS/DS degradation|ECM proteoglycans|Regulation of Insulin-like Growth Factor (IGF) transport and uptake by Insulin-like Growth Factor Binding Proteins (IGFBPs)|Post-translational protein phosphorylation	Secreted
O08989	Mras	Ras-related protein M-Ras	2	14.5859	15.9431	-1.35728	0.390318	Down	0.0530014	0.189785	14.3337	14.8539	14.57	15.6828	16.866	15.2805	Ras-related protein M-Ras	17532	Mras	GO:1990830,GO:0007265,GO:0005886,GO:0003925,GO:0019003,GO:0005525,GO:0030742,GO:0003924	cellular response to leukemia inhibitory factor|Ras protein signal transduction|plasma membrane|G protein activity|GDP binding|GTP binding|GTP-dependent protein binding|GTPase activity	mmu04010,mmu04014,mmu04015,mmu04371,mmu04072,mmu04140,mmu04137,mmu04218,mmu04810,mmu04625,mmu05205	MAPK signaling pathway|Ras signaling pathway|Rap1 signaling pathway|Apelin signaling pathway|Phospholipase D signaling pathway|Autophagy - animal|Mitophagy - animal|Cellular senescence|Regulation of actin cytoskeleton|C-type lectin receptor signaling pathway|Proteoglycans in cancer	K07831	KOG0395	G	GTPase activity	Carbohydrate transport and metabolism	PF00071	domain	Ras family	IPR027417,IPR005225,IPR001806,IPR020849	Homologous_superfamily|Domain|Family|Family	P-loop containing nucleoside triphosphate hydrolase|Small GTP-binding protein domain|Small GTPase|Small GTPase, Ras-type	WP373,WP493,WP523	IL 3 signaling pathway|Mapk signaling pathway|Regulation of actin cytoskeleton	R-MMU-5673000	RAF activation	Cytoplasm;Cell membrane
Q9Z0J0	Npc2	NPC intracellular cholesterol transporter 2	6	19.8596	21.2036	-1.34407	0.393908	Down	0.000103842	0.00597563	19.9024	19.8667	19.8096	21.3587	21.1774	21.0748	NPC intracellular cholesterol transporter 2	67963	Npc2	GO:0033344,GO:0042632,GO:0008203,GO:0010878,GO:0030301,GO:0010467,GO:0032367,GO:0032366,GO:0009615,GO:0016125,GO:0015918,GO:0005783,GO:0005615,GO:0005764,GO:0015485,GO:0120020,GO:0019899	cholesterol efflux|cholesterol homeostasis|cholesterol metabolic process|cholesterol storage|cholesterol transport|gene expression|intracellular cholesterol transport|intracellular sterol transport|response to virus|sterol metabolic process|sterol transport|endoplasmic reticulum|extracellular space|lysosome|cholesterol binding|cholesterol transfer activity|enzyme binding	mmu04142,mmu04979	Lysosome|Cholesterol metabolism	K13443	KOG4063	P	intracellular cholesterol transport	Inorganic ion transport and metabolism	PF02221	domain	ML domain	IPR014756,IPR003172,IPR033916,IPR039670	Homologous_superfamily|Domain|Domain|Family	Immunoglobulin E-set|MD-2-related lipid-recognition domain|Npc2 like, ML domain|Sterol transport protein NPC2-like	WP3625	Tyrobp causal network in microglia	R-MMU-6798695,R-MMU-8964038	Neutrophil degranulation|LDL clearance	Lysosome;Secreted
Q9ET22	Dpp7	Dipeptidyl peptidase 2	9	17.9959	19.3335	-1.33759	0.395682	Down	0.000674571	0.0177242	18.1584	18.0426	17.7868	19.4861	19.3306	19.1839	Dipeptidyl peptidase 2	83768	Dpp7	GO:1905146,GO:0030163,GO:0006508,GO:0031410,GO:0005576,GO:0005794,GO:0043231,GO:0005764,GO:0031982,GO:0004177,GO:0008239,GO:0070008	lysosomal protein catabolic process|protein catabolic process|proteolysis|cytoplasmic vesicle|extracellular region|Golgi apparatus|intracellular membrane-bounded organelle|lysosome|vesicle|aminopeptidase activity|dipeptidyl-peptidase activity|serine-type exopeptidase activity				KOG2183	J	dipeptidyl-peptidase activity	Translation, ribosomal structure and biogenesis	PF05577	domain	Serine carboxypeptidase S28	IPR029058,IPR008758,IPR042269	Homologous_superfamily|Family|Homologous_superfamily	Alpha/Beta hydrolase fold|Peptidase S28|Serine carboxypeptidase S28, SKS domain			R-MMU-6798695	Neutrophil degranulation	Lysosome;Cytoplasm;Secreted
Q08874	Mitf	Microphthalmia-associated transcription factor	11	19.5109	20.8304	-1.31943	0.400694	Down	3.62506e-06	0.000944361	19.5514	19.4692	19.5122	20.7764	20.8431	20.8715	Microphthalmia-associated transcription factor	17342	Mitf	GO:0046849,GO:0043010,GO:0030154,GO:0045165,GO:0006351,GO:1902362,GO:0030318,GO:0043066,GO:0030336,GO:0000122,GO:0030316,GO:0043473,GO:0045893,GO:2000144,GO:0010628,GO:0045944,GO:0065003,GO:0042127,GO:0006355,GO:0010468,GO:0045670,GO:2001141,GO:0006357,GO:0016055,GO:0005737,GO:0005765,GO:0005634,GO:0032991,GO:0003682,GO:0003677,GO:0001228,GO:0003700,GO:0000981,GO:0070888,GO:0046983,GO:0000978,GO:…	bone remodeling|camera-type eye development|cell differentiation|cell fate commitment|DNA-templated transcription|melanocyte apoptotic process|melanocyte differentiation|negative regulation of apoptotic process|negative regulation of cell migration|negative regulation of transcription by RNA polymerase II|osteoclast differentiation|pigmentation|positive regulation of DNA-templated transcription|p…	mmu04137,mmu04916,mmu04380,mmu05200,mmu05202,mmu05218	Mitophagy - animal|Melanogenesis|Osteoclast differentiation|Pathways in cancer|Transcriptional misregulation in cancer|Melanoma	K09455	KOG1318	U	protein dimerization activity	Intracellular trafficking, secretion, and vesicular transport	PF11851,PF00010,PF15951	family|domain|family	Domain of unknown function (DUF3371)|Helix-loop-helix DNA-binding domain|MITF/TFEB/TFEC/TFE3 N-terminus	IPR011598,IPR036638,IPR021802,IPR031867	Domain|Homologous_superfamily|Domain|Domain	Myc-type, basic helix-loop-helix (bHLH) domain|Helix-loop-helix DNA-binding domain superfamily|MiT/TFE transcription factors, C-terminal|MiT/TFE transcription factors, N-terminal	WP1763,WP2074,WP2074,WP407	Mechanisms associated with pluripotency|Neural crest differentiation|Neural crest differentiation|Kit receptor signaling pathway	R-MMU-3232118	SUMOylation of transcription factors	Lysosome;Cytoplasm;Nucleus
Q8VCH5	Rabepk	Rab9 effector protein with kelch motifs	3	13.5928	14.908	-1.31527	0.40185	Down	0.191906	0.391134	12.8454	13.3795	14.5534	13.9704	16.206	14.5477	Rab9 effector protein with kelch motifs	227746	Rabepk	GO:0010008,GO:0043231	endosome membrane|intracellular membrane-bounded organelle				KOG0379	P	nitrile biosynthetic process	Inorganic ion transport and metabolism	PF07646,PF13415,PF13854	repeat|repeat|repeat	Kelch motif|Galactose oxidase, central domain|Kelch motif	IPR015915,IPR011498	Homologous_superfamily|Repeat	Kelch-type beta propeller|Kelch repeat type 2			R-MMU-6811440	Retrograde transport at the Trans-Golgi-Network	Cytoplasm;Endosome
Q9D279	Misp	Mitotic interactor and substrate of PLK1	2	19.9389	21.2154	-1.27649	0.4128	Down	0.0342158	0.149164	20.2881	20.1291	19.3994	21.2749	21.698	20.6731	Mitotic interactor and substrate of PLK1	78906	Misp	GO:0051301,GO:0016477,GO:0051660,GO:0000132,GO:0090307,GO:0051640,GO:1904776,GO:0005884,GO:0030864,GO:0005925,GO:0043231,GO:1905721,GO:0005886,GO:0031616,GO:0051015	cell division|cell migration|establishment of centrosome localization|establishment of mitotic spindle orientation|mitotic spindle assembly|organelle localization|regulation of protein localization to cell cortex|actin filament|cortical actin cytoskeleton|focal adhesion|intracellular membrane-bounded organelle|mitotic spindle astral microtubule end|plasma membrane|spindle pole centrosome|actin fi…				ENOG502RZZI	S	mitotic spindle positioning	Function unknown	PF15304	family	A-kinase anchor protein 2 C-terminus	IPR029304,IPR042779	Domain|Family	A-kinase anchor protein 2, C-terminal domain|MISP/MISP3-like					Cytoplasm
Q3TTY5	Krt2	Keratin, type II cytoskeletal 2 epidermal	4	19.6369	20.9102	-1.27325	0.413727	Down	0.094678	0.263682	20.0112	18.9845	19.915	21.554	19.9635	21.2131	Keratin, type II cytoskeletal 2 epidermal	16681	Krt2	GO:0008544,GO:0045109,GO:0031424,GO:0032980,GO:0003334,GO:0051546,GO:0043616,GO:0045684,GO:0001533,GO:0005737,GO:0045095,GO:0008092,GO:0030280	epidermis development|intermediate filament organization|keratinization|keratinocyte activation|keratinocyte development|keratinocyte migration|keratinocyte proliferation|positive regulation of epidermis development|cornified envelope|cytoplasm|keratin filament|cytoskeletal protein binding|structural constituent of skin epidermis				ENOG502QTM6	S	structural molecule activity	Function unknown	PF00038,PF16208	coiled_coil|family	Intermediate filament protein|Keratin type II head	IPR018039,IPR039008,IPR032444,IPR003054	Conserved_site|Domain|Domain|Family	Intermediate filament protein, conserved site|Intermediate filament, rod domain|Keratin type II head|Keratin, type II			R-MMU-6805567,R-MMU-6809371	Keratinization|Formation of the cornified envelope	Cytoplasm
Q6NVE3	Spin2c	Spindlin-2C	2	17.4831	18.7509	-1.26784	0.415281	Down	0.00241246	0.0370027	17.385	17.8289	17.2353	18.8491	18.7341	18.6696	Spindlin-2C	278240	Spin2c	GO:0007049,GO:0007276,GO:0006355,GO:0005829,GO:0005654,GO:0035064	cell cycle|gamete generation|regulation of DNA-templated transcription|cytosol|nucleoplasm|methylated histone binding				ENOG502QRYD	S	methylated histone binding	Function unknown	PF02513	repeat	Spin/Ssty Family	IPR003671,IPR042567	Family|Homologous_superfamily	Spindlin/spermiogenesis-specific protein|Spindlin/spermiogenesis-specific domain superfamily					Nucleus
Q9D1D6	Cthrc1	Collagen triple helix repeat-containing protein 1	4	15.1733	16.4354	-1.26215	0.416923	Down	0.0947546	0.263682	15.5808	15.1601	14.779	16.1464	17.4644	15.6956	Collagen triple helix repeat-containing protein 1	68588	Cthrc1	GO:0016477,GO:0090103,GO:0090177,GO:0060122,GO:0090090,GO:0043932,GO:0001649,GO:0033687,GO:0045669,GO:0033690,GO:0060071,GO:0005581,GO:0031012,GO:0005615,GO:0016528,GO:0005109,GO:0017147	cell migration|cochlea morphogenesis|establishment of planar polarity involved in neural tube closure|inner ear receptor cell stereocilium organization|negative regulation of canonical Wnt signaling pathway|ossification involved in bone remodeling|osteoblast differentiation|osteoblast proliferation|positive regulation of osteoblast differentiation|positive regulation of osteoblast proliferation|W…				ENOG502QSJD	S	Collagen triple helix	Function unknown											Secreted
O88876	Dhrs3	Short-chain dehydrogenase/reductase 3	3	14.2934	15.5498	-1.25643	0.418577	Down	0.00695961	0.0643752	13.9046	14.5418	14.4337	15.6564	15.7351	15.2579	Short-chain dehydrogenase/reductase 3	20148	Dhrs3	GO:0060349,GO:0060411,GO:0048387,GO:0003151,GO:0030278,GO:0048385,GO:0001523,GO:0060021,GO:0005811,GO:0016020,GO:0004745,GO:0052650	bone morphogenesis|cardiac septum morphogenesis|negative regulation of retinoic acid receptor signaling pathway|outflow tract morphogenesis|regulation of ossification|regulation of retinoic acid receptor signaling pathway|retinoid metabolic process|roof of mouth development|lipid droplet|membrane|NAD-retinol dehydrogenase activity|NADP-retinol dehydrogenase activity	mmu00830	Retinol metabolism	K11146	KOG1201	IQ	NADP-retinol dehydrogenase activity	Lipid transport and metabolism|Secondary metabolites biosynthesis, transport and catabolism	PF00106	domain	short chain dehydrogenase	IPR036291,IPR002347	Homologous_superfamily|Family	NAD(P)-binding domain superfamily|Short-chain dehydrogenase/reductase SDR	WP1259	Retinol metabolism	R-MMU-2187335,R-MMU-5365859	The retinoid cycle in cones (daylight vision)|RA biosynthesis pathway	Membrane
Q8CBX9	Bivm	Basic immunoglobulin-like variable motif-containing protein	2	13.3834	14.5961	-1.21268	0.431466	Down	0.0338146	0.14852	12.953	14.1414	13.0559	14.5818	14.5326	14.6739	Basic immunoglobulin-like variable motif-containing protein	246229	Bivm	GO:0005737,GO:0005634	cytoplasm|nucleus				ENOG502QUM8	S		Function unknown											Cytoplasm;Nucleus
P04104	Krt1	Keratin, type II cytoskeletal 1	3	19.9458	21.1515	-1.20577	0.433539	Down	0.103732	0.277704	20.2664	19.2082	20.3627	21.624	20.2735	21.5571	Keratin, type II cytoskeletal 1	16678	Krt1	GO:0001867,GO:0061436,GO:0045109,GO:0031424,GO:0050728,GO:0051290,GO:0062023,GO:0001533,GO:0005737,GO:0045095,GO:0016020,GO:0030246,GO:0046982,GO:0030280	complement activation, lectin pathway|establishment of skin barrier|intermediate filament organization|keratinization|negative regulation of inflammatory response|protein heterotetramerization|collagen-containing extracellular matrix|cornified envelope|cytoplasm|keratin filament|membrane|carbohydrate binding|protein heterodimerization activity|structural constituent of skin epidermis				ENOG502QQIF	S	structural molecule activity	Function unknown	PF00038,PF16208,PF16210	coiled_coil|family|disordered	Intermediate filament protein|Keratin type II head|Keratin type II cytoskeletal 1 tail	IPR018039,IPR039008,IPR032449,IPR032444,IPR003054	Conserved_site|Domain|Domain|Domain|Family	Intermediate filament protein, conserved site|Intermediate filament, rod domain|Keratin type II cytoskeletal 1, tail|Keratin type II head|Keratin, type II			R-MMU-6798695,R-MMU-6805567,R-MMU-6809371	Neutrophil degranulation|Keratinization|Formation of the cornified envelope	Cytoplasm;Cell membrane
Q8BK06	Fbxo9	F-box only protein 9	2	14.2084	15.403	-1.19458	0.436914	Down	0.05091	0.185627	14.4965	14.7133	13.4155	15.16	15.7111	15.338	F-box only protein 9	71538	Fbxo9	GO:0045444,GO:0045087,GO:0043161,GO:0070936,GO:0016567,GO:0032006,GO:0031146,GO:0005737,GO:0019005,GO:1990756	fat cell differentiation|innate immune response|proteasome-mediated ubiquitin-dependent protein catabolic process|protein K48-linked ubiquitination|protein ubiquitination|regulation of TOR signaling|SCF-dependent proteasomal ubiquitin-dependent protein catabolic process|cytoplasm|SCF ubiquitin ligase complex|ubiquitin ligase-substrate adaptor activity				KOG2997	M	SCF-dependent proteasomal ubiquitin-dependent protein catabolic process	Cell wall/membrane/envelope biogenesis	PF12937,PF19270	domain|family	F-box-like|F-box only protein C-terminal region	IPR036047,IPR001810,IPR045118,IPR045464,IPR036181	Homologous_superfamily|Domain|Family|Domain|Homologous_superfamily	F-box-like domain superfamily|F-box domain|F-box only protein FBXO9/FBXO48|F-box protein Hrt3/FBXO9, C-terminal|MIT domain superfamily			R-MMU-8951664,R-MMU-983168	Neddylation|Antigen processing: Ubiquitination & Proteasome degradation	Cytoplasm
Q8R184	Fam110a	Protein FAM110A	2	15.0461	16.2361	-1.19	0.438304	Down	0.0187894	0.10938	15.5661	14.8136	14.7586	16.5625	16.1613	15.9846	Protein FAM110A	73847	Fam110a	GO:0007052,GO:0005938,GO:0005813,GO:0005829,GO:0005634,GO:0005876,GO:0000922	mitotic spindle organization|cell cortex|centrosome|cytosol|nucleus|spindle microtubule|spindle pole				ENOG502R37V	S	Centrosome-associated C terminus	Function unknown	PF14160,PF14161	family|family	Centrosome-associated C terminus|Centrosome-associated N terminus	IPR025740,IPR025741,IPR025739	Family|Domain|Domain	FAM110|Centrosome-associated, FAM110, C-terminal domain|Centrosome-associated, FAM110, N-terminal domain					Cytoplasm
P15105	Glul	Glutamine synthetase	14	17.1193	18.3083	-1.18905	0.438591	Down	0.000320311	0.011832	17.1314	16.9615	17.2649	18.3316	18.3875	18.2059	Glutamine synthetase	14645	Glul	GO:0019676,GO:0001525,GO:0008283,GO:0009267,GO:0006536,GO:0006542,GO:0050679,GO:0032024,GO:0051968,GO:0018345,GO:0010594,GO:1904749,GO:1903670,GO:0009749,GO:0042254,GO:0043679,GO:0044297,GO:0042995,GO:0005737,GO:0005829,GO:0005783,GO:0097386,GO:0005739,GO:0043209,GO:0043204,GO:0005886,GO:0032991,GO:0005524,GO:0045503,GO:0016595,GO:0004356,GO:0042802,GO:0000287,GO:0030145,GO:0019706	ammonia assimilation cycle|angiogenesis|cell population proliferation|cellular response to starvation|glutamate metabolic process|glutamine biosynthetic process|positive regulation of epithelial cell proliferation|positive regulation of insulin secretion|positive regulation of synaptic transmission, glutamatergic|protein palmitoylation|regulation of endothelial cell migration|regulation of protei…	mmu00630,mmu00910,mmu00250,mmu00220,mmu04217,mmu04724,mmu04727	Glyoxylate and dicarboxylate metabolism|Nitrogen metabolism|Alanine, aspartate and glutamate metabolism|Arginine biosynthesis|Necroptosis|Glutamatergic synapse|GABAergic synapse	K01915	KOG0683	E	glutamine biosynthetic process	Amino acid transport and metabolism	PF00120,PF03951	domain|domain	Glutamine synthetase, catalytic domain|Glutamine synthetase, beta-Grasp domain	IPR008147,IPR036651,IPR014746,IPR008146,IPR027303,IPR027302	Domain|Homologous_superfamily|Homologous_superfamily|Domain|Conserved_site|Conserved_site	Glutamine synthetase, N-terminal domain|Glutamine synthetase, N-terminal domain superfamily|Glutamine synthetase/guanido kinase, catalytic domain|Glutamine synthetase, catalytic domain|Glutamine synthetase, glycine-rich site|Glutamine synthetase, N-terminal conserved site	WP5298,WP662	Dravet syndrome Scn1a A1783V point mutation model|Amino acid metabolism	R-MMU-210455,R-MMU-8964539	Astrocytic Glutamate-Glutamine Uptake And Metabolism|Glutamate and glutamine metabolism	Cytoplasm;Mitochondrion;Cell membrane;Microsome
Q923I7	Slc5a2	Sodium/glucose cotransporter 2	2	13.1362	14.3204	-1.18416	0.440081	Down	0.0290488	0.137196	13.4337	13.2415	12.7334	14.0893	14.8919	13.9799	Sodium/glucose cotransporter 2	246787	Slc5a2	GO:0000017,GO:0098708,GO:1904659,GO:0035811,GO:0035623,GO:0036359,GO:0098719,GO:0006814,GO:0016324,GO:0031526,GO:0005886,GO:0015151,GO:0055056,GO:0005412	alpha-glucoside transport|glucose import across plasma membrane|glucose transmembrane transport|negative regulation of urine volume|renal glucose absorption|renal potassium excretion|sodium ion import across plasma membrane|sodium ion transport|apical plasma membrane|brush border membrane|plasma membrane|alpha-glucoside transmembrane transporter activity|D-glucose transmembrane transporter activi…				KOG2349	E	glucose:sodium symporter activity	Amino acid transport and metabolism	PF00474	family	Sodium:solute symporter family	IPR038377,IPR001734,IPR018212	Homologous_superfamily|Family|Conserved_site	Sodium/glucose symporter superfamily|Sodium/solute symporter|Sodium/solute symporter, conserved site			R-MMU-189200	Cellular hexose transport
Q921L7	Hemk1	MTRF1L release factor glutamine methyltransferase	1	12.4938	13.6668	-1.173	0.443499	Down	0.0189168	0.109738	12.1174	12.4618	12.9023	13.9377	13.2587	13.804	MTRF1L release factor glutamine methyltransferase	69536	Hemk1	GO:0043414,GO:0019538,GO:0005739,GO:0003676,GO:0008276,GO:0102559,GO:0008757	macromolecule methylation|protein metabolic process|mitochondrion|nucleic acid binding|protein methyltransferase activity|protein-(glutamine-N5) methyltransferase activity|S-adenosylmethionine-dependent methyltransferase activity				KOG2904	J	hemK methyltransferase family member 1	Translation, ribosomal structure and biogenesis	PF05175,PF17827	domain|domain	Methyltransferase small domain|PrmC N-terminal domain	IPR002052,IPR004556,IPR040758,IPR019874,IPR029063,IPR007848	Conserved_site|Family|Domain|Family|Homologous_superfamily|Domain	DNA methylase, N-6 adenine-specific, conserved site|Methyltransferase HemK-like|Release factor glutamine methyltransferase, N-terminal domain|Protein-(glutamine-N5) methyltransferase, release factor-specific|S-adenosyl-L-methionine-dependent methyltransferase superfamily|Methyltransferase small domain					Mitochondrion
P97821	Ctsc	Dipeptidyl peptidase 1	10	17.7989	18.9577	-1.15883	0.447877	Down	0.00131256	0.0258733	17.9322	17.9455	17.5188	19.0069	18.9778	18.8884	Dipeptidyl peptidase 1	13032	Ctsc	GO:0031642,GO:2001235,GO:1903980,GO:1903052,GO:0006508,GO:0051603,GO:0010033,GO:0001913,GO:0005813,GO:0062023,GO:0005737,GO:0005615,GO:0043231,GO:0005764,GO:0005654,GO:0031404,GO:0004197,GO:0008234,GO:0008239,GO:0042802,GO:0016505,GO:0019902,GO:0043621,GO:0051087,GO:0004252	negative regulation of myelination|positive regulation of apoptotic signaling pathway|positive regulation of microglial cell activation|positive regulation of proteolysis involved in protein catabolic process|proteolysis|proteolysis involved in protein catabolic process|response to organic substance|T cell mediated cytotoxicity|centrosome|collagen-containing extracellular matrix|cytoplasm|extrace…	mmu04142,mmu04210	Lysosome|Apoptosis	K01275	KOG1543	O	cysteine-type peptidase activity	Posttranslational modification, protein turnover, chaperones	PF08773,PF00112	domain|domain	Cathepsin C exclusion domain|Papain family cysteine protease	IPR039412,IPR014882,IPR036496,IPR038765,IPR025661,IPR000169,IPR025660,IPR013128,IPR000668	Domain|Domain|Homologous_superfamily|Homologous_superfamily|Active_site|Active_site|Active_site|Family|Domain	Cathepsin C|Cathepsin C exclusion|Cathepsin C, exclusion domain superfamily|Papain-like cysteine peptidase superfamily|Cysteine peptidase, asparagine active site|Cysteine peptidase, cysteine active site|Cysteine peptidase, histidine active site|Peptidase C1A|Peptidase C1A, papain C-terminal			R-MMU-204005,R-MMU-2132295,R-MMU-5694530,R-MMU-6798695	COPII-mediated vesicle transport|MHC class II antigen presentation|Cargo concentration in the ER|Neutrophil degranulation	Lysosome
Q5DU57	Spata13	Spermatogenesis-associated protein 13	3	19.1552	20.3025	-1.14736	0.45145	Down	0.00872478	0.0726769	19.3875	18.7183	19.3597	20.3535	20.1128	20.4413	Spermatogenesis-associated protein 13	219140	Spata13	GO:0016477,GO:0046847,GO:0035556,GO:0030032,GO:0030334,GO:0005737,GO:0005829,GO:0030175,GO:0030027,GO:0005654,GO:0032587,GO:0005085,GO:0042802	cell migration|filopodium assembly|intracellular signal transduction|lamellipodium assembly|regulation of cell migration|cytoplasm|cytosol|filopodium|lamellipodium|nucleoplasm|ruffle membrane|guanyl-nucleotide exchange factor activity|identical protein binding	mmu04810	Regulation of actin cytoskeleton	K05769	KOG3519	I	Rho guanyl-nucleotide exchange factor activity	Lipid transport and metabolism	PF00169,PF00621,PF00018	domain|domain|domain	PH domain|RhoGEF domain|SH3 domain	IPR035899,IPR000219,IPR001331,IPR011993,IPR001849,IPR036028,IPR001452	Homologous_superfamily|Domain|Conserved_site|Homologous_superfamily|Domain|Homologous_superfamily|Domain	Dbl homology (DH) domain superfamily|Dbl homology (DH) domain|Guanine-nucleotide dissociation stimulator, CDC24, conserved site|PH-like domain superfamily|Pleckstrin homology domain|SH3-like domain superfamily|SH3 domain			R-MMU-9013148,R-MMU-9013149	CDC42 GTPase cycle|RAC1 GTPase cycle	Cytoplasm
O54782	Man2b2	Epididymis-specific alpha-mannosidase	24	21.5472	22.6944	-1.14721	0.451499	Down	3.97564e-06	0.000944361	21.4965	21.6017	21.5433	22.6742	22.7163	22.6927	Epididymis-specific alpha-mannosidase	17160	Man2b2	GO:0006013,GO:0009313,GO:0005576,GO:0043202,GO:0005764,GO:0004559,GO:0030246,GO:0008496,GO:0046872	mannose metabolic process|oligosaccharide catabolic process|extracellular region|lysosomal lumen|lysosome|alpha-mannosidase activity|carbohydrate binding|mannan endo-1,6-alpha-mannosidase activity|metal ion binding	mmu00511	Other glycan degradation	K12312	KOG1959	G	mannose metabolic process	Carbohydrate transport and metabolism	PF09261,PF07748,PF01074	domain|domain|domain	Alpha mannosidase middle domain|Glycosyl hydrolases family 38 C-terminal domain|Glycosyl hydrolases family 38 N-terminal domain	IPR011013,IPR011330,IPR011682,IPR015341,IPR037094,IPR000602,IPR027291,IPR028995,IPR013780	Homologous_superfamily|Homologous_superfamily|Domain|Domain|Homologous_superfamily|Domain|Homologous_superfamily|Homologous_superfamily|Homologous_superfamily	Galactose mutarotase-like domain superfamily|Glycoside hydrolase/deacetylase, beta/alpha-barrel|Glycosyl hydrolase family 38, C-terminal|Glycoside hydrolase family 38, central domain|Glycoside hydrolase family 38, central domain superfamily|Glycoside hydrolase family 38, N-terminal domain|Glycoside hydrolase 38, N-terminal domain superfamily|Glycoside hydrolase families 57/38, central domain supe…			R-MMU-8853383	Lysosomal oligosaccharide catabolism	Secreted
P12025	Mdk	Midkine	1	13.4025	14.5481	-1.14563	0.451991	Down	0.0199988	0.113169	13.7302	13.4758	13.0014	14.1779	14.9353	14.531	Midkine	17242	Mdk	GO:0030325,GO:0001662,GO:0016477,GO:0021681,GO:0021987,GO:0007010,GO:0030421,GO:0021542,GO:0044849,GO:0106091,GO:0021766,GO:0035556,GO:0002232,GO:0090090,GO:0010667,GO:0007162,GO:1904036,GO:0106015,GO:0043524,GO:0030279,GO:0045590,GO:0048477,GO:1905653,GO:1905555,GO:0061036,GO:0045785,GO:0051781,GO:0030335,GO:0045893,GO:0010718,GO:2000347,GO:0050729,GO:0106016,GO:0032735,GO:0010838,GO:1904996,GO:…	adrenal gland development|behavioral fear response|cell migration|cerebellar granular layer development|cerebral cortex development|cytoskeleton organization|defecation|dentate gyrus development|estrous cycle|glial cell projection elongation|hippocampus development|intracellular signal transduction|leukocyte chemotaxis involved in inflammatory response|negative regulation of canonical Wnt signali…				ENOG502S022	S	defecation	Function unknown	PF01091,PF05196	domain|domain	PTN/MK heparin-binding protein family, C-terminal domain|PTN/MK heparin-binding protein family, N-terminal domain	IPR000762,IPR020090,IPR038130,IPR020091,IPR020089,IPR037122,IPR020092	Family|Domain|Homologous_superfamily|Homologous_superfamily|Domain|Homologous_superfamily|Conserved_site	Midkine heparin-binding growth factor|Pleiotrophin/Midkine, C-terminal domain|Pleiotrophin/Midkine, C-terminal domain superfamily|Pleiotrophin/Midkine disulphide-rich domain superfamily|Pleiotrophin/Midkine, N-terminal domain|Pleiotrophin/Midkine, N-terminal domain superfamily|Pleiotrophin/Midkine heparin-binding growth factor, conserved site			R-MMU-201556	Signaling by ALK	Secreted
Q8K010	Oplah	5-oxoprolinase	1	15.9377	17.0832	-1.14548	0.452039	Down	0.0725215	0.226195	15.3094	16.8615	15.6424	17.0636	17.0435	17.1426	5-oxoprolinase	75475	Oplah	GO:0006749,GO:0005829,GO:0017168,GO:0005524,GO:0042802	glutathione metabolic process|cytosol|5-oxoprolinase (ATP-hydrolyzing) activity|ATP binding|identical protein binding	mmu00480	Glutathione metabolism	K01469	KOG1939	EQ	5-oxoprolinase (ATP-hydrolyzing) activity	Amino acid transport and metabolism|Secondary metabolites biosynthesis, transport and catabolism	PF19278,PF05378,PF01968,PF02538	domain|family|family|family	Hydantoinase/oxoprolinase C-terminal domain|Hydantoinase/oxoprolinase N-terminal region|Hydantoinase/oxoprolinase|Hydantoinase B/oxoprolinase	IPR008040,IPR002821,IPR003692,IPR045079	Domain|Domain|Domain|Family	Hydantoinase/oxoprolinase, N-terminal|Hydantoinase A/oxoprolinase|Hydantoinase B/oxoprolinase|Oxoprolinase family	WP164,WP4466,WP730	Glutathione metabolism|Oxidative stress and redox pathway|Glutathione and one carbon metabolism	R-MMU-174403	Glutathione synthesis and recycling	Cytoplasm
Q7TSF0	Dsg1c	Desmoglein-1-gamma	1	13.7285	14.8659	-1.13739	0.45458	Down	0.0203132	0.114168	13.7533	13.3594	14.0728	15.2405	14.4638	14.8935	Desmoglein-1-gamma	211924	Dsg1c	GO:0098609,GO:0007156,GO:0050821,GO:0016324,GO:0005737,GO:0009898,GO:0030057,GO:0016328,GO:0005634,GO:0005509,GO:0045295	cell-cell adhesion|homophilic cell adhesion via plasma membrane adhesion molecules|protein stabilization|apical plasma membrane|cytoplasm|cytoplasmic side of plasma membrane|desmosome|lateral plasma membrane|nucleus|calcium ion binding|gamma-catenin binding	mmu05150	Staphylococcus aureus infection	K07596	KOG3594	G	homophilic cell adhesion via plasma membrane adhesion molecules	Carbohydrate transport and metabolism	PF01049,PF00028	family|domain	Cadherin, Y-type LIR-motif|Cadherin domain	IPR002126,IPR015919,IPR020894,IPR000233,IPR027397,IPR009122	Domain|Homologous_superfamily|Conserved_site|Domain|Homologous_superfamily|Family	Cadherin-like|Cadherin-like superfamily|Cadherin conserved site|Cadherin, Y-type LIR-motif|Catenin binding domain superfamily|Desmosomal cadherin					Cytoplasm;Cell membrane;Nucleus
Q5U465	Ccdc125	Coiled-coil domain-containing protein 125	1	15.4642	16.6013	-1.13707	0.454682	Down	0.0073625	0.0667797	15.1643	15.6294	15.599	16.3745	16.9323	16.4971	Coiled-coil domain-containing protein 125	76041	Ccdc125	GO:2000146,GO:0035024,GO:0005737,GO:0042802	negative regulation of cell motility|negative regulation of Rho protein signal transduction|cytoplasm|identical protein binding				ENOG502QUQZ	S	negative regulation of Rho protein signal transduction	Function unknown				IPR034608	Family	Coiled-coil domain-containing protein 125					Cytoplasm
Q8R242	Ctbs	Di-N-acetylchitobiase	6	15.2888	16.4178	-1.12904	0.457219	Down	0.00030037	0.0114729	15.3441	15.3748	15.1475	16.4949	16.2895	16.4691	Di-N-acetylchitobiase	74245	Ctbs	GO:0006032,GO:0009313,GO:0005764,GO:0008061,GO:0004568	chitin catabolic process|oligosaccharide catabolic process|lysosome|chitin binding|chitinase activity								PF00704	domain	Glycosyl hydrolases family 18	IPR011583,IPR029070,IPR047898,IPR001223,IPR001579,IPR017853	Domain|Homologous_superfamily|Domain|Domain|Active_site|Homologous_superfamily	Chitinase II|Chitinase insertion domain superfamily|Di-N-acetylchitobiase, catalytic domain|Glycoside hydrolase family 18, catalytic domain|Glycosyl hydrolases family 18 (GH18) active site|Glycoside hydrolase superfamily					Lysosome
Q02819	Nucb1	Nucleobindin-1	30	20.9658	22.0946	-1.1288	0.457295	Down	0.0168073	0.102994	20.8992	21.4298	20.5683	22.2526	22.2086	21.8224	Nucleobindin-1	18220	Nucb1	GO:1903533,GO:0007264,GO:0005769,GO:0005793,GO:0005576,GO:0005615,GO:0090498,GO:0032580,GO:0005798,GO:0098547,GO:0005802,GO:0005509,GO:0003677,GO:0001965,GO:0005085	regulation of protein targeting|small GTPase mediated signal transduction|early endosome|endoplasmic reticulum-Golgi intermediate compartment|extracellular region|extracellular space|extrinsic component of Golgi membrane|Golgi cisterna membrane|Golgi-associated vesicle|lumenal side of Golgi membrane|trans-Golgi network|calcium ion binding|DNA binding|G-protein alpha-subunit binding|guanyl-nucleot…				KOG3866	S	positive regulation of testosterone secretion	Function unknown				IPR011992,IPR018247,IPR002048,IPR040250	Homologous_superfamily|Binding_site|Domain|Family	EF-hand domain pair|EF-Hand 1, calcium-binding site|EF-hand domain|Nucleobindin			R-MMU-381426,R-MMU-8957275	Regulation of Insulin-like Growth Factor (IGF) transport and uptake by Insulin-like Growth Factor Binding Proteins (IGFBPs)|Post-translational protein phosphorylation	Cytoplasm;Golgi apparatus;Secreted
Q8K093	Trhde	Thyrotropin-releasing hormone-degrading ectoenzyme	1	19.3411	20.4667	-1.12565	0.458295	Down	0.00369118	0.0463262	19.2365	19.547	19.2399	20.1659	20.6724	20.5619	Thyrotropin-releasing hormone-degrading ectoenzyme	237553	Trhde	GO:0043171,GO:0006508,GO:0005737,GO:0016020,GO:0070006,GO:0042277,GO:0016920,GO:0008270	peptide catabolic process|proteolysis|cytoplasm|membrane|metalloaminopeptidase activity|peptide binding|pyroglutamyl-peptidase activity|zinc ion binding				KOG1046	E	metalloaminopeptidase activity	Amino acid transport and metabolism	PF11838,PF01433,PF17900	domain|domain|domain	ERAP1-like C-terminal domain|Peptidase family M1 domain|Peptidase M1 N-terminal domain	IPR045357,IPR042097,IPR024571,IPR034016,IPR001930,IPR014782,IPR027268	Domain|Homologous_superfamily|Domain|Family|Family|Domain|Homologous_superfamily	Aminopeptidase N-like , N-terminal domain|Aminopeptidase N-like , N-terminal domain superfamliy|ERAP1-like C-terminal domain|Aminopeptidase N-type|Peptidase M1, alanine aminopeptidase/leukotriene A4 hydrolase|Peptidase M1, membrane alanine aminopeptidase|Peptidase M4/M1, CTD superfamily					Membrane
Q8VED5	Krt79	Keratin, type II cytoskeletal 79	1	17.6173	18.7379	-1.12057	0.459911	Down	0.114741	0.29388	17.6088	17.072	18.1712	18.9855	17.8499	19.3782	Keratin, type II cytoskeletal 79	223917	Krt79	GO:0045109,GO:0031424,GO:0045095,GO:0019899,GO:0030280	intermediate filament organization|keratinization|keratin filament|enzyme binding|structural constituent of skin epidermis				ENOG502SPJX	S	structural molecule activity	Function unknown	PF00038,PF16208	coiled_coil|family	Intermediate filament protein|Keratin type II head	IPR018039,IPR039008,IPR032444,IPR003054	Conserved_site|Domain|Domain|Family	Intermediate filament protein, conserved site|Intermediate filament, rod domain|Keratin type II head|Keratin, type II			R-MMU-6805567,R-MMU-6809371	Keratinization|Formation of the cornified envelope
Q9WTU3	Scn8a	Sodium channel protein type 8 subunit alpha	6	15.3212	16.4346	-1.11337	0.462213	Down	0.0025407	0.0380671	15.6003	15.2943	15.0691	16.3927	16.357	16.5542	Sodium channel protein type 8 subunit alpha	20273	Scn8a	GO:0007628,GO:0007626,GO:0086010,GO:0007517,GO:0021675,GO:0019228,GO:0009636,GO:0007605,GO:0035725,GO:0006814,GO:0030424,GO:0043194,GO:0030054,GO:0030425,GO:0098978,GO:0016020,GO:0043025,GO:0033268,GO:0098688,GO:0005886,GO:0098839,GO:0048787,GO:0034706,GO:0001518,GO:0030018,GO:0005524,GO:0031402,GO:0005248	adult walking behavior|locomotory behavior|membrane depolarization during action potential|muscle organ development|nerve development|neuronal action potential|response to toxic substance|sensory perception of sound|sodium ion transmembrane transport|sodium ion transport|axon|axon initial segment|cell junction|dendrite|glutamatergic synapse|membrane|neuronal cell body|node of Ranvier|parallel fib…				KOG2301	U	membrane depolarization during action potential	Intracellular trafficking, secretion, and vesicular transport	PF00520,PF00612,PF06512,PF11933	family|conserved_site|family|family	Ion transport protein|IQ calmodulin-binding motif|Sodium ion transport-associated|Cytoplasmic domain of voltage-gated Na+ ion channel	IPR005821,IPR000048,IPR008054,IPR001696,IPR044564,IPR010526,IPR024583,IPR043203,IPR027359	Domain|Binding_site|Family|Family|Domain|Domain|Domain|Family|Homologous_superfamily	Ion transport domain|IQ motif, EF-hand binding site|Voltage gated sodium channel, alpha-8 subunit|Voltage gated sodium channel, alpha subunit|Voltage-gated sodium channel alpha subunit, inactivation gate|Sodium ion transport-associated domain|Voltage-gated Na+ ion channel, cytoplasmic domain|Voltage-gated cation channel calcium and sodium|Voltage-dependent channel domain superfamily					Cell membrane
P23780	Glb1	Beta-galactosidase	18	19.1785	20.2863	-1.10783	0.463992	Down	0.00148487	0.0277387	18.9579	19.2615	19.3161	20.4343	20.1261	20.2986	Beta-galactosidase	12091	Glb1	GO:0005975,GO:0019388,GO:0051413,GO:1904016,GO:0005737,GO:0005615,GO:0005794,GO:0043231,GO:0005764,GO:0005773,GO:0004565,GO:0016936,GO:0016787,GO:0042803	carbohydrate metabolic process|galactose catabolic process|response to cortisone|response to Thyroglobulin triiodothyronine|cytoplasm|extracellular space|Golgi apparatus|intracellular membrane-bounded organelle|lysosome|vacuole|beta-galactosidase activity|galactoside binding|hydrolase activity|protein homodimerization activity	mmu00052,mmu00600,mmu00531,mmu00604,mmu00511,mmu04142	Galactose metabolism|Sphingolipid metabolism|Glycosaminoglycan degradation|Glycosphingolipid biosynthesis - ganglio series|Other glycan degradation|Lysosome	K12309	KOG0496	G	beta-galactosidase activity	Carbohydrate transport and metabolism	PF21317,PF21467,PF01301	domain|domain|domain	Beta-galactosidase, first all-beta domain|Beta-galactosidase, galactose-binding domain|Glycosyl hydrolases family 35	IPR026283,IPR048912,IPR048913,IPR008979,IPR031330,IPR019801,IPR001944,IPR017853	Family|Domain|Domain|Homologous_superfamily|Domain|Conserved_site|Family|Homologous_superfamily	Beta-galactosidase 1-like|Beta-galactosidase 1-like , first all-beta domain|Beta-galactosidase, galactose-binding domain|Galactose-binding-like domain superfamily|Glycoside hydrolase 35, catalytic domain|Glycoside hydrolase, family 35, conserved site|Glycoside hydrolase, family 35|Glycoside hydrolase superfamily			R-MMU-2022857,R-MMU-2024096,R-MMU-4085001,R-MMU-6798695,R-MMU-9840310	Keratan sulfate degradation|HS-GAG degradation|Sialic acid metabolism|Neutrophil degranulation|Glycosphingolipid catabolism	Lysosome
Q9WV92	Epb41l3	Band 4.1-like protein 3	3	15.0209	16.114	-1.09307	0.468764	Down	0.000897855	0.0206366	15.06	14.9249	15.0778	15.9875	16.3406	16.0138	Band 4.1-like protein 3	13823	Epb41l3	GO:0031032,GO:0006915,GO:0061564,GO:0030866,GO:0030865,GO:0043217,GO:0048812,GO:0030913,GO:1990227,GO:0071205,GO:0002175,GO:0072659,GO:0008360,GO:0030054,GO:0005911,GO:0005856,GO:0005829,GO:0044224,GO:0033270,GO:0005886,GO:0014069,GO:0003779,GO:0106006,GO:0005200	actomyosin structure organization|apoptotic process|axon development|cortical actin cytoskeleton organization|cortical cytoskeleton organization|myelin maintenance|neuron projection morphogenesis|paranodal junction assembly|paranodal junction maintenance|protein localization to juxtaparanode region of axon|protein localization to paranode region of axon|protein localization to plasma membrane|reg…				KOG3527	L	positive regulation of protein localization to cell cortex	Replication, recombination and repair	PF05902,PF08736,PF09380,PF00373,PF09379,PF04382	domain|family|domain|domain|domain|family	4.1 protein C-terminal domain (CTD)|FERM adjacent (FA)|FERM C-terminal PH-like domain|FERM central domain|FERM N-terminal domain|SAB domain	IPR030691,IPR008379,IPR019749,IPR000798,IPR014847,IPR014352,IPR035963,IPR019748,IPR019747,IPR000299,IPR018979,IPR018980,IPR011993,IPR007477,IPR029071	Domain|Domain|Domain|Family|Domain|Homologous_superfamily|Homologous_superfamily|Domain|Conserved_site|Domain|Domain|Domain|Homologous_superfamily|Domain|Homologous_superfamily	Band 4.1-like protein 3, FERM domain, F1 sub-domain|Band 4.1, C-terminal|Band 4.1 domain|Ezrin/radixin/moesin-like|FERM adjacent|FERM/acyl-CoA-binding protein superfamily|FERM superfamily, second domain|FERM central domain|FERM conserved site|FERM domain|FERM, N-terminal|FERM, C-terminal PH-like domain|PH-like domain superfamily|SAB domain|Ubiquitin-like domain superfamily	WP1983,WP5298	Splicing factor NOVA regulated synaptic proteins|Dravet syndrome Scn1a A1783V point mutation model	R-MMU-6794361	Neurexins and neuroligins	Cytoplasm;Cell membrane
Q8R1Q9	Rbks	Ribokinase	1	13.8493	14.9408	-1.0915	0.469272	Down	0.0173719	0.104255	14.1714	13.7904	13.5862	14.9162	15.3339	14.5725	Ribokinase	71336	Rbks	GO:0019303,GO:0006098,GO:0005829,GO:0005634,GO:0005524,GO:0042802,GO:0046872,GO:0004747	D-ribose catabolic process|pentose-phosphate shunt|cytosol|nucleus|ATP binding|identical protein binding|metal ion binding|ribokinase activity	mmu00030	Pentose phosphate pathway	K00852	KOG2855	G	carbohydrate kinase activity	Carbohydrate transport and metabolism	PF00294	domain	pfkB family carbohydrate kinase	IPR002173,IPR011877,IPR011611,IPR002139,IPR029056	Conserved_site|Family|Domain|Family|Homologous_superfamily	Carbohydrate/purine kinase, PfkB, conserved site|Ribokinase|Carbohydrate kinase PfkB|Ribokinase/fructokinase|Ribokinase-like			R-MMU-71336	Pentose phosphate pathway	Cytoplasm;Nucleus
Q8K2J4	Ccdc14	Coiled-coil domain-containing protein 14	2	12.3414	13.4287	-1.08737	0.47062	Down	0.0663542	0.216174	13.0942	11.8566	12.0732	13.0518	13.4704	13.764	Coiled-coil domain-containing protein 14	239839	Ccdc14	GO:0071539,GO:0034451,GO:0005813,GO:0005737	protein localization to centrosome|centriolar satellite|centrosome|cytoplasm				ENOG502R84N	S	protein localization to centrosome	Function unknown	PF15254	coiled_coil	Coiled-coil domain-containing protein 14	IPR029343	Family	Coiled-coil domain-containing protein 14					Cytoplasm
Q6DID5	Pwwp3a	PWWP domain-containing DNA repair factor 3A	13	16.0394	17.1256	-1.08616	0.471012	Down	0.00073679	0.0183779	15.918	16.1815	16.0188	17.2909	17.0935	16.9925	PWWP domain-containing DNA repair factor 3A	68114	Pwwp3a	GO:0006325,GO:0006281,GO:0005829,GO:0005654,GO:0005634,GO:0031491	chromatin organization|DNA repair|cytosol|nucleoplasm|nucleus|nucleosome binding				ENOG502QPRU	S	nucleosome binding	Function unknown	PF20884,PF20886,PF20887	domain|domain|domain	MUM1-like, PWWP domain|PWWP domain-containing DNA repair factor 3A/B, C-terminal|PWWP domain-containing DNA repair factor 3A/B, N-terminal	IPR035504,IPR040263,IPR048795,IPR048765	Domain|Family|Domain|Domain	MUM1-like, PWWP domain|PWWP domain-containing DNA repair factor 3A/3B/4|PWWP domain-containing DNA repair factor 3A/3B/4, C-terminal|PWWP domain-containing DNA repair factor 3A/3B/4, N-terminal					Nucleus
Q5RJG7	Crppa	D-ribitol-5-phosphate cytidylyltransferase	3	14.1982	15.2808	-1.08261	0.472173	Down	0.202396	0.404885	15.3095	14.2699	13.0151	15.7531	15.2128	14.8764	D-ribitol-5-phosphate cytidylyltransferase	75847	Crppa	GO:0007411,GO:0008299,GO:0006486,GO:0035269,GO:0005829,GO:0070567,GO:0047349,GO:0042803	axon guidance|isoprenoid biosynthetic process|protein glycosylation|protein O-linked mannosylation|cytosol|cytidylyltransferase activity|D-ribitol-5-phosphate cytidylyltransferase activity|protein homodimerization activity	mmu00040,mmu00515	Pentose and glucuronate interconversions|Mannose type O-glycan biosynthesis	K21031	ENOG502QUUE	I	D-ribitol-5-phosphate cytidylyltransferase activity	Lipid transport and metabolism	PF01128,PF18706	family|domain	2-C-methyl-D-erythritol 4-phosphate cytidylyltransferase|D-ribitol-5-phosphate cytidylyltransferase C-terminal domain	IPR034683,IPR040635,IPR018294,IPR029044	Family|Domain|Conserved_site|Homologous_superfamily	Cytidylyltransferase IspD/TarI|D-ribitol-5-phosphate cytidylyltransferase, C-terminal|4-diphosphocytidyl-2C-methyl-D-erythritol synthase, conserved site|Nucleotide-diphospho-sugar transferases					Cytoplasm
P02535	Krt10	Keratin, type I cytoskeletal 10	8	20.0869	21.1671	-1.08018	0.47297	Down	0.18578	0.384161	20.5255	19.4024	20.3327	22.0161	20.0546	21.4305	Keratin, type I cytoskeletal 10	16661	Krt10	GO:0071277,GO:0008544,GO:0030855,GO:0045109,GO:0003334,GO:0030216,GO:0045684,GO:0051290,GO:0048863,GO:0009986,GO:0001533,GO:0005737,GO:0005856,GO:0005576,GO:0045095,GO:0008092,GO:0046982,GO:0030280	cellular response to calcium ion|epidermis development|epithelial cell differentiation|intermediate filament organization|keratinocyte development|keratinocyte differentiation|positive regulation of epidermis development|protein heterotetramerization|stem cell differentiation|cell surface|cornified envelope|cytoplasm|cytoskeleton|extracellular region|keratin filament|cytoskeletal protein binding|…	mmu04915,mmu05150	Estrogen signaling pathway|Staphylococcus aureus infection	K07604	ENOG502QTM6	S	structural molecule activity	Function unknown	PF00038	coiled_coil	Intermediate filament protein	IPR018039,IPR039008,IPR002957	Conserved_site|Domain|Family	Intermediate filament protein, conserved site|Intermediate filament, rod domain|Keratin, type I			R-MMU-6805567,R-MMU-6809371	Keratinization|Formation of the cornified envelope	Cytoplasm;Secreted
P28653	Bgn	Biglycan	10	16.6202	17.6999	-1.0797	0.473128	Down	0.153723	0.344925	16.6434	16.6908	16.5263	17.6622	18.7791	16.6584	Biglycan	12111	Bgn	GO:0061975,GO:0060348,GO:0009986,GO:0062023,GO:0031012,GO:0005615,GO:0042383,GO:0030133,GO:0019955,GO:0050840,GO:0005539	articular cartilage development|bone development|cell surface|collagen-containing extracellular matrix|extracellular matrix|extracellular space|sarcolemma|transport vesicle|cytokine binding|extracellular matrix binding|glycosaminoglycan binding				KOG0619	U	regulation of response to stimulus	Intracellular trafficking, secretion, and vesicular transport	PF13855,PF01462	repeat|family	Leucine rich repeat|Leucine rich repeat N-terminal domain	IPR001611,IPR003591,IPR032675,IPR000372,IPR016352	Repeat|Repeat|Homologous_superfamily|Domain|Family	Leucine-rich repeat|Leucine-rich repeat, typical subtype|Leucine-rich repeat domain superfamily|Leucine-rich repeat N-terminal domain|Small leucine-rich proteoglycan, class I, decorin/asporin/byglycan			R-MMU-1971475,R-MMU-2022870,R-MMU-2022923,R-MMU-2024101,R-MMU-3000178	A tetrasaccharide linker sequence is required for GAG synthesis|Chondroitin sulfate biosynthesis|Dermatan sulfate biosynthesis|CS/DS degradation|ECM proteoglycans	Secreted
Q80YE7	Dapk1	Death-associated protein kinase 1	2	17.2678	18.347	-1.07929	0.473261	Down	0.00291823	0.0405412	17.2156	17.5115	17.0762	18.3034	18.5486	18.1892	Death-associated protein kinase 1	69635	Dapk1	GO:0006915,GO:0097190,GO:0071447,GO:0071346,GO:0002357,GO:0008625,GO:0035556,GO:0043066,GO:0017148,GO:0043065,GO:1904094,GO:0010508,GO:0006468,GO:2000310,GO:0002834,GO:0015629,GO:0005737,GO:0005829,GO:1990722,GO:0098978,GO:0005634,GO:0005886,GO:0014069,GO:0005524,GO:0005516,GO:0004683,GO:0005525,GO:0042802,GO:0004672,GO:0106310,GO:0004674,GO:0017075	apoptotic process|apoptotic signaling pathway|cellular response to hydroperoxide|cellular response to type II interferon|defense response to tumor cell|extrinsic apoptotic signaling pathway via death domain receptors|intracellular signal transduction|negative regulation of apoptotic process|negative regulation of translation|positive regulation of apoptotic process|positive regulation of autophag…	mmu04140,mmu05200,mmu05219	Autophagy - animal|Pathways in cancer|Bladder cancer	K08803	KOG0032	T	protein serine/threonine kinase activity	Signal transduction mechanisms	PF00023,PF12796,PF00531,PF00069	repeat|repeat|domain|domain	Ankyrin repeat|Ankyrin repeats (3 copies)|Death domain|Protein kinase domain	IPR002110,IPR036770,IPR020676,IPR011029,IPR000488,IPR011009,IPR027417,IPR000719,IPR017441,IPR020859,IPR008271	Repeat|Homologous_superfamily|Domain|Homologous_superfamily|Domain|Homologous_superfamily|Homologous_superfamily|Domain|Binding_site|Domain|Active_site	Ankyrin repeat|Ankyrin repeat-containing domain superfamily|Death-associated protein kinase 1, catalytic domain|Death-like domain superfamily|Death domain|Protein kinase-like domain superfamily|P-loop containing nucleoside triphosphate hydrolase|Protein kinase domain|Protein kinase, ATP binding site|Roc domain|Serine/threonine-protein kinase, active site
Q9CRC6	Borcs7	BLOC-1-related complex subunit 7	5	16.0521	17.1256	-1.07357	0.475143	Down	0.00302221	0.0415909	16.2225	16.1778	15.7558	17.2608	16.9964	17.1197	BLOC-1-related complex subunit 7	66439	Borcs7	GO:0032418,GO:0072384,GO:0051036,GO:0062196,GO:0099078,GO:0098574	lysosome localization|organelle transport along microtubule|regulation of endosome size|regulation of lysosome size|BORC complex|cytoplasmic side of lysosomal membrane				ENOG502S2QS	S	BLOC-1-related complex sub-unit 7	Function unknown	PF16088	family	BLOC-1-related complex sub-unit 7	IPR032143	Family	BLOC-1-related complex subunit 7					Lysosome
Q80WC9	Aasdh	Beta-alanine-activating enzyme	2	17.3842	18.4555	-1.07135	0.475872	Down	0.113888	0.292463	16.8685	18.2069	17.077	18.1949	19.112	18.0596	Beta-alanine-activating enzyme	231326	Aasdh	GO:0043041,GO:0019482,GO:0006631,GO:0016878,GO:0005524	amino acid activation for nonribosomal peptide biosynthetic process|beta-alanine metabolic process|fatty acid metabolic process|acid-thiol ligase activity|ATP binding				KOG1178	Q	phosphopantetheine binding	Secondary metabolites biosynthesis, transport and catabolism	PF00501,PF00550,PF13360,PF13570	family|domain|repeat|repeat	AMP-binding enzyme|Phosphopantetheine attachment site|PQQ-like domain|PQQ-like domain	IPR048005,IPR036736,IPR045851,IPR020845,IPR000873,IPR042099,IPR009081,IPR006162,IPR018391,IPR002372,IPR011047,IPR015943	Domain|Homologous_superfamily|Homologous_superfamily|Conserved_site|Domain|Homologous_superfamily|Domain|PTM|Repeat|Repeat|Homologous_superfamily|Homologous_superfamily	Beta-alanine-activating enzyme, AMP-binding domain|ACP-like superfamily|AMP-binding enzyme, C-terminal domain superfamily|AMP-binding, conserved site|AMP-dependent synthetase/ligase domain|ANL, N-terminal domain|Phosphopantetheine binding ACP domain|Phosphopantetheine attachment site|Pyrrolo-quinoline quinone beta-propeller repeat|Pyrrolo-quinoline quinone repeat|Quinoprotein alcohol dehydrogenas…
Q60698	Ski	Ski oncogene	17	16.25	17.3066	-1.05661	0.480759	Down	0.000492778	0.0152918	16.3097	16.3809	16.0594	17.2498	17.3541	17.3159	Ski oncogene	20481	Ski	GO:0009948,GO:0060349,GO:0043010,GO:0048593,GO:0030326,GO:0060325,GO:0048144,GO:0002089,GO:0022011,GO:0014902,GO:0032926,GO:0030514,GO:0008285,GO:0048147,GO:0045668,GO:0010626,GO:0000122,GO:0030512,GO:0001843,GO:0043585,GO:0021772,GO:0043388,GO:0045944,GO:0070208,GO:0060041,GO:0060021,GO:0048741,GO:0060395,GO:0035019,GO:0005813,GO:0005737,GO:0016604,GO:0005654,GO:0005634,GO:0016605,GO:0032991,GO:…	anterior/posterior axis specification|bone morphogenesis|camera-type eye development|camera-type eye morphogenesis|embryonic limb morphogenesis|face morphogenesis|fibroblast proliferation|lens morphogenesis in camera-type eye|myelination in peripheral nervous system|myotube differentiation|negative regulation of activin receptor signaling pathway|negative regulation of BMP signaling pathway|negat…	mmu04350	TGF-beta signaling pathway	K26503	ENOG502QTF6	S	nose morphogenesis	Function unknown	PF08782,PF02437	domain|family	c-SKI Smad4 binding domain|SKI/SNO/DAC family	IPR014890,IPR047315,IPR009061,IPR010919,IPR003380,IPR037000,IPR023216	Domain|Domain|Homologous_superfamily|Homologous_superfamily|Domain|Homologous_superfamily|Family	c-SKI SMAD4-binding domain|Ski oncogene-like, Dachshund-homology domain|Putative DNA-binding domain superfamily|SAND-like domain superfamily|SKI/SNO/DAC domain|Ski-like, DNA-binding domain superfamily|Transcription regulator SKI/SnoN	WP113,WP116	TGF beta signaling pathway|Hedgehog signaling pathway	R-MMU-201451,R-MMU-2173795	Signaling by BMP|Downregulation of SMAD2/3:SMAD4 transcriptional activity	Nucleus
P63002	Tle5	TLE family member 5	2	15.4151	16.4712	-1.05609	0.480934	Down	0.182956	0.380606	16.4766	14.2546	15.514	16.2668	16.7145	16.4322	TLE family member 5	14797	Tle5	GO:0031668,GO:0090090,GO:0045892,GO:0010629,GO:0060761,GO:0000122,GO:2000210,GO:0040008,GO:0006357,GO:0070555,GO:0001501,GO:0016055,GO:0005654,GO:0005634,GO:0042802,GO:0003714	cellular response to extracellular stimulus|negative regulation of canonical Wnt signaling pathway|negative regulation of DNA-templated transcription|negative regulation of gene expression|negative regulation of response to cytokine stimulus|negative regulation of transcription by RNA polymerase II|positive regulation of anoikis|regulation of growth|regulation of transcription by RNA polymerase I…				KOG0639	Q	cell-cell signaling by wnt	Secondary metabolites biosynthesis, transport and catabolism	PF03920	family	Groucho/TLE N-terminal Q-rich domain	IPR005617,IPR009146	Domain|Family	Groucho/TLE, N-terminal Q-rich domain|Groucho/transducin-like enhancer	WP1763	Mechanisms associated with pluripotency			Nucleus
Q6DFY8	Brinp2	BMP/retinoic acid-inducible neural-specific protein 2	1	17.1125	18.1685	-1.05599	0.480966	Down	0.00157611	0.0288336	17.0142	17.303	17.0203	17.9685	18.2602	18.2768	BMP/retinoic acid-inducible neural-specific protein 2	240843	Brinp2	GO:0007049,GO:0071300,GO:0021953,GO:0045786,GO:0045930,GO:0007399,GO:0045666,GO:0005737,GO:0030425,GO:0005576,GO:0043025	cell cycle|cellular response to retinoic acid|central nervous system neuron differentiation|negative regulation of cell cycle|negative regulation of mitotic cell cycle|nervous system development|positive regulation of neuron differentiation|cytoplasm|dendrite|extracellular region|neuronal cell body				ENOG502QQZS	S	cell cycle arrest	Function unknown	PF19052,PF01823	family|domain	BMP/retinoic acid-inducible neural-specific protein|MAC/Perforin domain	IPR033237,IPR020864	Family|Domain	BMP/retinoic acid-inducible neural-specific protein|Membrane attack complex component/perforin (MACPF) domain					Secreted
Q9D8N3	Tmem86a	Lysoplasmalogenase TMEM86A	2	15.8633	16.9191	-1.05579	0.481033	Down	0.0613459	0.20724	16.4971	15.5362	15.5566	17.0721	16.4141	17.271	Lysoplasmalogenase TMEM86A	67893	Tmem86a	GO:0006629,GO:0005789,GO:0016020,GO:0047408,GO:0016787	lipid metabolic process|endoplasmic reticulum membrane|membrane|alkenylglycerophosphocholine hydrolase activity|hydrolase activity				KOG4804	T	alkenylglycerophosphocholine hydrolase activity	Signal transduction mechanisms	PF07947	family	YhhN family	IPR012506	Family	Lysoplasmalogenase-like
Q9Z0M5	Lipa	Lysosomal acid lipase/cholesteryl ester hydrolase	12	20.493	21.548	-1.05503	0.481286	Down	1.78079e-05	0.00244068	20.4981	20.5633	20.4175	21.5261	21.5688	21.5491	Lysosomal acid lipase/cholesteryl ester hydrolase	16889	Lipa	GO:0002526,GO:1990845,GO:0060612,GO:0006754,GO:0060837,GO:0048539,GO:0000902,GO:0008283,GO:0071838,GO:0097384,GO:0044255,GO:0006695,GO:0033344,GO:0008203,GO:0010878,GO:0030301,GO:0035726,GO:0030421,GO:0008340,GO:0006897,GO:0008333,GO:0001935,GO:0097009,GO:0050673,GO:0070341,GO:0006631,GO:0010467,GO:0006006,GO:0006096,GO:0002244,GO:0030097,GO:0048872,GO:0048873,GO:0006954,GO:0016042,GO:0055088,GO:…	acute inflammatory response|adaptive thermogenesis|adipose tissue development|ATP biosynthetic process|blood vessel endothelial cell differentiation|bone marrow development|cell morphogenesis|cell population proliferation|cell proliferation in bone marrow|cellular lipid biosynthetic process|cellular lipid metabolic process|cholesterol biosynthetic process|cholesterol efflux|cholesterol metabolic …	mmu00100,mmu04142,mmu04148,mmu04979	Steroid biosynthesis|Lysosome|Efferocytosis|Cholesterol metabolism	K01052	KOG2624	C	hydrolase activity, acting on ester bonds	Energy production and conversion	PF00561	domain	alpha/beta hydrolase fold	IPR029058,IPR000073,IPR025483	Homologous_superfamily|Domain|Family	Alpha/Beta hydrolase fold|Alpha/beta hydrolase fold-1|Lipase, eukaryotic			R-MMU-8964038	LDL clearance	Lysosome
Q9CPT4	Mydgf	Myeloid-derived growth factor	6	20.627	21.6694	-1.04238	0.485525	Down	0.00131323	0.0258733	20.515	20.7432	20.6229	21.6817	21.8571	21.4694	Myeloid-derived growth factor	28106	Mydgf	GO:0001525,GO:0006915,GO:0043066,GO:0045766,GO:0001938,GO:0043410,GO:0051897,GO:0001934,GO:0045944,GO:0005783,GO:0005793,GO:0005576,GO:0005615,GO:0005794	angiogenesis|apoptotic process|negative regulation of apoptotic process|positive regulation of angiogenesis|positive regulation of endothelial cell proliferation|positive regulation of MAPK cascade|positive regulation of phosphatidylinositol 3-kinase/protein kinase B signal transduction|positive regulation of protein phosphorylation|positive regulation of transcription by RNA polymerase II|endopl…				ENOG502RZK9	S	positive regulation of phosphatidylinositol 3-kinase signaling	Function unknown	PF10572	domain	UPF0556 domain	IPR018887	Family	Myeloid-derived growth factor					Golgi apparatus;Secreted
Q80W31	Znf569	Zinc finger protein 569	3	12.7922	13.8328	-1.04062	0.486117	Down	0.321204	0.525926	14.1337	11.497	12.7459	12.8071	14.2448	14.4466	Zinc finger protein 569	72723	Znf569	GO:0006357,GO:0005634,GO:0000981,GO:0046872,GO:0000978	regulation of transcription by RNA polymerase II|nucleus|DNA-binding transcription factor activity, RNA polymerase II-specific|metal ion binding|RNA polymerase II cis-regulatory region sequence-specific DNA binding	mmu05168	Herpes simplex virus 1 infection	K09228	KOG1721	B	DNA binding	Chromatin structure and dynamics	PF01352,PF00096	family|domain	KRAB box|Zinc finger, C2H2 type	IPR001909,IPR036051,IPR036236,IPR013087	Domain|Homologous_superfamily|Homologous_superfamily|Domain	Krueppel-associated box|KRAB domain superfamily|Zinc finger C2H2 superfamily|Zinc finger C2H2-type			R-MMU-212436	Generic Transcription Pathway	Nucleus
Q922U2	Krt5	Keratin, type II cytoskeletal 5	11	18.9963	20.0347	-1.03847	0.486844	Down	0.0797553	0.239331	19.1161	18.4279	19.4448	20.5014	19.4009	20.2019	Keratin, type II cytoskeletal 5	110308	Krt5	GO:0045109,GO:0045107,GO:0031424,GO:0030334,GO:0032880,GO:0009612,GO:0001533,GO:0005737,GO:0005882,GO:0045095,GO:0005886,GO:0097110,GO:0030280	intermediate filament organization|intermediate filament polymerization|keratinization|regulation of cell migration|regulation of protein localization|response to mechanical stimulus|cornified envelope|cytoplasm|intermediate filament|keratin filament|plasma membrane|scaffold protein binding|structural constituent of skin epidermis				ENOG502QURK	S	structural molecule activity	Function unknown	PF00038,PF16208	coiled_coil|family	Intermediate filament protein|Keratin type II head	IPR018039,IPR039008,IPR032444,IPR003054	Conserved_site|Domain|Domain|Family	Intermediate filament protein, conserved site|Intermediate filament, rod domain|Keratin type II head|Keratin, type II			R-MMU-446107,R-MMU-6805567,R-MMU-6809371	Type I hemidesmosome assembly|Keratinization|Formation of the cornified envelope	Cytoplasm
P97321	Fap	Prolyl endopeptidase FAP	5	15.3968	16.4329	-1.03612	0.487638	Down	0.126735	0.310878	15.433	15.385	15.3724	16.2898	17.4286	15.5804	Prolyl endopeptidase FAP	14089	Fap	GO:0001525,GO:0007155,GO:0043542,GO:1902362,GO:0097325,GO:0060244,GO:0010716,GO:1903054,GO:1900119,GO:0006508,GO:0051603,GO:0051726,GO:0010710,GO:0070161,GO:0045177,GO:0045178,GO:0009986,GO:0005615,GO:0030027,GO:0031258,GO:1905368,GO:0005886,GO:0032587,GO:0008239,GO:0004175,GO:0042802,GO:0005178,GO:0008233,GO:0002020,GO:0042803,GO:0004252,GO:0008236	angiogenesis|cell adhesion|endothelial cell migration|melanocyte apoptotic process|melanocyte proliferation|negative regulation of cell proliferation involved in contact inhibition|negative regulation of extracellular matrix disassembly|negative regulation of extracellular matrix organization|positive regulation of execution phase of apoptosis|proteolysis|proteolysis involved in protein catabolic…				KOG2100	E	serine-type peptidase activity	Amino acid transport and metabolism	PF00930,PF00326	repeat|domain	Dipeptidyl peptidase IV (DPP IV) N-terminal region|Prolyl oligopeptidase family	IPR029058,IPR002471,IPR001375,IPR002469	Homologous_superfamily|Active_site|Domain|Domain	Alpha/Beta hydrolase fold|Peptidase S9, serine active site|Peptidase S9, prolyl oligopeptidase, catalytic domain|Dipeptidylpeptidase IV, N-terminal domain					Cell membrane;Membrane
Q3UV17	Krt76	Keratin, type II cytoskeletal 2 oral	2	20.2088	21.2439	-1.03508	0.487988	Down	0.00737462	0.0668206	20.2559	19.9005	20.47	21.3448	21.0009	21.386	Keratin, type II cytoskeletal 2 oral	77055	Krt76	GO:0008544,GO:0045109,GO:0031424,GO:0043473,GO:0048733,GO:0045095,GO:0030280	epidermis development|intermediate filament organization|keratinization|pigmentation|sebaceous gland development|keratin filament|structural constituent of skin epidermis				ENOG502QURK	S	structural molecule activity	Function unknown	PF00038,PF16208	coiled_coil|family	Intermediate filament protein|Keratin type II head	IPR018039,IPR039008,IPR032444,IPR003054	Conserved_site|Domain|Domain|Family	Intermediate filament protein, conserved site|Intermediate filament, rod domain|Keratin type II head|Keratin, type II			R-MMU-6805567,R-MMU-6809371	Keratinization|Formation of the cornified envelope
Q68FE6	Ripor1	Rho family-interacting cell polarization regulator 1	5	14.3732	15.4079	-1.0347	0.488117	Down	0.0253173	0.128193	14.0159	14.9398	14.164	15.4975	15.2502	15.4761	Rho family-interacting cell polarization regulator 1	75687	Ripor1	GO:1990869,GO:0009267,GO:0051683,GO:0035024,GO:0030335,GO:0090316,GO:0034067,GO:0009611,GO:0007266,GO:0031252,GO:0005737,GO:0005794,GO:0016020,GO:0071889	cellular response to chemokine|cellular response to starvation|establishment of Golgi localization|negative regulation of Rho protein signal transduction|positive regulation of cell migration|positive regulation of intracellular protein transport|protein localization to Golgi apparatus|response to wounding|Rho protein signal transduction|cell leading edge|cytoplasm|Golgi apparatus|membrane|14-3-3…				ENOG502QQ7T	S	negative regulation of Rho guanyl-nucleotide exchange factor activity	Function unknown	PF15903	family	Filopodia upregulated, FAM65	IPR011989,IPR016024,IPR031780,IPR026136	Homologous_superfamily|Homologous_superfamily|Domain|Family	Armadillo-like helical|Armadillo-type fold|FAM65, N-terminal|RIPOR family member 3					Cytoplasm;Golgi apparatus
Q9WVJ3	Cpq	Carboxypeptidase Q	6	15.8441	16.8745	-1.0304	0.489576	Down	1.8762e-05	0.00249591	15.8681	15.8616	15.8026	16.9022	16.9222	16.7991	Carboxypeptidase Q	54381	Cpq	GO:0043171,GO:0006508,GO:0006590,GO:0042246,GO:0005737,GO:0005783,GO:0005615,GO:0005794,GO:0043231,GO:0005764,GO:0004180,GO:0046872,GO:0070573,GO:0042803	peptide catabolic process|proteolysis|thyroid hormone generation|tissue regeneration|cytoplasm|endoplasmic reticulum|extracellular space|Golgi apparatus|intracellular membrane-bounded organelle|lysosome|carboxypeptidase activity|metal ion binding|metallodipeptidase activity|protein homodimerization activity				KOG2195	L	exopeptidase activity	Replication, recombination and repair	PF04389	family	Peptidase family M28	IPR039866,IPR007484	Family|Domain	Carboxypeptidase Q|Peptidase M28					Lysosome;Golgi apparatus;Secreted
Q9CPY0	Mrm2	rRNA methyltransferase 2, mitochondrial	5	20.0002	21.0286	-1.02837	0.490263	Down	0.000708279	0.0180935	20.2016	19.9501	19.8491	21.0357	21.0778	20.9723	rRNA methyltransferase 2, mitochondrial	68017	Mrm2	GO:1902775,GO:0001510,GO:0031167,GO:0006364,GO:0005739,GO:0005730,GO:0008650	mitochondrial large ribosomal subunit assembly|RNA methylation|rRNA methylation|rRNA processing|mitochondrion|nucleolus|rRNA (uridine-2'-O-)-methyltransferase activity				KOG4589	J	rRNA (uridine-2'-O-)-methyltransferase activity	Translation, ribosomal structure and biogenesis	PF01728	family	FtsJ-like methyltransferase	IPR002877,IPR015507,IPR029063	Domain|Family|Homologous_superfamily	Ribosomal RNA methyltransferase, FtsJ domain|Ribosomal RNA large subunit methyltransferase E|S-adenosyl-L-methionine-dependent methyltransferase superfamily					Mitochondrion
Q9Z0L8	Ggh	Gamma-glutamyl hydrolase	8	18.7293	19.7469	-1.01769	0.493908	Down	3.9675e-06	0.000944361	18.7252	18.6917	18.7708	19.7301	19.7281	19.7826	Gamma-glutamyl hydrolase	14590	Ggh	GO:0045471,GO:0032868,GO:0009410,GO:0010043,GO:0046900,GO:0005615,GO:0005764,GO:0042470,GO:0005773,GO:0034722	response to ethanol|response to insulin|response to xenobiotic stimulus|response to zinc ion|tetrahydrofolylpolyglutamate metabolic process|extracellular space|lysosome|melanosome|vacuole|gamma-glutamyl-peptidase activity	mmu00790,mmu01523	Folate biosynthesis|Antifolate resistance	K01307	KOG1559	L	Gamma-glutamyl hydrolase	Replication, recombination and repair	PF07722	domain	Peptidase C26	IPR029062,IPR015527,IPR011697	Homologous_superfamily|Family|Family	Class I glutamine amidotransferase-like|Peptidase C26, gamma-glutamyl hydrolase|Peptidase C26			R-MMU-6798695	Neutrophil degranulation	Lysosome;Secreted
Q61543	Glg1	Golgi apparatus protein 1	57	20.5353	21.5486	-1.01332	0.495404	Down	1.16972e-05	0.00183395	20.5123	20.5749	20.5187	21.6113	21.5035	21.5311	Golgi apparatus protein 1	20340	Glg1	GO:0060349,GO:0010955,GO:0030512,GO:0016485,GO:0032330,GO:0007179,GO:0031012,GO:0005794,GO:0005797,GO:0000139,GO:0005815,GO:0005886,GO:0017134	bone morphogenesis|negative regulation of protein processing|negative regulation of transforming growth factor beta receptor signaling pathway|protein processing|regulation of chondrocyte differentiation|transforming growth factor beta receptor signaling pathway|extracellular matrix|Golgi apparatus|Golgi medial cisterna|Golgi membrane|microtubule organizing center|plasma membrane|fibroblast growt…	mmu04514	Cell adhesion molecules	K06816	KOG3648	H	fibroblast growth factor binding	Coenzyme transport and metabolism	PF00839	family	Cysteine rich repeat	IPR001893,IPR017873,IPR039728	Repeat|Repeat|Family	Cysteine-rich Golgi apparatus protein 1 repeat|Cysteine-rich Golgi apparatus protein 1 repeat, eukaryote|Golgi apparatus protein 1			R-MMU-202733	Cell surface interactions at the vascular wall	Cytoplasm;Golgi apparatus;Cell membrane
Q3TAA7	Stk11ip	Serine/threonine-protein kinase 11-interacting protein	30	17.5373	18.5505	-1.01321	0.495442	Down	0.000656046	0.0176339	17.5031	17.6599	17.4489	18.4684	18.4639	18.7192	Serine/threonine-protein kinase 11-interacting protein	71728	Stk11ip	GO:0008104,GO:0005737,GO:0043231,GO:0019901	protein localization|cytoplasm|intracellular membrane-bounded organelle|protein kinase binding				KOG1859	P	protein kinase binding	Inorganic ion transport and metabolism	PF15904	family	LKB1 serine/threonine kinase interacting protein 1	IPR031782,IPR032675	Domain|Homologous_superfamily	LKB1 serine/threonine kinase interacting protein 1, N-terminal|Leucine-rich repeat domain superfamily			R-MMU-6798695	Neutrophil degranulation	Cytoplasm
Q9R0L1	Hsf4	Heat shock factor protein 4	3	18.2089	19.2195	-1.01057	0.49635	Down	0.00543677	0.0570308	17.994	18.5157	18.1172	19.1659	19.4073	19.0853	Heat shock factor protein 4	26386	Hsf4	GO:0070306,GO:0045892,GO:0000122,GO:0006357,GO:0000785,GO:0016607,GO:0005634,GO:0003700,GO:0000981,GO:0042802,GO:0019903,GO:0000978,GO:0043565,GO:1990837	lens fiber cell differentiation|negative regulation of DNA-templated transcription|negative regulation of transcription by RNA polymerase II|regulation of transcription by RNA polymerase II|chromatin|nuclear speck|nucleus|DNA-binding transcription factor activity|DNA-binding transcription factor activity, RNA polymerase II-specific|identical protein binding|protein phosphatase binding|RNA polymer…				KOG0627	K	sequence-specific DNA binding	Transcription	PF00447	domain	HSF-type DNA-binding	IPR000232,IPR027725,IPR036388,IPR036390	Domain|Family|Homologous_superfamily|Homologous_superfamily	Heat shock factor (HSF)-type, DNA-binding|Heat shock transcription factor family|Winged helix-like DNA-binding domain superfamily|Winged helix DNA-binding domain superfamily					Nucleus
Q8R3C1		Uncharacterized protein C2orf42 homolog	3	17.2012	18.2108	-1.00962	0.496677	Down	0.0104917	0.0793799	17.1239	17.1246	17.355	17.9368	18.0753	18.6203	Uncharacterized protein C2orf42 homolog	232196		GO:0005654,GO:0005634	nucleoplasm|nucleus				ENOG502R3NH	S	Putative treble-clef, zinc-finger, Zn-binding	Function unknown	PF14952	domain	Putative treble-clef, zinc-finger, Zn-binding	IPR026049,IPR029269	Family|Domain	Uncharacterised protein C2orf42|Putative treble-clef, zinc-finger domain
O88338	Cdh16	Cadherin-16	3	14.0085	15.0177	-1.00927	0.496799	Down	0.235715	0.440523	15.2541	13.933	12.8383	15.385	14.7466	14.9216	Cadherin-16	12556	Cdh16	GO:0016339,GO:0007155,GO:0007156,GO:0016323,GO:0005886,GO:0005509	calcium-dependent cell-cell adhesion via plasma membrane cell adhesion molecules|cell adhesion|homophilic cell adhesion via plasma membrane adhesion molecules|basolateral plasma membrane|plasma membrane|calcium ion binding				KOG3594	G	homophilic cell adhesion via plasma membrane adhesion molecules	Carbohydrate transport and metabolism	PF00028	domain	Cadherin domain	IPR039808,IPR002126,IPR015919	Family|Domain|Homologous_superfamily	Cadherin|Cadherin-like|Cadherin-like superfamily					Cell membrane
P48168	Glrb	Glycine receptor subunit beta	9	16.0113	17.0189	-1.00761	0.49737	Down	0.0064345	0.0618783	15.7635	15.9674	16.303	16.8995	16.9144	17.2428	Glycine receptor subunit beta	14658	Glrb	GO:0007340,GO:0007628,GO:0007268,GO:1902476,GO:0097112,GO:0006811,GO:0007399,GO:0050905,GO:0007218,GO:0042391,GO:0060013,GO:0001964,GO:0060012,GO:0007601,GO:0030425,GO:0005783,GO:0009897,GO:0098982,GO:0016935,GO:0098690,GO:0016020,GO:0043005,GO:0005886,GO:0045211,GO:0099572,GO:0045202,GO:0016934,GO:0016933,GO:0016594,GO:0044877,GO:0004888,GO:1904315	acrosome reaction|adult walking behavior|chemical synaptic transmission|chloride transmembrane transport|gamma-aminobutyric acid receptor clustering|monoatomic ion transport|nervous system development|neuromuscular process|neuropeptide signaling pathway|regulation of membrane potential|righting reflex|startle response|synaptic transmission, glycinergic|visual perception|dendrite|endoplasmic retic…	mmu04080	Neuroactive ligand-receptor interaction	K05196	KOG3644	U	extracellular ligand-gated ion channel activity	Intracellular trafficking, secretion, and vesicular transport	PF02931,PF02932	family|family	Neurotransmitter-gated ion-channel ligand binding domain|Neurotransmitter-gated ion-channel transmembrane region	IPR008060,IPR047031,IPR047029,IPR006202,IPR036734,IPR006201,IPR036719,IPR038050,IPR006029,IPR018000	Family|Domain|Domain|Domain|Homologous_superfamily|Family|Homologous_superfamily|Homologous_superfamily|Domain|Conserved_site	Glycine receptor beta|Glycine receptor subunit beta, extracellular domain|Glycine receptor subunit beta, transmembrane domain|Neurotransmitter-gated ion-channel ligand-binding domain|Neurotransmitter-gated ion-channel ligand-binding domain superfamily|Neurotransmitter-gated ion-channel|Neurotransmitter-gated ion-channel transmembrane domain superfamily|Neuronal acetylcholine receptor|Neurotransmi…			R-MMU-112314	Neurotransmitter receptors and postsynaptic signal transmission	Cytoplasm;Cell membrane
D3Z6H8	Amd2	S-adenosylmethionine decarboxylase proenzyme 2	4	15.3474	16.3529	-1.0055	0.498096	Down	0.0211056	0.11639	15.1482	15.0434	15.8506	16.5242	16.3605	16.174	S-adenosylmethionine decarboxylase proenzyme 2	100041585	Amd2	GO:0006595,GO:0046500,GO:0008295,GO:0006597,GO:0005829,GO:0004014,GO:0042802,GO:0019810	polyamine metabolic process|S-adenosylmethionine metabolic process|spermidine biosynthetic process|spermine biosynthetic process|cytosol|adenosylmethionine decarboxylase activity|identical protein binding|putrescine binding	mmu00270,mmu00330	Cysteine and methionine metabolism|Arginine and proline metabolism	K01611	KOG0788	E	S-adenosylmethioninamine biosynthetic process	Amino acid transport and metabolism	PF01536	family	Adenosylmethionine decarboxylase	IPR048283,IPR001985,IPR016067,IPR018166	Family|Family|Homologous_superfamily|Conserved_site	S-adenosylmethionine decarboxylase-like|S-adenosylmethionine decarboxylase, eukaryotes|S-adenosylmethionine decarboxylase, core|S-adenosylmethionine decarboxylase, conserved site
O35448	Ppt2	Lysosomal thioesterase PPT2	8	21.0903	22.0933	-1.00296	0.498975	Down	0.000521484	0.0156522	21.0556	21.2236	20.9918	21.9576	22.1908	22.1316	Lysosomal thioesterase PPT2	54397	Ppt2	GO:0005764,GO:0098599,GO:0016790	lysosome|palmitoyl hydrolase activity|thiolester hydrolase activity	mmu00062,mmu04142	Fatty acid elongation|Lysosome	K01074	KOG2541	I	palmitoyl-(protein) hydrolase activity	Lipid transport and metabolism	PF02089	domain	Palmitoyl protein thioesterase	IPR029058,IPR002472	Homologous_superfamily|Family	Alpha/Beta hydrolase fold|Palmitoyl protein thioesterase			R-MMU-75105	Fatty acyl-CoA biosynthesis	Lysosome
Q8VEB4	Pla2g15	Phospholipase A2 group XV	7	16.5395	17.5407	-1.00114	0.499605	Down	0.000601307	0.0166545	16.4555	16.6427	16.5204	17.5448	17.39	17.6873	Phospholipase A2 group XV	192654	Pla2g15	GO:0006672,GO:0006651,GO:0006631,GO:0006650,GO:0034638,GO:0046470,GO:0046338,GO:0046471,GO:0006658,GO:0005615,GO:0043231,GO:0005764,GO:0016020,GO:0005739,GO:0005654,GO:0052740,GO:0016411,GO:0047499,GO:0008374,GO:0102545,GO:0052739,GO:0008970,GO:0008270	ceramide metabolic process|diacylglycerol biosynthetic process|fatty acid metabolic process|glycerophospholipid metabolic process|phosphatidylcholine catabolic process|phosphatidylcholine metabolic process|phosphatidylethanolamine catabolic process|phosphatidylglycerol metabolic process|phosphatidylserine metabolic process|extracellular space|intracellular membrane-bounded organelle|lysosome|memb…	mmu00564,mmu04142,mmu04148	Glycerophospholipid metabolism|Lysosome|Efferocytosis	K06129	KOG2369	L	O-acyltransferase activity	Replication, recombination and repair	PF02450	family	Lecithin:cholesterol acyltransferase	IPR029058,IPR003386	Homologous_superfamily|Family	Alpha/Beta hydrolase fold|Lecithin:cholesterol/phospholipid:diacylglycerol acyltransferase			R-MMU-1483115	Hydrolysis of LPC	Lysosome;Membrane;Secreted
Q8VHX6	Flnc	Filamin-C	34	18.5278	19.5175	-0.98976	0.503562	Down	0.109322	0.285469	18.4062	17.9245	19.2525	19.6263	19.9494	18.9769	Filamin-C	68794	Flnc	GO:0030029,GO:0055001,GO:0045214,GO:0015629,GO:0005737,GO:0005829,GO:0045171,GO:0005886,GO:0042383,GO:0016528,GO:0030018,GO:0003779,GO:0051015,GO:0030506,GO:0008092,GO:0042802	actin filament-based process|muscle cell development|sarcomere organization|actin cytoskeleton|cytoplasm|cytosol|intercellular bridge|plasma membrane|sarcolemma|sarcoplasm|Z disc|actin binding|actin filament binding|ankyrin binding|cytoskeletal protein binding|identical protein binding	mmu04010,mmu04510,mmu05205,mmu05132	MAPK signaling pathway|Focal adhesion|Proteoglycans in cancer|Salmonella infection	K04437	KOG0518	Z	regulation of membrane repolarization during atrial cardiac muscle cell action potential	Cytoskeleton	PF00307,PF00630	domain|domain	Calponin homology (CH) domain|Filamin/ABP280 repeat	IPR001589,IPR001715,IPR036872,IPR044801,IPR017868,IPR001298,IPR013783,IPR014756	Conserved_site|Domain|Homologous_superfamily|Family|Repeat|Repeat|Homologous_superfamily|Homologous_superfamily	Actinin-type actin-binding domain, conserved site|Calponin homology domain|CH domain superfamily|Filamin family|Filamin/ABP280 repeat-like|Filamin/ABP280 repeat|Immunoglobulin-like fold|Immunoglobulin E-set			R-MMU-446353	Cell-extracellular matrix interactions	Cytoplasm;Membrane
P55288	Cdh11	Cadherin-11	3	14.1975	15.1866	-0.989057	0.503807	Down	0.13501	0.321285	14.3913	13.3146	14.8867	15.1828	15.6292	14.7478	Cadherin-11	12552	Cdh11	GO:0034332,GO:0016339,GO:0007155,GO:0000902,GO:0044331,GO:0098742,GO:0007043,GO:0021957,GO:0048041,GO:0007156,GO:0050804,GO:0030336,GO:0005912,GO:0016342,GO:0005737,GO:0098978,GO:0005886,GO:0098685,GO:0045202,GO:0045296,GO:0005509	adherens junction organization|calcium-dependent cell-cell adhesion via plasma membrane cell adhesion molecules|cell adhesion|cell morphogenesis|cell-cell adhesion mediated by cadherin|cell-cell adhesion via plasma-membrane adhesion molecules|cell-cell junction assembly|corticospinal tract morphogenesis|focal adhesion assembly|homophilic cell adhesion via plasma membrane adhesion molecules|modula…				KOG3594	G	homophilic cell adhesion via plasma membrane adhesion molecules	Carbohydrate transport and metabolism	PF01049,PF00028	family|domain	Cadherin, Y-type LIR-motif|Cadherin domain	IPR039808,IPR002126,IPR015919,IPR020894,IPR000233,IPR027397	Family|Domain|Homologous_superfamily|Conserved_site|Domain|Homologous_superfamily	Cadherin|Cadherin-like|Cadherin-like superfamily|Cadherin conserved site|Cadherin, Y-type LIR-motif|Catenin binding domain superfamily			R-MMU-418990,R-MMU-9762292	Adherens junctions interactions|Regulation of CDH11 function	Cell membrane
Q3TLR7	Dtl	Denticleless protein homolog	8	16.1012	17.0891	-0.98786	0.504225	Down	0.00321366	0.0431793	16.3583	15.8889	16.0564	17.0471	17.2344	16.9856	Denticleless protein homolog	76843	Dtl	GO:0006974,GO:0006260,GO:0007095,GO:0010971,GO:0045732,GO:0043161,GO:0006513,GO:0000209,GO:0051726,GO:0009411,GO:0048511,GO:0019985,GO:0006511,GO:0005813,GO:0005694,GO:0080008,GO:0031464,GO:0031465,GO:0005829,GO:0031965,GO:0005730,GO:0005654,GO:0005634,GO:0030674,GO:0004842	DNA damage response|DNA replication|mitotic G2 DNA damage checkpoint signaling|positive regulation of G2/M transition of mitotic cell cycle|positive regulation of protein catabolic process|proteasome-mediated ubiquitin-dependent protein catabolic process|protein monoubiquitination|protein polyubiquitination|regulation of cell cycle|response to UV|rhythmic process|translesion synthesis|ubiquitin-d…				KOG0321	A	signal transduction involved in G2 DNA damage checkpoint	RNA processing and modification	PF00400	repeat	WD domain, G-beta repeat	IPR015943,IPR019775,IPR036322,IPR001680	Homologous_superfamily|Conserved_site|Homologous_superfamily|Repeat	WD40/YVTN repeat-like-containing domain superfamily|WD40 repeat, conserved site|WD40-repeat-containing domain superfamily|WD40 repeat			R-MMU-110314,R-MMU-8951664	Recognition of DNA damage by PCNA-containing replication complex|Neddylation	Cytoplasm;Nucleus membrane;Nucleus
P01864		Ig gamma-2A chain C region secreted form	1	13.4978	14.4839	-0.986137	0.504828	Down	0.13144	0.316611	12.5127	13.9439	14.0366	14.1582	14.7213	14.5722	Ig gamma-2A chain C region secreted form	621968		GO:0019731,GO:0006958,GO:0042571,GO:0003823,GO:0034987	antibacterial humoral response|complement activation, classical pathway|immunoglobulin complex, circulating|antigen binding|immunoglobulin receptor binding				ENOG502R54U	S	antigen binding	Function unknown	PF07654	domain	Immunoglobulin C1-set domain	IPR007110,IPR036179,IPR013783,IPR003006,IPR003597	Domain|Homologous_superfamily|Homologous_superfamily|Conserved_site|Domain	Immunoglobulin-like domain|Immunoglobulin-like domain superfamily|Immunoglobulin-like fold|Immunoglobulin/major histocompatibility complex, conserved site|Immunoglobulin C1-set					Secreted
O35668	Hap1	Huntingtin-associated protein 1	5	15.586	16.5648	-0.978813	0.507397	Down	0.0106096	0.0797687	15.3139	15.7182	15.7257	16.7445	16.2288	16.7211	Huntingtin-associated protein 1	15114	Hap1	GO:0008089,GO:0098957,GO:0006914,GO:0021549,GO:0006887,GO:0021979,GO:0048311,GO:1902430,GO:0022008,GO:0031175,GO:0048011,GO:0045742,GO:0090261,GO:0031587,GO:0050769,GO:0010976,GO:0032901,GO:1902857,GO:0032230,GO:0008104,GO:0006605,GO:0017157,GO:1902513,GO:0099149,GO:0008090,GO:0047496,GO:0005776,GO:1904115,GO:0043679,GO:0005814,GO:0005813,GO:0005737,GO:0031410,GO:0005829,GO:0030425,GO:0043197,GO:…	anterograde axonal transport|anterograde axonal transport of mitochondrion|autophagy|cerebellum development|exocytosis|hypothalamus cell differentiation|mitochondrion distribution|negative regulation of amyloid-beta formation|neurogenesis|neuron projection development|neurotrophin TRK receptor signaling pathway|positive regulation of epidermal growth factor receptor signaling pathway|positive reg…	mmu04727,mmu05014,mmu05016,mmu05022	GABAergic synapse|Amyotrophic lateral sclerosis|Huntington disease|Pathways of neurodegeneration - multiple diseases	K04647	KOG4360	S	anterograde dendritic transport of mitochondrion	Function unknown	PF04849	family	HAP1 N-terminal conserved region	IPR006933	Domain	HAP1, N-terminal					Lysosome;Cytoplasm;Mitochondrion;Nucleus
Q8BFR4	Gns	N-acetylglucosamine-6-sulfatase	16	19.4311	20.4088	-0.977637	0.507811	Down	0.000930629	0.0212736	19.3705	19.572	19.3509	20.5612	20.4021	20.2629	N-acetylglucosamine-6-sulfatase	75612	Gns	GO:0042340,GO:0005764,GO:0005539,GO:0046872,GO:0008449,GO:0043199,GO:0008484	keratan sulfate catabolic process|lysosome|glycosaminoglycan binding|metal ion binding|N-acetylglucosamine-6-sulfatase activity|sulfate binding|sulfuric ester hydrolase activity	mmu00531,mmu04142	Glycosaminoglycan degradation|Lysosome	K01137	KOG3731	P	sulfuric ester hydrolase activity	Inorganic ion transport and metabolism	PF00884	family	Sulfatase	IPR017850,IPR012251,IPR024607,IPR000917	Homologous_superfamily|Family|Conserved_site|Domain	Alkaline-phosphatase-like, core domain superfamily|N-acetylglucosamine-6-sulfatase|Sulfatase, conserved site|Sulfatase, N-terminal			R-MMU-2022857,R-MMU-432720,R-MMU-6798695	Keratan sulfate degradation|Lysosome Vesicle Biogenesis|Neutrophil degranulation	Lysosome
Q8BHT6	B3glct	Beta-1,3-glucosyltransferase	16	17.145	18.1186	-0.97357	0.509244	Down	0.000480006	0.0152918	17.1293	17.1785	17.1271	18.1735	18.2431	17.9391	Beta-1,3-glucosyltransferase	381694	B3glct	GO:0006004,GO:0006486,GO:0005789,GO:0008375	fucose metabolic process|protein glycosylation|endoplasmic reticulum membrane|acetylglucosaminyltransferase activity	mmu00514	Other types of O-glycan biosynthesis	K13675	KOG2246	M	glycoprotein-N-acetylgalactosamine 3-beta-galactosyltransferase activity	Cell wall/membrane/envelope biogenesis	PF02434	family	Fringe-like	IPR003378,IPR029044	Domain|Homologous_superfamily	Fringe-like, glycosyltransferase domain|Nucleotide-diphospho-sugar transferases			R-MMU-5173214	O-glycosylation of TSR domain-containing proteins
Q8K297	Colgalt1	Procollagen galactosyltransferase 1	21	19.0009	19.9623	-0.961387	0.513563	Down	0.000217587	0.0094718	18.9768	19.0217	19.0044	19.9054	20.1095	19.8721	Procollagen galactosyltransferase 1	234407	Colgalt1	GO:1904028,GO:0005788,GO:0050211	positive regulation of collagen fibril organization|endoplasmic reticulum lumen|procollagen galactosyltransferase activity	mmu00310,mmu00514	Lysine degradation|Other types of O-glycan biosynthesis	K11703	KOG4179	G	procollagen galactosyltransferase activity	Carbohydrate transport and metabolism	PF13704,PF01755	family|family	Glycosyl transferase family 2|Glycosyltransferase family 25 (LPS biosynthesis protein)	IPR002654,IPR029044	Family|Homologous_superfamily	Glycosyl transferase, family 25|Nucleotide-diphospho-sugar transferases			R-MMU-1650814	Collagen biosynthesis and modifying enzymes
Q8BWG4		Uncharacterized protein KIAA1755 homolog	3	15.5741	16.5351	-0.960953	0.513717	Down	0.0138398	0.0922652	15.193	15.9665	15.5628	16.5893	16.5863	16.4295	Uncharacterized protein KIAA1755 homolog	228846							KOG4240	T	neurotransmitter receptor localization to postsynaptic specialization membrane	Signal transduction mechanisms
Q9WV54	Asah1	Acid ceramidase	20	20.1381	21.0815	-0.943447	0.519989	Down	0.000189039	0.00876853	20.0725	20.182	20.1597	21.1941	21.0745	20.976	Acid ceramidase	11886	Asah1	GO:0071356,GO:0046513,GO:0046514,GO:0006631,GO:0030216,GO:0030324,GO:0062098,GO:0050810,GO:0010033,GO:0046512,GO:0005615,GO:0005764,GO:0005634,GO:0102121,GO:0017064,GO:0016811,GO:0017040,GO:0016922,GO:0003714	cellular response to tumor necrosis factor|ceramide biosynthetic process|ceramide catabolic process|fatty acid metabolic process|keratinocyte differentiation|lung development|regulation of programmed necrotic cell death|regulation of steroid biosynthetic process|response to organic substance|sphingosine biosynthetic process|extracellular space|lysosome|nucleus|ceramidase activity|fatty acid amide…	mmu00600,mmu04071,mmu04142	Sphingolipid metabolism|Sphingolipid signaling pathway|Lysosome	K12348	ENOG502QVBG	S	N-acylsphingosine amidohydrolase activity	Function unknown	PF02275,PF15508	domain|family	Linear amide C-N hydrolases, choloylglycine hydrolase family|beta subunit of N-acylethanolamine-hydrolyzing acid amidase	IPR016699,IPR029130,IPR029132	Family|Domain|Domain	Acid ceramidase-like|Acid ceramidase, N-terminal|Choloylglycine hydrolase/NAAA C-terminal	WP4344,WP4690	Sphingolipid metabolism overview|Sphingolipid metabolism integrated pathway	R-MMU-6798695,R-MMU-9840310	Neutrophil degranulation|Glycosphingolipid catabolism	Lysosome;Secreted
Q8C3Q9	Casp9	Caspase-9	2	15.5853	16.5238	-0.938523	0.521767	Down	0.0320499	0.144907	16.1393	15.3505	15.266	16.3965	16.4899	16.685	Caspase-9	12371	Casp9	GO:0006915,GO:0071549,GO:0034644,GO:0006974,GO:1904019,GO:0044346,GO:0034349,GO:0097193,GO:0008630,GO:0070059,GO:0001822,GO:0071887,GO:0051402,GO:0043065,GO:0043525,GO:0051604,GO:0016485,GO:0032025,GO:0032355,GO:0001666,GO:0002931,GO:0032496,GO:0014070,GO:0009411,GO:0042770,GO:0043293,GO:0008303,GO:0005737,GO:0005829,GO:0005739,GO:0005634,GO:0032991,GO:0004197,GO:0097153,GO:0097199,GO:0008234,GO:…	apoptotic process|cellular response to dexamethasone stimulus|cellular response to UV|DNA damage response|epithelial cell apoptotic process|fibroblast apoptotic process|glial cell apoptotic process|intrinsic apoptotic signaling pathway|intrinsic apoptotic signaling pathway in response to DNA damage|intrinsic apoptotic signaling pathway in response to endoplasmic reticulum stress|kidney developmen…	mmu04370,mmu04151,mmu04210,mmu04215,mmu04115,mmu04919,mmu05200,mmu05210,mmu05212,mmu05215,mmu05213,mmu05222,mmu05223,mmu05170,mmu05161,mmu05160,mmu05164,mmu05162,mmu05168,mmu05163,mmu05167,mmu05169,mmu05134,mmu05152,mmu05145,mmu05010,mmu05012,mmu05014,mmu05016,mmu05020,mmu05022,mmu05417,mmu05416,mmu01524	VEGF signaling pathway|PI3K-Akt signaling pathway|Apoptosis|Apoptosis - multiple species|p53 signaling pathway|Thyroid hormone signaling pathway|Pathways in cancer|Colorectal cancer|Pancreatic cancer|Prostate cancer|Endometrial cancer|Small cell lung cancer|Non-small cell lung cancer|Human immunodeficiency virus 1 infection|Hepatitis B|Hepatitis C|Influenza A|Measles|Herpes simplex virus 1 infect…	K04399	KOG3573	O	Belongs to the peptidase C14A family	Posttranslational modification, protein turnover, chaperones	PF00619,PF00656	domain|domain	Caspase recruitment domain|Caspase domain	IPR001315,IPR042147,IPR029030,IPR033139,IPR016129,IPR011029,IPR011600,IPR002138,IPR001309,IPR015917	Domain|Domain|Homologous_superfamily|Active_site|Active_site|Homologous_superfamily|Domain|Domain|Domain|Domain	CARD domain|CASP9, CARD domain|Caspase-like domain superfamily|Peptidase family C14A, cysteine active site|Peptidase family C14A, His active site|Death-like domain superfamily|Peptidase C14, caspase domain|Peptidase C14, caspase non-catalytic subunit p10|Peptidase C14, p20 domain|Peptidase C14A, caspase catalytic domain	WP1254,WP1496,WP166,WP2075,WP2841,WP2902,WP3638,WP387,WP493,WP571,WP572	Apoptosis|Oxidative damage response|Apoptosis modulation by HSP70|Alzheimer 39 s disease|Focal adhesion PI3K Akt mTOR signaling pathway|p53 signaling|Parkinson 39 s disease|IL 6 signaling pathway|Mapk signaling pathway|FAS pathway and stress induction of HSP regulation|EGFR1 signaling pathway	R-MMU-111458,R-MMU-111459,R-MMU-168638,R-MMU-198323,R-MMU-418889,R-MMU-9627069	Formation of apoptosome|Activation of caspases through apoptosome-mediated cleavage|NOD1/2 Signaling Pathway|AKT phosphorylates targets in the cytosol|Caspase activation via Dependence Receptors in the absence of ligand|Regulation of the apoptosome activity
O89033	Cdc6	Cell division control protein 6 homolog	6	14.5813	15.5157	-0.934407	0.523258	Down	0.00557619	0.0578564	14.7365	14.4349	14.5725	15.2409	15.5562	15.75	Cell division control protein 6 homolog	23834	Cdc6	GO:0051301,GO:0006270,GO:0033314,GO:0051984,GO:0032467,GO:0048146,GO:0030071,GO:0005737,GO:0005829,GO:0045171,GO:0072686,GO:0005654,GO:0005634,GO:0005819,GO:0051233,GO:0000922,GO:0005524,GO:0016887,GO:0003682,GO:0019900	cell division|DNA replication initiation|mitotic DNA replication checkpoint signaling|positive regulation of chromosome segregation|positive regulation of cytokinesis|positive regulation of fibroblast proliferation|regulation of mitotic metaphase/anaphase transition|cytoplasm|cytosol|intercellular bridge|mitotic spindle|nucleoplasm|nucleus|spindle|spindle midzone|spindle pole|ATP binding|ATP hydr…	mmu04110,mmu05207	Cell cycle|Chemical carcinogenesis - receptor activation	K02213	KOG2227	LO	DNA replication initiation	Replication, recombination and repair|Posttranslational modification, protein turnover, chaperones	PF13401,PF17872,PF09079	domain|domain|domain	AAA domain|AAA lid domain|CDC6, C terminal winged helix domain	IPR003593,IPR041083,IPR016314,IPR015163,IPR027417,IPR036388,IPR036390	Domain|Domain|Family|Domain|Homologous_superfamily|Homologous_superfamily|Homologous_superfamily	AAA+ ATPase domain|AAA lid domain|Cell division protein Cdc6/18|Cdc6, C-terminal|P-loop containing nucleoside triphosphate hydrolase|Winged helix-like DNA-binding domain superfamily|Winged helix DNA-binding domain superfamily			R-MMU-176187,R-MMU-68689,R-MMU-68949,R-MMU-68962,R-MMU-69017	Activation of ATR in response to replication stress|CDC6 association with the ORC:origin complex|Orc1 removal from chromatin|Activation of the pre-replicative complex|CDK-mediated phosphorylation and removal of Cdc6	Cytoplasm;Nucleus
Q91WG0	Ces2c	Acylcarnitine hydrolase	4	16.3536	17.2832	-0.929563	0.525017	Down	0.00784202	0.0694082	16.3176	16.4744	16.2689	17.5374	17.3715	16.9407	Acylcarnitine hydrolase	234671	Ces2c	GO:0006693,GO:1903412,GO:0005783,GO:0043231,GO:0047619,GO:0047376,GO:0106435,GO:0052689,GO:0050253	prostaglandin metabolic process|response to bile acid|endoplasmic reticulum|intracellular membrane-bounded organelle|acylcarnitine hydrolase activity|all-trans-retinyl-palmitate hydrolase, all-trans-retinol forming activity|carboxylesterase activity|carboxylic ester hydrolase activity|retinyl-palmitate esterase activity	mmu00983	Drug metabolism - other enzymes	K03927	KOG1516	I	carboxylic ester hydrolase activity	Lipid transport and metabolism	PF00135	domain	Carboxylesterase family	IPR029058,IPR002018,IPR019826,IPR019819	Homologous_superfamily|Domain|Active_site|Conserved_site	Alpha/Beta hydrolase fold|Carboxylesterase, type B|Carboxylesterase type B, active site|Carboxylesterase type B, conserved site					Microsome
P20060	Hexb	Beta-hexosaminidase subunit beta	23	19.168	20.0962	-0.928227	0.525504	Down	1.80688e-05	0.00244068	19.0978	19.2112	19.1951	20.0693	20.0956	20.1238	Beta-hexosaminidase subunit beta	15212	Hexb	GO:0043615,GO:0030207,GO:0030209,GO:0006689,GO:0030203,GO:0006687,GO:0030214,GO:0006874,GO:0019915,GO:0007626,GO:0007040,GO:0051651,GO:0008049,GO:0042552,GO:0006044,GO:0050905,GO:0050885,GO:0070050,GO:0009313,GO:0048477,GO:0007341,GO:0008654,GO:0045944,GO:0019538,GO:0008360,GO:0007605,GO:0019953,GO:0007338,GO:0001501,GO:0001669,GO:0042582,GO:1905379,GO:0060473,GO:0005615,GO:0043202,GO:0005764,GO:…	astrocyte cell migration|chondroitin sulfate catabolic process|dermatan sulfate catabolic process|ganglioside catabolic process|glycosaminoglycan metabolic process|glycosphingolipid metabolic process|hyaluronan catabolic process|intracellular calcium ion homeostasis|lipid storage|locomotory behavior|lysosome organization|maintenance of location in cell|male courtship behavior|myelination|N-acetyl…	mmu00520,mmu00600,mmu00513,mmu00531,mmu00603,mmu00604,mmu00511,mmu04142	Amino sugar and nucleotide sugar metabolism|Sphingolipid metabolism|Various types of N-glycan biosynthesis|Glycosaminoglycan degradation|Glycosphingolipid biosynthesis - globo and isoglobo series|Glycosphingolipid biosynthesis - ganglio series|Other glycan degradation|Lysosome	K12373	KOG2499	G	N-acetyl-beta-D-galactosaminidase activity	Carbohydrate transport and metabolism	PF00728,PF14845	domain|domain	Glycosyl hydrolase family 20, catalytic domain|beta-acetyl hexosaminidase like	IPR025705,IPR015883,IPR017853,IPR029018,IPR029019	Family|Domain|Homologous_superfamily|Homologous_superfamily|Domain	Beta-hexosaminidase|Glycoside hydrolase family 20, catalytic domain|Glycoside hydrolase superfamily|Beta-hexosaminidase-like, domain 2|Beta-hexosaminidase, eukaryotic type, N-terminal			R-MMU-2022857,R-MMU-2024101,R-MMU-2160916,R-MMU-6798695,R-MMU-9840310	Keratan sulfate degradation|CS/DS degradation|Hyaluronan uptake and degradation|Neutrophil degranulation|Glycosphingolipid catabolism	Lysosome;Cytoplasm
Q9JI67	B3galt5	Beta-1,3-galactosyltransferase 5	3	15.1429	16.0707	-0.92777	0.52567	Down	0.0253894	0.128375	15.5864	14.9958	14.8465	16.1485	16.2679	15.7956	Beta-1,3-galactosyltransferase 5	93961	B3galt5	GO:0006629,GO:0006493,GO:0009617,GO:0000139,GO:0016020,GO:0008499	lipid metabolic process|protein O-linked glycosylation|response to bacterium|Golgi membrane|membrane|UDP-galactose:beta-N-acetylglucosamine beta-1,3-galactosyltransferase activity	mmu00601,mmu00603	Glycosphingolipid biosynthesis - lacto and neolacto series|Glycosphingolipid biosynthesis - globo and isoglobo series	K03877	KOG2287	M	galactosyltransferase activity	Cell wall/membrane/envelope biogenesis	PF01762	family	Galactosyltransferase	IPR002659,IPR029044	Family|Homologous_superfamily	Glycosyl transferase, family 31|Nucleotide-diphospho-sugar transferases	WP5305	Globo series sphingolipid metabolism	R-MMU-9037629	Lewis blood group biosynthesis	Golgi apparatus
Q8CI52	Gramd1c	Protein Aster-C	1	14.645	15.5696	-0.92464	0.526812	Down	0.026204	0.13	14.8393	14.2693	14.8262	15.9514	15.412	15.3454	Protein Aster-C	207798	Gramd1c	GO:0071397,GO:0032366,GO:0005789,GO:0140268,GO:0005886,GO:0015485,GO:0120020	cellular response to cholesterol|intracellular sterol transport|endoplasmic reticulum membrane|endoplasmic reticulum-plasma membrane contact site|plasma membrane|cholesterol binding|cholesterol transfer activity				KOG1032	U	intracellular sterol transport	Intracellular trafficking, secretion, and vesicular transport	PF02893,PF16016	domain|domain	GRAM domain|VAD1 Analog of StAR-related lipid transfer domain	IPR004182,IPR011993,IPR031968	Domain|Homologous_superfamily|Domain	GRAM domain|PH-like domain superfamily|VASt domain					Cell membrane
P45700	Man1a1	Mannosyl-oligosaccharide 1,2-alpha-mannosidase IA	9	17.7155	18.6394	-0.92396	0.52706	Down	0.00449631	0.0511483	17.4492	17.9048	17.7924	18.4942	18.6419	18.7822	Mannosyl-oligosaccharide 1,2-alpha-mannosidase IA	17155	Man1a1	GO:0005975,GO:0006486,GO:0045047,GO:0030433,GO:0031410,GO:0005829,GO:0005783,GO:0005793,GO:0005794,GO:0000139,GO:0005509,GO:0004571	carbohydrate metabolic process|protein glycosylation|protein targeting to ER|ubiquitin-dependent ERAD pathway|cytoplasmic vesicle|cytosol|endoplasmic reticulum|endoplasmic reticulum-Golgi intermediate compartment|Golgi apparatus|Golgi membrane|calcium ion binding|mannosyl-oligosaccharide 1,2-alpha-mannosidase activity	mmu00510,mmu00513,mmu04141	N-Glycan biosynthesis|Various types of N-glycan biosynthesis|Protein processing in endoplasmic reticulum	K01230	KOG2204	G	mannosyl-oligosaccharide 1,2-alpha-mannosidase activity	Carbohydrate transport and metabolism	PF01532	repeat	Glycosyl hydrolase family 47	IPR012341,IPR001382,IPR036026	Homologous_superfamily|Family|Homologous_superfamily	Six-hairpin glycosidase-like superfamily|Glycoside hydrolase family 47|Seven-hairpin glycosidases			R-MMU-964827	Progressive trimming of alpha-1,2-linked mannose residues from Man9/8/7GlcNAc2 to produce Man5GlcNAc2	Golgi apparatus
Q61878	Prg2	Bone marrow proteoglycan	4	16.4619	17.3836	-0.92176	0.527865	Down	0.158068	0.350906	15.8699	16.9452	16.5705	16.5863	18.0537	17.5109	Bone marrow proteoglycan	19074	Prg2	GO:0042742,GO:0002215,GO:0006955,GO:0032693,GO:0010936,GO:0032753,GO:0062023,GO:0005576,GO:0030246	defense response to bacterium|defense response to nematode|immune response|negative regulation of interleukin-10 production|negative regulation of macrophage cytokine production|positive regulation of interleukin-4 production|collagen-containing extracellular matrix|extracellular region|carbohydrate binding	mmu05310	Asthma	K10786	KOG4297	K	carbohydrate binding	Transcription	PF00059	domain	Lectin C-type domain	IPR001304,IPR016186,IPR016187,IPR033816,IPR002352	Domain|Homologous_superfamily|Homologous_superfamily|Domain|Family	C-type lectin-like|C-type lectin-like/link domain superfamily|C-type lectin fold|Eosinophil major basic protein, C-type lectin-like domain|Eosinophil major basic protein			R-MMU-6798695	Neutrophil degranulation	Secreted
Q9JHG1	Pigp	Phosphatidylinositol N-acetylglucosaminyltransferase subunit P	2	14.5605	15.4803	-0.919827	0.528573	Down	0.00998967	0.0775503	14.6866	14.6076	14.3873	15.2554	15.8329	15.3527	Phosphatidylinositol N-acetylglucosaminyltransferase subunit P	56176	Pigp	GO:0006506,GO:0005783,GO:0005789,GO:0000506,GO:0017176	GPI anchor biosynthetic process|endoplasmic reticulum|endoplasmic reticulum membrane|glycosylphosphatidylinositol-N-acetylglucosaminyltransferase (GPI-GnT) complex|phosphatidylinositol N-acetylglucosaminyltransferase activity	mmu00563	Glycosylphosphatidylinositol (GPI)-anchor biosynthesis	K03861	KOG2257	Z	phosphatidylinositol N-acetylglucosaminyltransferase activity	Cytoskeleton	PF08510	family	PIG-P	IPR013717,IPR016542	Domain|Family	PIG-P|Phosphatidylinositol N-acetylglucosaminyltransferase, GPI19/PIG-P subunit			R-MMU-162710	Synthesis of glycosylphosphatidylinositol (GPI)	Membrane
P12672	Rapsn	43 kDa receptor-associated protein of the synapse	8	15.3563	16.2644	-0.908153	0.532867	Down	0.0156957	0.0988466	15.6923	15.3181	15.0584	16.1487	16.5236	16.1209	43 kDa receptor-associated protein of the synapse	19400	Rapsn	GO:1903540,GO:0097049,GO:0007528,GO:0099645,GO:2000673,GO:1900075,GO:1901626,GO:0071340,GO:0007271,GO:0005813,GO:0005829,GO:0005794,GO:0016020,GO:0031594,GO:0005886,GO:0045211,GO:0099634,GO:0045202,GO:0033130,GO:0035255,GO:0046872,GO:0030674,GO:0043495,GO:0098879	establishment of protein localization to postsynaptic membrane|motor neuron apoptotic process|neuromuscular junction development|neurotransmitter receptor localization to postsynaptic specialization membrane|positive regulation of motor neuron apoptotic process|positive regulation of neuromuscular synaptic transmission|regulation of postsynaptic membrane organization|skeletal muscle acetylcholine…				KOG1941	K	acetylcholine receptor binding	Transcription	PF10579,PF17874,PF13639	repeat|repeat|domain	Rapsyn N-terminal myristoylation and linker region|MalT-like TPR region|Ring finger domain	IPR001237,IPR018293,IPR019568,IPR011990,IPR019734,IPR001841,IPR013083	Family|Conserved_site|Domain|Homologous_superfamily|Repeat|Domain|Homologous_superfamily	43kDa postsynaptic protein|43kDa postsynaptic, conserved site|Rapsyn, myristoylation/linker region, N-terminal|Tetratricopeptide-like helical domain superfamily|Tetratricopeptide repeat|Zinc finger, RING-type|Zinc finger, RING/FYVE/PHD-type					Cytoplasm;Cell membrane
O54910	Nfkbie	NF-kappa-B inhibitor epsilon	2	13.0266	13.9338	-0.907163	0.533233	Down	0.0289174	0.136797	12.6508	13.4699	12.9592	14.1892	13.8467	13.7655	NF-kappa-B inhibitor epsilon	18037	Nfkbie	GO:0042942,GO:0005737,GO:0005829,GO:0001650,GO:0005654,GO:0048471	D-serine transport|cytoplasm|cytosol|fibrillar center|nucleoplasm|perinuclear region of cytoplasm	mmu04660,mmu04658,mmu04659,mmu04662,mmu04920,mmu04722,mmu05235,mmu05169	T cell receptor signaling pathway|Th1 and Th2 cell differentiation|Th17 cell differentiation|B cell receptor signaling pathway|Adipocytokine signaling pathway|Neurotrophin signaling pathway|PD-L1 expression and PD-1 checkpoint pathway in cancer|Epstein-Barr virus infection	K05872	KOG0504	I	protein ubiquitination	Lipid transport and metabolism	PF12796	repeat	Ankyrin repeats (3 copies)	IPR002110,IPR036770	Repeat|Homologous_superfamily	Ankyrin repeat|Ankyrin repeat-containing domain superfamily	WP1254,WP1254,WP1496	Apoptosis|Apoptosis|Oxidative damage response	R-MMU-1169091	Activation of NF-kappaB in B cells	Cytoplasm
P01867	Ighg2b	Immunoglobulin heavy constant gamma 2B	2	14.3098	15.2154	-0.905553	0.533828	Down	0.188299	0.387392	13.931	14.7257	14.2728	15.7346	15.7425	14.169	Immunoglobulin heavy constant gamma 2B	621968	Ighg2b	GO:0019731,GO:0006958,GO:0002455,GO:0016064,GO:0006911,GO:0006910,GO:0050778,GO:0050766,GO:0001812,GO:0001798,GO:0005576,GO:0005615,GO:0071735,GO:0042571,GO:0005886,GO:0003823,GO:0034988,GO:0034987	antibacterial humoral response|complement activation, classical pathway|humoral immune response mediated by circulating immunoglobulin|immunoglobulin mediated immune response|phagocytosis, engulfment|phagocytosis, recognition|positive regulation of immune response|positive regulation of phagocytosis|positive regulation of type I hypersensitivity|positive regulation of type IIa hypersensitivity|ex…								PF07654	domain	Immunoglobulin C1-set domain	IPR007110,IPR036179,IPR013783,IPR003006,IPR003597	Domain|Homologous_superfamily|Homologous_superfamily|Conserved_site|Domain	Immunoglobulin-like domain|Immunoglobulin-like domain superfamily|Immunoglobulin-like fold|Immunoglobulin/major histocompatibility complex, conserved site|Immunoglobulin C1-set			R-MMU-166663,R-MMU-173623,R-MMU-2029481,R-MMU-2029482,R-MMU-2029485,R-MMU-977606	Initial triggering of complement|Classical antibody-mediated complement activation|FCGR activation|Regulation of actin dynamics for phagocytic cup formation|Role of phospholipids in phagocytosis|Regulation of Complement cascade	Cell membrane;Secreted
Q8BGY4	Klhl26	Kelch-like protein 26	8	15.3674	16.2622	-0.89482	0.537814	Down	0.0550921	0.19473	15.8143	15.1058	15.182	16.7224	15.878	16.1862	Kelch-like protein 26	234378	Klhl26						KOG4441	KLT	protein ubiquitination	Transcription|Replication, recombination and repair|Signal transduction mechanisms	PF07707,PF00651,PF01344	domain|domain|repeat	BTB And C-terminal Kelch|BTB/POZ domain|Kelch motif	IPR011705,IPR017096,IPR000210,IPR030588,IPR015915,IPR006652,IPR011333	Domain|Family|Domain|Domain|Homologous_superfamily|Repeat|Homologous_superfamily	BTB/Kelch-associated|BTB-kelch protein|BTB/POZ domain|Kelch-like protein 26, BTB/POZ domain|Kelch-type beta propeller|Kelch repeat type 1|SKP1/BTB/POZ domain superfamily
P82349	Sgcb	Beta-sarcoglycan	7	16.8414	17.733	-0.891583	0.539022	Down	0.0105527	0.079667	16.7669	16.6851	17.0722	17.4205	17.9239	17.8546	Beta-sarcoglycan	24051	Sgcb	GO:0055013,GO:0010467,GO:0042593,GO:0044381,GO:0061024,GO:0055001,GO:0007517,GO:0009749,GO:0097084,GO:0005737,GO:0005856,GO:0016011,GO:0016010,GO:0005886,GO:0016012,GO:0042383	cardiac muscle cell development|gene expression|glucose homeostasis|glucose import in response to insulin stimulus|membrane organization|muscle cell development|muscle organ development|response to glucose|vascular associated smooth muscle cell development|cytoplasm|cytoskeleton|dystroglycan complex|dystrophin-associated glycoprotein complex|plasma membrane|sarcoglycan complex|sarcolemma	mmu05410,mmu05412,mmu05414,mmu05416	Hypertrophic cardiomyopathy|Arrhythmogenic right ventricular cardiomyopathy|Dilated cardiomyopathy|Viral myocarditis	K12566	ENOG502QUW4	S	vascular smooth muscle cell development	Function unknown	PF04790	family	Sarcoglycan complex subunit protein	IPR006875,IPR027659	Family|Family	Sarcoglycan complex subunit protein|Beta-sarcoglycan					Cytoplasm;Cell membrane
Q99N50	Sytl2	Synaptotagmin-like protein 2	23	17.1458	18.0327	-0.886873	0.540785	Down	2.77691e-05	0.00303983	17.1777	17.117	17.1428	18.0586	18.0804	17.9591	Synaptotagmin-like protein 2	83671	Sytl2	GO:0006887,GO:0006886,GO:0070257,GO:0072659,GO:0006904,GO:0005737,GO:0070382,GO:0042470,GO:0033162,GO:0016020,GO:0005886,GO:0042043,GO:0019902,GO:0005546,GO:0001786,GO:0031267	exocytosis|intracellular protein transport|positive regulation of mucus secretion|protein localization to plasma membrane|vesicle docking involved in exocytosis|cytoplasm|exocytic vesicle|melanosome|melanosome membrane|membrane|plasma membrane|neurexin family protein binding|phosphatase binding|phosphatidylinositol-4,5-bisphosphate binding|phosphatidylserine binding|small GTPase binding				KOG1028	B	calcium ion-regulated exocytosis of neurotransmitter	Chromatin structure and dynamics	PF00168,PF02318	domain|family	C2 domain|FYVE-type zinc finger	IPR000008,IPR035892,IPR041282,IPR010911,IPR043567	Domain|Homologous_superfamily|Domain|Domain|Domain	C2 domain|C2 domain superfamily|FYVE-type zinc finger|Rab-binding domain|Synaptotagmin-like 1-5, C2B domain
O88531	Ppt1	Palmitoyl-protein thioesterase 1	8	19.4727	20.3594	-0.886697	0.540851	Down	1.38261e-05	0.00205751	19.428	19.4612	19.5289	20.3292	20.3909	20.3579	Palmitoyl-protein thioesterase 1	19063	Ppt1	GO:0008344,GO:0008306,GO:0007420,GO:0007625,GO:0016042,GO:0007042,GO:0007040,GO:0009057,GO:0031579,GO:0043066,GO:0030308,GO:0043524,GO:0007399,GO:0007269,GO:0006907,GO:0048549,GO:0048260,GO:0030163,GO:0002084,GO:0015031,GO:0006898,GO:0007601,GO:0030424,GO:0005829,GO:0030425,GO:0005576,GO:0005615,GO:0005794,GO:0043231,GO:0005764,GO:0045121,GO:0043025,GO:0005634,GO:0008021,GO:0035727,GO:0008474,GO:…	adult locomotory behavior|associative learning|brain development|grooming behavior|lipid catabolic process|lysosomal lumen acidification|lysosome organization|macromolecule catabolic process|membrane raft organization|negative regulation of apoptotic process|negative regulation of cell growth|negative regulation of neuron apoptotic process|nervous system development|neurotransmitter secretion|pin…	mmu00062,mmu04142	Fatty acid elongation|Lysosome	K01074	KOG2541	I	palmitoyl-(protein) hydrolase activity	Lipid transport and metabolism	PF02089	domain	Palmitoyl protein thioesterase	IPR029058,IPR002472	Homologous_superfamily|Family	Alpha/Beta hydrolase fold|Palmitoyl protein thioesterase			R-MMU-75105	Fatty acyl-CoA biosynthesis	Lysosome;Secreted
O55239	Nnmt	Nicotinamide N-methyltransferase	2	15.8228	16.7049	-0.882157	0.542556	Down	0.251197	0.45592	15.6246	15.2983	16.5454	17.131	17.355	15.6288	Nicotinamide N-methyltransferase	18113	Nnmt	GO:0031100,GO:0032259,GO:0006769,GO:0045722,GO:0090312,GO:0010243,GO:0009410,GO:0005829,GO:0008112	animal organ regeneration|methylation|nicotinamide metabolic process|positive regulation of gluconeogenesis|positive regulation of protein deacetylation|response to organonitrogen compound|response to xenobiotic stimulus|cytosol|nicotinamide N-methyltransferase activity	mmu00760	Nicotinate and nicotinamide metabolism	K00541	KOG4564	M	G-protein coupled receptor activity	Cell wall/membrane/envelope biogenesis	PF01234	family	NNMT/PNMT/TEMT family	IPR025820,IPR000940,IPR029063	Conserved_site|Family|Homologous_superfamily	Methyltransferase NNMT/PNMT/TEMT, conserved site|Methyltransferase, NNMT/PNMT/TEMT|S-adenosyl-L-methionine-dependent methyltransferase superfamily	WP1247,WP1251	Methylation|Metapathway biotransformation	R-MMU-156581,R-MMU-197264	Methylation|Nicotinamide salvaging	Cytoplasm
Q9DCM7	Nacc2	Nucleus accumbens-associated protein 2	11	16.6993	17.5727	-0.87347	0.545832	Down	0.000132377	0.00700302	16.7573	16.6873	16.6532	17.4989	17.673	17.5464	Nucleus accumbens-associated protein 2	67991	Nacc2	GO:0008285,GO:0045892,GO:1900477,GO:0000122,GO:1902231,GO:0051260,GO:0031503,GO:0000785,GO:0005739,GO:0005730,GO:0005634,GO:0000981,GO:0001227,GO:0042826,GO:0042803,GO:0044877,GO:0000978	negative regulation of cell population proliferation|negative regulation of DNA-templated transcription|negative regulation of G1/S transition of mitotic cell cycle by negative regulation of transcription from RNA polymerase II promoter|negative regulation of transcription by RNA polymerase II|positive regulation of intrinsic apoptotic signaling pathway in response to DNA damage|protein homooligo…				KOG1721	B	DNA binding	Chromatin structure and dynamics	PF10523,PF00651	domain|domain	BEN domain|BTB/POZ domain	IPR018379,IPR000210,IPR011333	Domain|Domain|Homologous_superfamily	BEN domain|BTB/POZ domain|SKP1/BTB/POZ domain superfamily					Nucleus
Q9ESY9	Ifi30	Gamma-interferon-inducible lysosomal thiol reductase	9	18.7225	19.5877	-0.8652	0.54897	Down	0.00023432	0.00988619	18.7846	18.7638	18.6191	19.4968	19.6338	19.6326	Gamma-interferon-inducible lysosomal thiol reductase	65972	Ifi30	GO:0042590,GO:0019886,GO:0048147,GO:0050821,GO:0030054,GO:0005829,GO:0005576,GO:0043231,GO:0005764,GO:0015036,GO:0016667,GO:0016671	antigen processing and presentation of exogenous peptide antigen via MHC class I|antigen processing and presentation of exogenous peptide antigen via MHC class II|negative regulation of fibroblast proliferation|protein stabilization|cell junction|cytosol|extracellular region|intracellular membrane-bounded organelle|lysosome|disulfide oxidoreductase activity|oxidoreductase activity, acting on a su…	mmu04612	Antigen processing and presentation	K08059	KOG3160	K	oxidoreductase activity, acting on a sulfur group of donors	Transcription	PF03227	family	Gamma interferon inducible lysosomal thiol reductase (GILT)	IPR004911	Family	Gamma interferon inducible lysosomal thiol reductase GILT			R-MMU-2132295	MHC class II antigen presentation	Lysosome;Secreted
P40142	Tkt	Transketolase	26	20.3663	21.2216	-0.855297	0.552752	Down	0.00863681	0.0724271	20.3094	20.1385	20.651	21.2934	21.3381	21.0333	Transketolase	21881	Tkt	GO:0046166,GO:0006098,GO:0009052,GO:0040008,GO:1901159,GO:0005829,GO:0005789,GO:0043209,GO:0016604,GO:0005654,GO:0005777,GO:0005509,GO:0030246,GO:0000287,GO:0048029,GO:0042803,GO:0030976,GO:0004802	glyceraldehyde-3-phosphate biosynthetic process|pentose-phosphate shunt|pentose-phosphate shunt, non-oxidative branch|regulation of growth|xylulose 5-phosphate biosynthetic process|cytosol|endoplasmic reticulum membrane|myelin sheath|nuclear body|nucleoplasm|peroxisome|calcium ion binding|carbohydrate binding|magnesium ion binding|monosaccharide binding|protein homodimerization activity|thiamine …	mmu00030	Pentose phosphate pathway	K00615	KOG0523	G	transketolase activity	Carbohydrate transport and metabolism	PF02779,PF02780,PF00456	domain|domain|domain	Transketolase, pyrimidine binding domain|Transketolase, C-terminal domain|Transketolase, thiamine diphosphate binding domain	IPR029061,IPR009014,IPR005475,IPR020826,IPR033248,IPR005474	Homologous_superfamily|Homologous_superfamily|Domain|Binding_site|Domain|Domain	Thiamin diphosphate-binding fold|Transketolase C-terminal/Pyruvate-ferredoxin oxidoreductase domain II|Transketolase-like, pyrimidine-binding domain|Transketolase binding site|Transketolase, C-terminal domain|Transketolase, N-terminal	WP63,WP63	Pentose phosphate pathway|Pentose phosphate pathway	R-MMU-163754,R-MMU-71336	Insulin effects increased synthesis of Xylulose-5-Phosphate|Pentose phosphate pathway
Q8BKG3	Ptk7	Inactive tyrosine-protein kinase 7	6	15.9855	16.8328	-0.84729	0.555828	Down	0.0357302	0.152509	16.1786	15.8212	15.9568	16.7768	17.2935	16.4282	Inactive tyrosine-protein kinase 7	71461	Ptk7	GO:0030036,GO:0003401,GO:0007155,GO:0016477,GO:0071300,GO:0090103,GO:0060026,GO:0060976,GO:0045198,GO:0001736,GO:0007507,GO:0001822,GO:0060484,GO:0001843,GO:0090179,GO:0090263,GO:0010976,GO:0003281,GO:0042060,GO:0005911,GO:0016020,GO:0005886	actin cytoskeleton organization|axis elongation|cell adhesion|cell migration|cellular response to retinoic acid|cochlea morphogenesis|convergent extension|coronary vasculature development|establishment of epithelial cell apical/basal polarity|establishment of planar polarity|heart development|kidney development|lung-associated mesenchyme development|neural tube closure|planar cell polarity pathwa…				KOG1026	KLT	transmembrane receptor protein tyrosine kinase activity	Transcription|Replication, recombination and repair|Signal transduction mechanisms	PF07679,PF13927,PF07714	domain|domain|domain	Immunoglobulin I-set domain|Immunoglobulin domain|Protein tyrosine and serine/threonine kinase	IPR007110,IPR036179,IPR013783,IPR013098,IPR003599,IPR003598,IPR013106,IPR011009,IPR000719,IPR001245,IPR008266	Domain|Homologous_superfamily|Homologous_superfamily|Domain|Domain|Domain|Domain|Homologous_superfamily|Domain|Domain|Active_site	Immunoglobulin-like domain|Immunoglobulin-like domain superfamily|Immunoglobulin-like fold|Immunoglobulin I-set|Immunoglobulin subtype|Immunoglobulin subtype 2|Immunoglobulin V-set domain|Protein kinase-like domain superfamily|Protein kinase domain|Serine-threonine/tyrosine-protein kinase, catalytic domain|Tyrosine-protein kinase, active site					Membrane
Q922M5	Cdca7l	Cell division cycle-associated 7-like protein	15	17.6679	18.5132	-0.845243	0.556617	Down	0.00011021	0.00620285	17.6007	17.6581	17.745	18.5476	18.4399	18.5521	Cell division cycle-associated 7-like protein	217946	Cdca7l	GO:0008284,GO:0006355,GO:0005829,GO:0001650,GO:0005730,GO:0005654,GO:0005634	positive regulation of cell population proliferation|regulation of DNA-templated transcription|cytosol|fibrillar center|nucleolus|nucleoplasm|nucleus				ENOG502QWH1	S	positive regulation of cell proliferation	Function unknown	PF10497	domain	Zinc-finger domain of monoamine-oxidase A repressor R1	IPR040221,IPR018866	Family|Domain	CDCA7/CDA7L|Zinc-finger domain of monoamine-oxidase A repressor R1	WP1266	SIDS susceptibility pathways			Cytoplasm;Nucleus
Q8R2K1	Fuom	Fucose mutarotase	1	13.4945	14.3387	-0.844203	0.557018	Down	0.0737353	0.228552	13.4364	14.0928	12.9543	14.2224	14.5759	14.2179	Fucose mutarotase	69064	Fuom	GO:0060180,GO:0006004,GO:0036065,GO:0045665,GO:0030182,GO:0042806,GO:0036373,GO:0016857	female mating behavior|fucose metabolic process|fucosylation|negative regulation of neuron differentiation|neuron differentiation|fucose binding|L-fucose mutarotase activity|racemase and epimerase activity, acting on carbohydrates and derivatives				ENOG502RZR7	G	Fucose mutarotase	Carbohydrate transport and metabolism	PF05025	family	RbsD / FucU transport protein family	IPR023750,IPR007721	Homologous_superfamily|Family	RbsD-like superfamily|D-ribose pyranase RbsD/L-fucose mutarotase FucU			R-MMU-6787639	GDP-fucose biosynthesis
Q3TPR7	Tmem184c	Transmembrane protein 184C	1	14.6025	15.4418	-0.83931	0.558911	Down	0.0245245	0.125995	14.3556	14.8735	14.5784	15.7626	15.1195	15.4432	Transmembrane protein 184C	234463	Tmem184c	GO:0016020	membrane								PF03619	family	Organic solute transporter Ostalpha	IPR005178	Family	Organic solute transporter subunit alpha/Transmembrane protein 184					Membrane
P50429	Arsb	Arylsulfatase B	14	17.8322	18.6681	-0.83587	0.560245	Down	0.00167945	0.0297945	17.7606	17.9472	17.7889	18.8447	18.5195	18.6402	Arylsulfatase B	11881	Arsb	GO:0097065,GO:0006914,GO:0030207,GO:0061580,GO:0030209,GO:0010976,GO:0010632,GO:0043627,GO:0051597,GO:0007584,GO:0009268,GO:0009986,GO:0005764,GO:0004065,GO:0046872,GO:0003943,GO:0043890,GO:0008484	anterior head development|autophagy|chondroitin sulfate catabolic process|colon epithelial cell migration|dermatan sulfate catabolic process|positive regulation of neuron projection development|regulation of epithelial cell migration|response to estrogen|response to methylmercury|response to nutrient|response to pH|cell surface|lysosome|arylsulfatase activity|metal ion binding|N-acetylgalactosami…	mmu00531,mmu04142	Glycosaminoglycan degradation|Lysosome	K01135	KOG3867	P	sulfuric ester hydrolase activity	Inorganic ion transport and metabolism	PF00884	family	Sulfatase	IPR017850,IPR047115,IPR024607,IPR000917	Homologous_superfamily|Family|Conserved_site|Domain	Alkaline-phosphatase-like, core domain superfamily|Arylsulfatase B|Sulfatase, conserved site|Sulfatase, N-terminal			R-MMU-1663150,R-MMU-2024101,R-MMU-6798695,R-MMU-9840310	The activation of arylsulfatases|CS/DS degradation|Neutrophil degranulation|Glycosphingolipid catabolism	Lysosome
P54818	Galc	Galactocerebrosidase	16	19.7305	20.5657	-0.83511	0.56054	Down	2.01558e-05	0.00256475	19.758	19.6853	19.7484	20.5104	20.5898	20.5967	Galactocerebrosidase	14420	Galc	GO:0006683,GO:0042552,GO:0005764,GO:0005739,GO:0004336	galactosylceramide catabolic process|myelination|lysosome|mitochondrion|galactosylceramidase activity	mmu00600,mmu04142	Sphingolipid metabolism|Lysosome	K01202	ENOG502QQ1Q	S	galactosylceramide catabolic process	Function unknown	PF02057,PF21708,PF17387	family|domain|domain	Glycosyl hydrolase family 59|Galactocerebrosidase, C-terminal lectin domain|Glycosyl hydrolase family 59 central domain	IPR013785,IPR049162,IPR049161,IPR001286,IPR035394,IPR017853	Homologous_superfamily|Domain|Domain|Family|Domain|Homologous_superfamily	Aldolase-type TIM barrel|Glycosyl hydrolase family 59, C-terminal lectin domain|Glycosyl hydrolase family 59, catalytic domain|Glycoside hydrolase, family 59|Glycosyl hydrolase family 59, central domain|Glycoside hydrolase superfamily			R-MMU-9840310	Glycosphingolipid catabolism	Lysosome
O70343	Ppargc1a	Peroxisome proliferator-activated receptor gamma coactivator 1-alpha	3	14.494	15.3283	-0.834327	0.560845	Down	0.315188	0.52008	15.0552	13.1483	15.2786	15.0635	15.0571	15.8644	Peroxisome proliferator-activated receptor gamma coactivator 1-alpha	19017	Ppargc1a	GO:0060612,GO:0071372,GO:0034599,GO:0097067,GO:0071560,GO:0032922,GO:0097009,GO:0006094,GO:0007005,GO:0045820,GO:0090258,GO:0043524,GO:0001933,GO:0014912,GO:0048662,GO:0051402,GO:2001171,GO:1901857,GO:0120162,GO:0051091,GO:0045893,GO:0046321,GO:0010628,GO:1901860,GO:0010822,GO:1901863,GO:1904635,GO:2000184,GO:0045944,GO:1904707,GO:0042752,GO:0006355,GO:0022904,GO:0014823,GO:0002021,GO:0014850,GO:…	adipose tissue development|cellular response to follicle-stimulating hormone stimulus|cellular response to oxidative stress|cellular response to thyroid hormone stimulus|cellular response to transforming growth factor beta stimulus|circadian regulation of gene expression|energy homeostasis|gluconeogenesis|mitochondrion organization|negative regulation of glycolytic process|negative regulation of …	mmu04371,mmu04152,mmu04910,mmu04922,mmu04920,mmu04211,mmu04714,mmu05016,mmu04936,mmu04931	Apelin signaling pathway|AMPK signaling pathway|Insulin signaling pathway|Glucagon signaling pathway|Adipocytokine signaling pathway|Longevity regulating pathway|Thermogenesis|Huntington disease|Alcoholic liver disease|Insulin resistance	K07202	ENOG502QSXU	K	positive regulation of glomerular visceral epithelial cell apoptotic process	Transcription	PF00076	domain	RNA recognition motif	IPR012677,IPR034605,IPR034833,IPR035979,IPR000504	Homologous_superfamily|Family|Domain|Homologous_superfamily|Domain	Nucleotide-binding alpha-beta plait domain superfamily|PGC-1|PGC-1alpha, RNA recognition motif|RNA-binding domain superfamily|RNA recognition motif domain	WP1263,WP1266,WP2084,WP2841,WP310,WP3675,WP447,WP4763,WP4763	Mitochondrial gene expression|SIDS susceptibility pathways|SREBF and miR33 in cholesterol and lipid homeostasis|Focal adhesion PI3K Akt mTOR signaling pathway|mRNA processing|Factors and pathways affecting insulin like growth factor IGF1 Akt signaling|Adipogenesis genes|Regulation of Pgc1a expression by a Gsk3b Tfeb signaling axis in skeletal muscle|Regulation of Pgc1a expression by a Gsk3b Tfeb …			Nucleus
Q9Z191	Eya4	Eyes absent homolog 4	4	17.311	18.1436	-0.832557	0.561533	Down	0.0672796	0.217815	17.9691	16.9405	17.0234	18.1894	18.0401	18.2011	Eyes absent homolog 4	14051	Eya4	GO:0048856,GO:0030154,GO:0006325,GO:0006281,GO:0042474,GO:2001240,GO:0045739,GO:0007605,GO:0005737,GO:0005634,GO:0046872,GO:0004725	anatomical structure development|cell differentiation|chromatin organization|DNA repair|middle ear morphogenesis|negative regulation of extrinsic apoptotic signaling pathway in absence of ligand|positive regulation of DNA repair|sensory perception of sound|cytoplasm|nucleus|metal ion binding|protein tyrosine phosphatase activity				KOG3107	K	histone dephosphorylation	Transcription	PF00702	domain	haloacid dehalogenase-like hydrolase	IPR006545,IPR042577,IPR038102,IPR028472	Domain|Domain|Homologous_superfamily|Family	EYA domain|EYA domain, metazoan|EYA domain superfamily|Eyes absent family			R-MMU-5693565	Recruitment and ATM-mediated phosphorylation of repair and signaling proteins at DNA double strand breaks	Cytoplasm;Nucleus
Q61391	Mme	Neprilysin	11	15.8464	16.6775	-0.831177	0.562071	Down	0.188227	0.387392	15.9808	16.1698	15.3885	16.6626	17.4968	15.8732	Neprilysin	17380	Mme	GO:0097242,GO:0150094,GO:0050435,GO:0010815,GO:0071345,GO:0071492,GO:0071493,GO:0046449,GO:0042447,GO:0001822,GO:0007611,GO:0030324,GO:0061837,GO:0006518,GO:0001890,GO:1900273,GO:0050769,GO:0030163,GO:0016485,GO:0006508,GO:0090399,GO:0043627,GO:0019233,GO:0010814,GO:0030424,GO:0005903,GO:0005737,GO:0031410,GO:0030425,GO:0005769,GO:0016020,GO:0045121,GO:0044306,GO:0043025,GO:0005886,GO:0098793,GO:…	amyloid-beta clearance|amyloid-beta clearance by cellular catabolic process|amyloid-beta metabolic process|bradykinin catabolic process|cellular response to cytokine stimulus|cellular response to UV-A|cellular response to UV-B|creatinine metabolic process|hormone catabolic process|kidney development|learning or memory|lung development|neuropeptide processing|peptide metabolic process|placenta dev…	mmu04640,mmu04614,mmu04974,mmu05010	Hematopoietic cell lineage|Renin-angiotensin system|Protein digestion and absorption|Alzheimer disease	K01389	KOG3624	O	metalloendopeptidase activity. It is involved in the biological process described with proteolysis	Posttranslational modification, protein turnover, chaperones	PF01431,PF05649	family|family	Peptidase family M13|Peptidase family M13	IPR024079,IPR000718,IPR018497,IPR042089,IPR008753	Homologous_superfamily|Family|Domain|Homologous_superfamily|Domain	Metallopeptidase, catalytic domain superfamily|Peptidase M13|Peptidase M13, C-terminal domain|Peptidase M13, domain 2|Peptidase M13, N-terminal domain	WP2075,WP2573	Alzheimer 39 s disease|Primary focal segmental glomerulosclerosis FSGS	R-MMU-2022377,R-MMU-5578768,R-MMU-6798695	Metabolism of Angiotensinogen to Angiotensins|Physiological factors|Neutrophil degranulation	Cell membrane
Q9CRA5	Golph3	Golgi phosphoprotein 3	8	17.3904	18.2205	-0.830107	0.562488	Down	0.00597731	0.0600699	17.1868	17.3888	17.5956	18.404	18.2051	18.0525	Golgi phosphoprotein 3	66629	Golph3	GO:0090164,GO:0060352,GO:0016477,GO:0072752,GO:0010467,GO:0009101,GO:0007030,GO:0090161,GO:0043001,GO:0048194,GO:0030032,GO:0050901,GO:0043066,GO:0050714,GO:0032008,GO:0045053,GO:0009306,GO:0010821,GO:0006890,GO:0005829,GO:0005768,GO:0005794,GO:0031985,GO:0032580,GO:0000139,GO:0043231,GO:0005758,GO:0005739,GO:0005886,GO:0005802,GO:0019899,GO:0070273	asymmetric Golgi ribbon formation|cell adhesion molecule production|cell migration|cellular response to rapamycin|gene expression|glycoprotein biosynthetic process|Golgi organization|Golgi ribbon formation|Golgi to plasma membrane protein transport|Golgi vesicle budding|lamellipodium assembly|leukocyte tethering or rolling|negative regulation of apoptotic process|positive regulation of protein se…				KOG3983	IQ	phosphatidylinositol-4-phosphate binding	Lipid transport and metabolism|Secondary metabolites biosynthesis, transport and catabolism	PF05719	family	Golgi phosphoprotein 3 (GPP34)	IPR008628,IPR038261	Family|Homologous_superfamily	Golgi phosphoprotein 3-like|Golgi phosphoprotein 3-like domain superfamily					Cytoplasm;Golgi apparatus;Mitochondrion;Cell membrane;Endosome
P51827	Aff3	AF4/FMR2 family member 3	15	18.8965	19.726	-0.82954	0.562709	Down	0.000565826	0.0160843	18.9242	18.7688	18.9965	19.6443	19.8134	19.7204	AF4/FMR2 family member 3	16764	Aff3	GO:0006351,GO:0035116,GO:0006355,GO:0010468,GO:0034612,GO:0005829,GO:0016604,GO:0005654,GO:0005634,GO:0032783,GO:0003700,GO:0003690	DNA-templated transcription|embryonic hindlimb morphogenesis|regulation of DNA-templated transcription|regulation of gene expression|response to tumor necrosis factor|cytosol|nuclear body|nucleoplasm|nucleus|super elongation complex|DNA-binding transcription factor activity|double-stranded DNA binding				ENOG502QU9C	S	embryonic hindlimb morphogenesis	Function unknown	PF05110,PF18875,PF18876	family|conserved_site|domain	AF-4 proto-oncoprotein N-terminal region|AF4 interaction motif|AFF4, C-terminal homology domain	IPR007797,IPR043640,IPR043639	Family|Domain|Conserved_site	AF4/FMR2 family|AF4/FMR2, C-terminal homology domain|AF4 interaction motif					Nucleus
P56387	Dynlt3	Dynein light chain Tctex-type 3	2	14.6486	15.4781	-0.82947	0.562736	Down	0.147028	0.335824	13.8675	14.6883	15.3901	15.3462	15.7598	15.3283	Dynein light chain Tctex-type 3	67117	Dynlt3	GO:0007049,GO:0051301,GO:0007018,GO:0045931,GO:0007346,GO:0005737,GO:0005868,GO:0000776,GO:0061673,GO:0005634,GO:0045505,GO:0042802	cell cycle|cell division|microtubule-based movement|positive regulation of mitotic cell cycle|regulation of mitotic cell cycle|cytoplasm|cytoplasmic dynein complex|kinetochore|mitotic spindle astral microtubule|nucleus|dynein intermediate chain binding|identical protein binding	mmu04814,mmu05132	Motor proteins|Salmonella infection	K10420	KOG4081	G	intracellular transport of viral protein in host cell	Carbohydrate transport and metabolism	PF03645	family	Tctex-1 family	IPR005334,IPR038586	Family|Homologous_superfamily	Dynein light chain Tctex-1 like|Tctex-1-like superfamily					Cytoplasm;Nucleus
Q99JT5	Krcc1	Lysine-rich coiled-coil protein 1	2	14.6503	15.4732	-0.82298	0.565273	Down	0.214898	0.419626	15.7152	14.1745	14.061	15.6837	15.144	15.5921	Lysine-rich coiled-coil protein 1	57896	Krcc1						ENOG502RTYF	S	intrinsic apoptotic signaling pathway by p53 class mediator	Function unknown
O88668	Creg1	Protein CREG1	5	18.597	19.4199	-0.822887	0.56531	Down	0.0201347	0.113541	18.1663	18.7804	18.8443	19.379	19.378	19.5026	Protein CREG1	433375	Creg1	GO:0006914,GO:0006897,GO:0007042,GO:0007040,GO:0006355,GO:0005768,GO:0005615,GO:0005764,GO:0005667,GO:0005159	autophagy|endocytosis|lysosomal lumen acidification|lysosome organization|regulation of DNA-templated transcription|endosome|extracellular space|lysosome|transcription regulator complex|insulin-like growth factor receptor binding				KOG3374	E	cofactor binding	Amino acid transport and metabolism	PF13883	domain	Pyridoxamine 5'-phosphate oxidase	IPR014631,IPR012349	Family|Homologous_superfamily	Cellular repressor of E1A-stimulated genes (CREG)|FMN-binding split barrel			R-MMU-6798695	Neutrophil degranulation	Secreted
Q8BHN3	Ganab	Neutral alpha-glucosidase AB	49	21.8578	22.6794	-0.821587	0.565819	Down	0.000501313	0.0152918	21.811	21.922	21.8404	22.6999	22.7935	22.5448	Neutral alpha-glucosidase AB	14376	Ganab	GO:0005975,GO:0006491,GO:0005783,GO:0017177,GO:0005794,GO:0043231,GO:0042470,GO:0090599,GO:0030246,GO:0033919,GO:0015926	carbohydrate metabolic process|N-glycan processing|endoplasmic reticulum|glucosidase II complex|Golgi apparatus|intracellular membrane-bounded organelle|melanosome|alpha-glucosidase activity|carbohydrate binding|glucan 1,3-alpha-glucosidase activity|glucosidase activity	mmu00510,mmu04141	N-Glycan biosynthesis|Protein processing in endoplasmic reticulum	K05546	KOG1066	G	alpha-1,3-glucosidase activity	Carbohydrate transport and metabolism	PF13802,PF01055,PF21365	domain|domain|domain	Glycosyl hydrolase 31 N-terminal galactose mutarotase-like domain|Glycosyl hydrolases family 31 TIM-barrel domain|Glycosyl hydrolase family 31 C-terminal domain	IPR011013,IPR030458,IPR048395,IPR030459,IPR025887,IPR000322,IPR013780,IPR017853	Homologous_superfamily|Active_site|Domain|Conserved_site|Domain|Domain|Homologous_superfamily|Homologous_superfamily	Galactose mutarotase-like domain superfamily|Glycosyl hydrolases family 31, active site|Glycosyl hydrolase family 31, C-terminal domain|Glycosyl hydrolases family 31, conserved site|Glycoside hydrolase family 31, N-terminal domain|Glycoside hydrolase family 31, TIM barrel domain|Glycosyl hydrolase, all-beta|Glycoside hydrolase superfamily					Golgi apparatus
P14602	Hspb1	Heat shock protein beta-1	3	16.3059	17.1274	-0.821443	0.565876	Down	0.0811708	0.242069	15.8438	16.296	16.7781	17.1676	17.5032	16.7114	Heat shock protein beta-1	15507	Hspb1	GO:0099641,GO:0035924,GO:0061077,GO:0035556,GO:0043066,GO:2001234,GO:1900408,GO:1902176,GO:0006469,GO:0045590,GO:0045766,GO:0043536,GO:2001028,GO:0038033,GO:0032731,GO:0010976,GO:0032760,GO:0042026,GO:0043122,GO:0001932,GO:0009408,GO:0006986,GO:0009615,GO:0030424,GO:1904115,GO:0097512,GO:0043292,GO:0001533,GO:0005737,GO:0030425,GO:0031674,GO:0031430,GO:0005634,GO:0043204,GO:0005886,GO:0098839,GO:…	anterograde axonal protein transport|cellular response to vascular endothelial growth factor stimulus|chaperone-mediated protein folding|intracellular signal transduction|negative regulation of apoptotic process|negative regulation of apoptotic signaling pathway|negative regulation of cellular response to oxidative stress|negative regulation of oxidative stress-induced intrinsic apoptotic signali…	mmu04010,mmu04370,mmu05146	MAPK signaling pathway|VEGF signaling pathway|Amoebiasis	K04455	KOG3591	T	Belongs to the small heat shock protein (HSP20) family	Signal transduction mechanisms	PF00011	domain	Hsp20/alpha crystallin family	IPR002068,IPR037876,IPR001436,IPR008978	Domain|Domain|Family|Homologous_superfamily	Alpha crystallin/Hsp20 domain|Heat shock protein beta-1, ACD domain|Alpha crystallin/Small heat shock protein, animal type|HSP20-like chaperone	WP350,WP373,WP387,WP493,WP571,WP571,WP571,WP571,WP571,WP571,WP571,WP571	p38 Mapk signaling pathway|IL 3 signaling pathway|IL 6 signaling pathway|Mapk signaling pathway|FAS pathway and stress induction of HSP regulation|FAS pathway and stress induction of HSP regulation|FAS pathway and stress induction of HSP regulation|FAS pathway and stress induction of HSP regulation|FAS pathway and stress induction of HSP regulation|FAS pathway and stress induction of HSP regulati…	R-MMU-4420097,R-MMU-450408,R-MMU-5687128,R-MMU-9009391	VEGFA-VEGFR2 Pathway|AUF1 (hnRNP D0) binds and destabilizes mRNA|MAPK6/MAPK4 signaling|Extra-nuclear estrogen signaling	Cytoplasm;Nucleus
Q9JKS5	Habp4	Intracellular hyaluronan-binding protein 4	1	14.6423	15.4631	-0.820863	0.566103	Down	0.22846	0.433556	14.0203	15.5434	14.3631	15.8881	15.7279	14.7734	Intracellular hyaluronan-binding protein 4	56541	Habp4	GO:0071260,GO:0030212,GO:0006397,GO:0043392,GO:0030578,GO:0033120,GO:0045948,GO:0141014,GO:0008380,GO:0015030,GO:0005737,GO:0010494,GO:0005829,GO:0097504,GO:0031965,GO:0016607,GO:0005730,GO:0005634,GO:0030017,GO:0016528,GO:0045202,GO:0005540,GO:0043022,GO:0003723,GO:0032183,GO:0061770	cellular response to mechanical stimulus|hyaluronan metabolic process|mRNA processing|negative regulation of DNA binding|PML body organization|positive regulation of RNA splicing|positive regulation of translational initiation|ribosome hibernation|RNA splicing|Cajal body|cytoplasm|cytoplasmic stress granule|cytosol|Gemini of coiled bodies|nuclear membrane|nuclear speck|nucleolus|nucleus|sarcomere…				KOG2945	K	RNA binding	Transcription	PF04774,PF16174	family|family	Hyaluronan / mRNA binding family|Intracellular hyaluronan-binding protein 4 N-terminal	IPR039764,IPR006861,IPR032381	Family|Domain|Domain	RNA binding protein HABP4/SERBP1-like|Hyaluronan/mRNA-binding protein|Intracellular hyaluronan-binding protein 4, N-terminal domain			R-MMU-114608	Platelet degranulation	Cytoplasm;Nucleus
P29391	Ftl1	Ferritin light chain 1	10	19.083	19.9023	-0.819333	0.566704	Down	0.00115042	0.0239353	18.9911	19.0857	19.1723	20.0673	19.8444	19.7953	Ferritin light chain 1	14325	Ftl1	GO:0006880,GO:0006826,GO:0044754,GO:0005737,GO:0071682,GO:0005576,GO:0008043,GO:0008199,GO:0008198,GO:0042802,GO:0005506	intracellular sequestering of iron ion|iron ion transport|autolysosome|cytoplasm|endocytic vesicle lumen|extracellular region|intracellular ferritin complex|ferric iron binding|ferrous iron binding|identical protein binding|iron ion binding	mmu04216,mmu04217,mmu04978	Ferroptosis|Necroptosis|Mineral absorption	K13625	KOG2332	P	ferric iron binding	Inorganic ion transport and metabolism	PF00210	domain	Ferritin-like domain	IPR001519,IPR012347,IPR009040,IPR009078,IPR014034,IPR008331	Family|Homologous_superfamily|Domain|Homologous_superfamily|Conserved_site|Domain	Ferritin|Ferritin-like|Ferritin-like diiron domain|Ferritin-like superfamily|Ferritin, conserved site|Ferritin/DPS protein domain	WP1596	Iron homeostasis
Q6NXN1	Szrd1	SUZ domain-containing protein 1	3	15.6374	16.4556	-0.818233	0.567136	Down	0.0214718	0.117116	15.7067	15.6816	15.5238	16.8801	16.1764	16.3103	SUZ domain-containing protein 1	213491	Szrd1						ENOG502RZH5	S	SUZ domain	Function unknown	PF12752,PF12901	domain|domain	SUZ domain|SUZ-C motif	IPR024771,IPR024642,IPR039228	Domain|Domain|Family	SUZ domain|SUZ-C domain|SUZ domain-containing protein 1
Q9CQL7	Mrfap1	MORF4 family-associated protein 1	3	15.9952	16.81	-0.814793	0.56849	Down	0.0252694	0.128098	16.0489	15.7481	16.1886	17.1075	16.8782	16.4443	MORF4 family-associated protein 1	67568	Mrfap1	GO:0005654,GO:0048471,GO:0042802	nucleoplasm|perinuclear region of cytoplasm|identical protein binding				ENOG502RU25	S	MORF4 family-associated protein1	Function unknown	PF15155	family	MORF4 family-associated protein1	IPR029254	Family	MORF4 family-associated protein 1					Cytoplasm;Nucleus
Q8BQ48	Cep295	Centrosomal protein of 295 kDa	4	15.4987	16.3044	-0.805693	0.572087	Down	0.0210708	0.11639	15.485	15.7554	15.2557	16.0289	16.5963	16.2879	Centrosomal protein of 295 kDa	319675	Cep295	GO:0007099,GO:1903724,GO:0010825,GO:1904951,GO:1901985,GO:0046599,GO:0005814,GO:0005813,GO:0005737,GO:0005856,GO:0005829,GO:1990498,GO:0005886,GO:0008017	centriole replication|positive regulation of centriole elongation|positive regulation of centrosome duplication|positive regulation of establishment of protein localization|positive regulation of protein acetylation|regulation of centriole replication|centriole|centrosome|cytoplasm|cytoskeleton|cytosol|mitotic spindle microtubule|plasma membrane|microtubule binding				ENOG502QSZR	S	positive regulation of organelle assembly	Function unknown											Cytoplasm
P16054	Prkce	Protein kinase C epsilon type	10	16.2587	17.0603	-0.801627	0.573702	Down	0.00788832	0.0696775	16.4131	15.9484	16.4146	17.0291	16.9955	17.1564	Protein kinase C epsilon type	18754	Prkce	GO:0007049,GO:0051301,GO:0031589,GO:0071361,GO:0071456,GO:0036120,GO:0071380,GO:0007635,GO:0051649,GO:0030073,GO:0035556,GO:0031663,GO:0035641,GO:0002281,GO:0000165,GO:0070254,GO:0043066,GO:0051562,GO:0010917,GO:0031397,GO:0051280,GO:0016310,GO:0030838,GO:0043123,GO:0010811,GO:2001031,GO:0032467,GO:0010634,GO:0010763,GO:0032024,GO:0050996,GO:0043410,GO:0070257,GO:0032230,GO:0090303,GO:0099171,GO:…	cell cycle|cell division|cell-substrate adhesion|cellular response to ethanol|cellular response to hypoxia|cellular response to platelet-derived growth factor stimulus|cellular response to prostaglandin E stimulus|chemosensory behavior|establishment of localization in cell|insulin secretion|intracellular signal transduction|lipopolysaccharide-mediated signaling pathway|locomotory exploration beha…	mmu04371,mmu04071,mmu04022,mmu04530,mmu04666,mmu04925,mmu04270,mmu04750,mmu05206,mmu04930,mmu04931,mmu04933	Apelin signaling pathway|Sphingolipid signaling pathway|cGMP-PKG signaling pathway|Tight junction|Fc gamma R-mediated phagocytosis|Aldosterone synthesis and secretion|Vascular smooth muscle contraction|Inflammatory mediator regulation of TRP channels|MicroRNAs in cancer|Type II diabetes mellitus|Insulin resistance|AGE-RAGE signaling pathway in diabetic complications	K18050	KOG0694	T	protein kinase C activity	Signal transduction mechanisms	PF00130,PF00168,PF00069,PF00433	domain|domain|domain|family	Phorbol esters/diacylglycerol binding domain (C1 domain)|C2 domain|Protein kinase domain|Protein kinase C terminal domain	IPR000961,IPR046349,IPR000008,IPR035892,IPR020454,IPR011009,IPR034669,IPR002219,IPR027274,IPR017892,IPR014376,IPR000719,IPR017441,IPR008271	Domain|Homologous_superfamily|Domain|Homologous_superfamily|Domain|Homologous_superfamily|Domain|Domain|Family|Domain|Family|Domain|Binding_site|Active_site	AGC-kinase, C-terminal|C1-like domain superfamily|C2 domain|C2 domain superfamily|Diacylglycerol/phorbol-ester binding|Protein kinase-like domain superfamily|Novel protein kinase C epsilon, catalytic domain|Protein kinase C-like, phorbol ester/diacylglycerol-binding domain|Protein kinase C, epsilon|Protein kinase, C-terminal|Protein kinase C, delta/epsilon/eta/theta types|Protein kinase domain|Pr…	WP232,WP385,WP403,WP553,WP723	G protein signaling pathways|Myometrial relaxation and contraction pathways|Wnt signaling pathway|Calcium regulation in cardiac cells|Wnt signaling pathway and pluripotency	R-MMU-114508,R-MMU-1250196,R-MMU-1489509,R-MMU-2029485	Effects of PIP2 hydrolysis|SHC1 events in ERBB2 signaling|DAG and IP3 signaling|Role of phospholipids in phagocytosis	Cytoplasm;Cell membrane;Nucleus
Q9D920	Borcs5	BLOC-1-related complex subunit 5	8	17.5908	18.3873	-0.7965	0.575744	Down	0.000280763	0.0109229	17.4654	17.6849	17.6222	18.4035	18.3606	18.3979	BLOC-1-related complex subunit 5	67774	Borcs5	GO:0032418,GO:0072384,GO:1903744,GO:0051036,GO:0062196,GO:0099078,GO:0098574,GO:0043231,GO:0016020,GO:0005886,GO:0030672	lysosome localization|organelle transport along microtubule|positive regulation of anterograde synaptic vesicle transport|regulation of endosome size|regulation of lysosome size|BORC complex|cytoplasmic side of lysosomal membrane|intracellular membrane-bounded organelle|membrane|plasma membrane|synaptic vesicle membrane				KOG4515	S	lysosome localization	Function unknown	PF10158	family	Tumour suppressor protein	IPR018780	Family	BLOC-1-related complex subunit 5					Lysosome;Cytoplasm
Q9D6Z0	Alkbh7	Alpha-ketoglutarate-dependent dioxygenase alkB homolog 7, mitochondrial	9	16.7775	17.5707	-0.793157	0.57708	Down	0.0135188	0.0908841	16.4428	16.982	16.9078	17.7333	17.5197	17.459	Alpha-ketoglutarate-dependent dioxygenase alkB homolog 7, mitochondrial	66400	Alkbh7	GO:0006974,GO:0006631,GO:0010883,GO:1902445,GO:0005759,GO:0005739,GO:0051213,GO:0046872	DNA damage response|fatty acid metabolic process|regulation of lipid storage|regulation of mitochondrial membrane permeability involved in programmed necrotic cell death|mitochondrial matrix|mitochondrion|dioxygenase activity|metal ion binding				KOG4176	L	dioxygenase activity	Replication, recombination and repair	PF13532	domain	2OG-Fe(II) oxygenase superfamily	IPR027450,IPR037151,IPR032870	Domain|Homologous_superfamily|Family	Alpha-ketoglutarate-dependent dioxygenase AlkB-like|Alpha-ketoglutarate-dependent dioxygenase AlkB-like superfamily|Alpha-ketoglutarate-dependent dioxygenase alkB homologue 7-like					Mitochondrion
Q8BQY8	Hus1	Checkpoint protein HUS1	3	15.0653	15.8583	-0.79305	0.577123	Down	0.131966	0.317615	15.6894	14.3356	15.1708	16.1249	15.8207	15.6294	Checkpoint protein HUS1	15574	Hus1	GO:0071479,GO:0000077,GO:0006974,GO:0000724,GO:0009792,GO:0044778,GO:0033314,GO:0031573,GO:0006289,GO:0001932,GO:0009411,GO:0000723,GO:0030896,GO:0005737,GO:0005730,GO:0005634,GO:0035861	cellular response to ionizing radiation|DNA damage checkpoint signaling|DNA damage response|double-strand break repair via homologous recombination|embryo development ending in birth or egg hatching|meiotic DNA integrity checkpoint signaling|mitotic DNA replication checkpoint signaling|mitotic intra-S DNA damage checkpoint signaling|nucleotide-excision repair|regulation of protein phosphorylation…	mmu04218	Cellular senescence	K10903	KOG3999	J	meiotic DNA integrity checkpoint	Translation, ribosomal structure and biogenesis	PF04005	family	Hus1-like protein	IPR016580,IPR046938,IPR007150	Family|Homologous_superfamily|Family	Cell cycle checkpoint, Hus1|DNA clamp superfamily|Checkpoint protein Hus1/Mec3			R-MMU-176187,R-MMU-5685938,R-MMU-5693607,R-MMU-6804756,R-MMU-69473	Activation of ATR in response to replication stress|HDR through Single Strand Annealing (SSA)|Processing of DNA double-strand break ends|Regulation of TP53 Activity through Phosphorylation|G2/M DNA damage checkpoint	Cytoplasm;Nucleus
Q8BYK8	Zc3h6	Zinc finger CCCH domain-containing protein 6	2	15.147	15.9379	-0.79098	0.577951	Down	0.188333	0.387392	14.3966	15.7661	15.2782	15.3687	16.0705	16.3746	Zinc finger CCCH domain-containing protein 6	78751	Zc3h6	GO:0045892,GO:0005634,GO:0046872,GO:0003723	negative regulation of DNA-templated transcription|nucleus|metal ion binding|RNA binding				KOG1040	L	pre-mRNA cleavage required for polyadenylation	Replication, recombination and repair	PF00642,PF14608	family|domain	Zinc finger C-x8-C-x5-C-x3-H type (and similar)|RNA-binding, Nab2-type zinc finger	IPR045124,IPR000571,IPR036855	Family|Domain|Homologous_superfamily	Protein suppressor of sable-like|Zinc finger, CCCH-type|Zinc finger, CCCH-type superfamily
P0C673	Igsf11	Immunoglobulin superfamily member 11	4	15.8433	16.6341	-0.79077	0.578035	Down	0.0287495	0.13637	16.0833	15.9469	15.4998	16.832	16.7478	16.3224	Immunoglobulin superfamily member 11	207683	Igsf11	GO:0098742,GO:0007156,GO:0045185,GO:1900273,GO:0061885,GO:0048167,GO:0005911,GO:0060076,GO:0005886,GO:0014069,GO:0035255	cell-cell adhesion via plasma-membrane adhesion molecules|homophilic cell adhesion via plasma membrane adhesion molecules|maintenance of protein location|positive regulation of long-term synaptic potentiation|positive regulation of mini excitatory postsynaptic potential|regulation of synaptic plasticity|cell-cell junction|excitatory synapse|plasma membrane|postsynaptic density|ionotropic glutamat…	mmu04514	Cell adhesion molecules	K06791	ENOG502QV48	S	biological adhesion	Function unknown	PF13927,PF07686	domain|domain	Immunoglobulin domain|Immunoglobulin V-set domain	IPR007110,IPR036179,IPR013783,IPR003599,IPR003598,IPR013106	Domain|Homologous_superfamily|Homologous_superfamily|Domain|Domain|Domain	Immunoglobulin-like domain|Immunoglobulin-like domain superfamily|Immunoglobulin-like fold|Immunoglobulin subtype|Immunoglobulin subtype 2|Immunoglobulin V-set domain					Cell membrane
Q9Z2G1	Fem1aa	Protein fem-1 homolog A-A	2	13.8884	14.6791	-0.790743	0.578046	Down	0.024997	0.127157	13.6966	14.1528	13.8157	14.3952	15.0136	14.6285	Protein fem-1 homolog A-A	14154	Fem1aa	GO:0050728,GO:0050729,GO:0016567,GO:0051438,GO:0006511,GO:0140627,GO:0031462,GO:0005739,GO:0000151,GO:0031867,GO:1990756	negative regulation of inflammatory response|positive regulation of inflammatory response|protein ubiquitination|regulation of ubiquitin-protein transferase activity|ubiquitin-dependent protein catabolic process|ubiquitin-dependent protein catabolic process via the C-end degron rule pathway|Cul2-RING ubiquitin ligase complex|mitochondrion|ubiquitin ligase complex|EP4 subtype prostaglandin E2 rece…				KOG0508	L	EP4 subtype prostaglandin E2 receptor binding	Replication, recombination and repair	PF00023,PF12796	repeat|repeat	Ankyrin repeat|Ankyrin repeats (3 copies)	IPR002110,IPR036770,IPR011990	Repeat|Homologous_superfamily|Homologous_superfamily	Ankyrin repeat|Ankyrin repeat-containing domain superfamily|Tetratricopeptide-like helical domain superfamily			R-MMU-8951664	Neddylation	Cytoplasm;Mitochondrion
Q9WVS7	Map2k5	Dual specificity mitogen-activated protein kinase kinase 5	2	13.7416	14.5307	-0.789163	0.57868	Down	0.0985624	0.269001	13.365	13.8466	14.0132	14.2273	15.1555	14.2093	Dual specificity mitogen-activated protein kinase kinase 5	23938	Map2k5	GO:0071363,GO:0070375,GO:0007507,GO:0048009,GO:0000165,GO:0090051,GO:2000342,GO:2001240,GO:0034115,GO:0032717,GO:0060761,GO:0000122,GO:0016310,GO:0030307,GO:0050679,GO:0051247,GO:0045944,GO:0005737,GO:0005819,GO:0005524,GO:0004708,GO:0046872,GO:0004672,GO:0106310,GO:0004674,GO:0004713	cellular response to growth factor stimulus|ERK5 cascade|heart development|insulin-like growth factor receptor signaling pathway|MAPK cascade|negative regulation of cell migration involved in sprouting angiogenesis|negative regulation of chemokine (C-X-C motif) ligand 2 production|negative regulation of extrinsic apoptotic signaling pathway in absence of ligand|negative regulation of heterotypic …	mmu04010,mmu04540,mmu04921,mmu04722,mmu05418	MAPK signaling pathway|Gap junction|Oxytocin signaling pathway|Neurotrophin signaling pathway|Fluid shear stress and atherosclerosis	K04463	KOG0581	G	MAP kinase kinase activity	Carbohydrate transport and metabolism	PF00564,PF00069	domain|domain	PB1 domain|Protein kinase domain	IPR011009,IPR000270,IPR034851,IPR000719,IPR017441,IPR008271	Homologous_superfamily|Domain|Domain|Domain|Binding_site|Active_site	Protein kinase-like domain superfamily|PB1 domain|Dual specificity mitogen-activated protein kinase kinase 5, PB1 domain|Protein kinase domain|Protein kinase, ATP binding site|Serine/threonine-protein kinase, active site	WP1560,WP339,WP493,WP572,WP6,WP65,WP85	MicroRNAs in cardiomyocyte hypertrophy|ESC pluripotency pathways|Mapk signaling pathway|EGFR1 signaling pathway|Integrin mediated cell adhesion|Insulin signaling|Focal adhesion			Cytoplasm
Q0PHV7	Dact3	Dapper homolog 3	3	14.8437	15.6325	-0.788763	0.57884	Down	0.052342	0.188694	14.8833	14.5666	15.0814	15.1799	16.0292	15.6885	Dapper homolog 3	629378	Dact3	GO:0060070,GO:0001837,GO:0090090,GO:0030308,GO:0010719,GO:0030178,GO:0005737,GO:0070097,GO:0042802,GO:0051018,GO:0005080	canonical Wnt signaling pathway|epithelial to mesenchymal transition|negative regulation of canonical Wnt signaling pathway|negative regulation of cell growth|negative regulation of epithelial to mesenchymal transition|negative regulation of Wnt signaling pathway|cytoplasm|delta-catenin binding|identical protein binding|protein kinase A binding|protein kinase C binding				KOG4119	O	GTPase activity	Posttranslational modification, protein turnover, chaperones	PF15268	disordered	Dapper	IPR024843	Family	Dapper
Q9D6W8	Borcs6	BLOC-1-related complex subunit 6	10	16.7647	17.5531	-0.788383	0.578993	Down	0.0317424	0.144329	16.3238	17.0514	16.919	17.7429	17.4328	17.4836	BLOC-1-related complex subunit 6	71923	Borcs6	GO:0032418,GO:0072384,GO:0051036,GO:0062196,GO:0099078,GO:0098574,GO:0042802	lysosome localization|organelle transport along microtubule|regulation of endosome size|regulation of lysosome size|BORC complex|cytoplasmic side of lysosomal membrane|identical protein binding				KOG4514	S	lysosome localization	Function unknown	PF10157	family	BLOC-1-related complex sub-unit 6 C-terminal helix	IPR019314,IPR046465	Family|Domain	BLOC-1-related complex subunit 6|BLOC-1-related complex subunit 6, C-terminal helix					Lysosome
O35955	Psmb10	Proteasome subunit beta type-10	1	13.924	14.709	-0.785037	0.580337	Down	0.11666	0.295846	14.3388	14.1887	13.2445	14.8676	14.3242	14.9353	Proteasome subunit beta type-10	19171	Psmb10	GO:0000902,GO:0010498,GO:0042098,GO:0005829,GO:0005654,GO:0005634,GO:0005839,GO:0019774,GO:1990111,GO:0004175,GO:0004298	cell morphogenesis|proteasomal protein catabolic process|T cell proliferation|cytosol|nucleoplasm|nucleus|proteasome core complex|proteasome core complex, beta-subunit complex|spermatoproteasome complex|endopeptidase activity|threonine-type endopeptidase activity	mmu03050	Proteasome	K02733	KOG0173	O	threonine-type endopeptidase activity	Posttranslational modification, protein turnover, chaperones	PF12465,PF00227	family|domain	Proteasome beta subunits C terminal|Proteasome subunit	IPR029055,IPR000243,IPR024689,IPR016050,IPR001353,IPR023333	Homologous_superfamily|Family|Domain|Conserved_site|Family|Family	Nucleophile aminohydrolases, N-terminal|Peptidase T1A, proteasome beta-subunit|Proteasome beta subunit, C-terminal|Proteasome beta-type subunit, conserved site|Proteasome, subunit alpha/beta|Proteasome B-type subunit	WP519	Proteasome degradation	R-MMU-1169091,R-MMU-1234176,R-MMU-1236978,R-MMU-174084,R-MMU-174154,R-MMU-174178,R-MMU-174184,R-MMU-187577,R-MMU-195253,R-MMU-202424,R-MMU-2467813,R-MMU-2871837,R-MMU-349425,R-MMU-350562,R-MMU-382556,R-MMU-450408,R-MMU-4608870,R-MMU-4641257,R-MMU-4641258,R-MMU-5358346,R-MMU-5607761,R-MMU-5607764,R-MMU-5610780,R-MMU-5610785,R-MMU-5632684,R-MMU-5658442,R-MMU-5668541,R-MMU-5676590,R-MMU-5687128,R-MM…	Activation of NF-kappaB in B cells|Oxygen-dependent proline hydroxylation of Hypoxia-inducible Factor Alpha|Cross-presentation of soluble exogenous antigens (endosomes)|Autodegradation of Cdh1 by Cdh1:APC/C|APC/C:Cdc20 mediated degradation of Securin|APC/C:Cdh1 mediated degradation of Cdc20 and other APC/C:Cdh1 targeted proteins in late mitosis/early G1|Cdc20:Phospho-APC/C mediated degradation of…	Cytoplasm;Nucleus
Q9Z0J1	Reck	Reversion-inducing cysteine-rich protein with Kazal motifs	2	13.8446	14.6292	-0.7846	0.580513	Down	0.0184489	0.108175	13.602	14.1461	13.7857	14.4934	14.8835	14.5105	Reversion-inducing cysteine-rich protein with Kazal motifs	53614	Reck	GO:0001955,GO:0060070,GO:0007566,GO:0035115,GO:0030198,GO:0030336,GO:1904684,GO:0090263,GO:0045765,GO:0090210,GO:0002040,GO:0005886,GO:0098552,GO:1990909,GO:0015026,GO:0004866,GO:0008191,GO:0004867,GO:0017147	blood vessel maturation|canonical Wnt signaling pathway|embryo implantation|embryonic forelimb morphogenesis|extracellular matrix organization|negative regulation of cell migration|negative regulation of metalloendopeptidase activity|positive regulation of canonical Wnt signaling pathway|regulation of angiogenesis|regulation of establishment of blood-brain barrier|sprouting angiogenesis|plasma me…	mmu05206	MicroRNAs in cancer	K17461	KOG3649	L	Serine peptidase inhibitor, Kazal type	Replication, recombination and repair	PF07648	domain	Kazal-type serine protease inhibitor domain	IPR002350,IPR036058,IPR039016	Domain|Homologous_superfamily|Family	Kazal domain|Kazal domain superfamily|Reversion-inducing cysteine-rich protein with Kazal motifs			R-MMU-163125	Post-translational modification: synthesis of GPI-anchored proteins	Cell membrane
P04184	Tk1	Thymidine kinase, cytosolic	9	19.0527	19.8355	-0.782823	0.581228	Down	7.32219e-05	0.00486404	19.0563	19.0167	19.085	19.7945	19.9197	19.7923	Thymidine kinase, cytosolic	21877	Tk1	GO:1904860,GO:0016310,GO:0051289,GO:0046105,GO:0046104,GO:0005829,GO:0005634,GO:0005524,GO:0042802,GO:0004797,GO:0008270	DNA synthesis involved in mitotic DNA replication|phosphorylation|protein homotetramerization|thymidine biosynthetic process|thymidine metabolic process|cytosol|nucleus|ATP binding|identical protein binding|thymidine kinase activity|zinc ion binding	mmu00240,mmu00983	Pyrimidine metabolism|Drug metabolism - other enzymes	K00857	KOG3125	F	thymidine kinase activity	Nucleotide transport and metabolism	PF00265	family	Thymidine kinase	IPR027417,IPR001267,IPR020633	Homologous_superfamily|Family|Conserved_site	P-loop containing nucleoside triphosphate hydrolase|Thymidine kinase|Thymidine kinase, conserved site			R-MMU-73614	Pyrimidine salvage	Cytoplasm
Q9JKR6	Hyou1	Hypoxia up-regulated protein 1	50	22.2026	22.985	-0.78243	0.581387	Down	0.000949016	0.0214296	22.1934	22.2669	22.1475	23.0484	23.0855	22.8212	Hypoxia up-regulated protein 1	12282	Hyou1	GO:0071456,GO:0006888,GO:0043066,GO:1903382,GO:1903298,GO:0034976,GO:0001666,GO:0002931,GO:0034663,GO:0005788,GO:0005576,GO:0005790,GO:0000774,GO:0005524,GO:0140662	cellular response to hypoxia|endoplasmic reticulum to Golgi vesicle-mediated transport|negative regulation of apoptotic process|negative regulation of endoplasmic reticulum stress-induced neuron intrinsic apoptotic signaling pathway|negative regulation of hypoxia-induced intrinsic apoptotic signaling pathway|response to endoplasmic reticulum stress|response to hypoxia|response to ischemia|endopla…	mmu04141	Protein processing in endoplasmic reticulum	K09486	KOG0104	O	ATP binding	Posttranslational modification, protein turnover, chaperones	PF00012	family	Hsp70 protein	IPR043129,IPR018181,IPR029048,IPR029047,IPR013126	Homologous_superfamily|Conserved_site|Homologous_superfamily|Homologous_superfamily|Family	ATPase, nucleotide binding domain|Heat shock protein 70, conserved site|Heat shock protein 70kD, C-terminal domain superfamily|Heat shock protein 70kD, peptide-binding domain superfamily|Heat shock protein 70 family	WP5242	Comprehensive IL 17A signaling
Q9R0E1	Plod3	Multifunctional procollagen lysine hydroxylase and glycosyltransferase LH3	23	18.6402	19.419	-0.778773	0.582862	Down	0.000733683	0.0183779	18.5918	18.7497	18.5791	19.424	19.5252	19.3077	Multifunctional procollagen lysine hydroxylase and glycosyltransferase LH3	26433	Plod3	GO:0070831,GO:0030199,GO:0032963,GO:0001886,GO:0048730,GO:0046947,GO:0001701,GO:0060425,GO:0021915,GO:0017185,GO:0008104,GO:0006493,GO:0042311,GO:0062023,GO:0005783,GO:0005788,GO:0005789,GO:0005615,GO:0005794,GO:0005791,GO:0005802,GO:0005506,GO:0031418,GO:0046872,GO:0050211,GO:0033823,GO:0008475,GO:0036094	basement membrane assembly|collagen fibril organization|collagen metabolic process|endothelial cell morphogenesis|epidermis morphogenesis|hydroxylysine biosynthetic process|in utero embryonic development|lung morphogenesis|neural tube development|peptidyl-lysine hydroxylation|protein localization|protein O-linked glycosylation|vasodilation|collagen-containing extracellular matrix|endoplasmic reti…	mmu00310,mmu00514	Lysine degradation|Other types of O-glycan biosynthesis	K13646	KOG1971	M	procollagen-lysine 5-dioxygenase activity	Cell wall/membrane/envelope biogenesis	PF03171	domain	2OG-Fe(II) oxygenase superfamily	IPR044861,IPR029044,IPR005123,IPR006620,IPR001006	Domain|Homologous_superfamily|Domain|Domain|Conserved_site	Isopenicillin N synthase-like, Fe(2+) 2OG dioxygenase domain|Nucleotide-diphospho-sugar transferases|Oxoglutarate/iron-dependent dioxygenase|Prolyl 4-hydroxylase, alpha subunit|Procollagen-lysine 5-dioxygenase, conserved site			R-MMU-1650814	Collagen biosynthesis and modifying enzymes	Rough endoplasmic reticulum;Secreted
Q8K2I4	Manba	Beta-mannosidase	23	17.9926	18.7711	-0.77851	0.582969	Down	0.0125705	0.0880498	17.7604	18.0479	18.1694	19.0345	18.5966	18.6821	Beta-mannosidase	110173	Manba	GO:0006516,GO:0009313,GO:0005615,GO:0043202,GO:0005764,GO:0004567,GO:0016787,GO:0005537	glycoprotein catabolic process|oligosaccharide catabolic process|extracellular space|lysosomal lumen|lysosome|beta-mannosidase activity|hydrolase activity|mannose binding	mmu00511,mmu04142	Other glycan degradation|Lysosome	K01192	KOG2230	G	beta-mannosidase activity	Carbohydrate transport and metabolism	PF02836,PF17753,PF17786	domain|domain|domain	Glycosyl hydrolases family 2, TIM barrel domain|Ig-fold domain|Mannosidase Ig/CBM-like domain	IPR036156,IPR041625,IPR008979,IPR006103,IPR017853,IPR013783,IPR041447	Homologous_superfamily|Domain|Homologous_superfamily|Domain|Homologous_superfamily|Homologous_superfamily|Domain	Beta-Galactosidase/glucuronidase domain superfamily|Beta-mannosidase, Ig-fold domain|Galactose-binding-like domain superfamily|Glycoside hydrolase family 2, catalytic domain|Glycoside hydrolase superfamily|Immunoglobulin-like fold|Mannosidase Ig/CBM-like domain			R-MMU-6798695,R-MMU-8853383	Neutrophil degranulation|Lysosomal oligosaccharide catabolism	Lysosome
E9Q1U1	Ccdc171	Coiled-coil domain-containing protein 171	2	17.8703	18.6484	-0.778123	0.583125	Down	0.0511872	0.186405	18.3088	17.5779	17.7242	18.3623	18.9606	18.6223	Coiled-coil domain-containing protein 171	320226	Ccdc171						ENOG502QT2H	S		Function unknown				IPR038820	Family	Coiled-coil domain-containing protein 171
P61953	Gng11	Guanine nucleotide-binding protein G(I)/G(S)/G(O) subunit gamma-11	1	15.3952	16.1733	-0.778063	0.583149	Down	0.0333703	0.147454	15.6449	14.9674	15.5733	16.0678	16.0467	16.4052	Guanine nucleotide-binding protein G(I)/G(S)/G(O) subunit gamma-11	66066	Gng11	GO:0007186,GO:0005834,GO:0031681	G protein-coupled receptor signaling pathway|heterotrimeric G-protein complex|G-protein beta-subunit binding	mmu04014,mmu04371,mmu04151,mmu04062,mmu04926,mmu04724,mmu04727,mmu04725,mmu04728,mmu04726,mmu04723,mmu04713,mmu05200,mmu05170,mmu05163,mmu05167,mmu05032,mmu05034	Ras signaling pathway|Apelin signaling pathway|PI3K-Akt signaling pathway|Chemokine signaling pathway|Relaxin signaling pathway|Glutamatergic synapse|GABAergic synapse|Cholinergic synapse|Dopaminergic synapse|Serotonergic synapse|Retrograde endocannabinoid signaling|Circadian entrainment|Pathways in cancer|Human immunodeficiency virus 1 infection|Human cytomegalovirus infection|Kaposi sarcoma-ass…	K04546	KOG4119	O	GTPase activity	Posttranslational modification, protein turnover, chaperones	PF00631	domain	GGL domain	IPR015898,IPR036284,IPR001770	Domain|Homologous_superfamily|Family	G-protein gamma-like domain|G-protein gamma-like domain superfamily|G-protein, gamma subunit	WP2292,WP232,WP2841,WP385,WP553	Chemokine signaling pathway|G protein signaling pathways|Focal adhesion PI3K Akt mTOR signaling pathway|Myometrial relaxation and contraction pathways|Calcium regulation in cardiac cells	R-MMU-1296041,R-MMU-202040,R-MMU-381676,R-MMU-392170,R-MMU-392451,R-MMU-392851,R-MMU-400042,R-MMU-4086398,R-MMU-416476,R-MMU-416482,R-MMU-418217,R-MMU-418555,R-MMU-418592,R-MMU-418594,R-MMU-418597,R-MMU-420092,R-MMU-428930,R-MMU-432040,R-MMU-456926,R-MMU-500657,R-MMU-6814122,R-MMU-8964315,R-MMU-8964616,R-MMU-9009391,R-MMU-9634597,R-MMU-997272	Activation of G protein gated Potassium channels|G-protein activation|Glucagon-like Peptide-1 (GLP1) regulates insulin secretion|ADP signalling through P2Y purinoceptor 12|G beta:gamma signalling through PI3Kgamma|Prostacyclin signalling through prostacyclin receptor|Adrenaline,noradrenaline inhibits insulin secretion|Ca2+ pathway|G alpha (q) signalling events|G alpha (12/13) signalling events|G …	Cytoplasm;Cell membrane
Q9WTQ5	Akap12	A-kinase anchor protein 12	40	18.151	18.9289	-0.77792	0.583207	Down	0.00158447	0.028915	18.172	18.2931	17.9879	19.0172	18.9263	18.8433	A-kinase anchor protein 12	83397	Akap12	GO:0007193,GO:0071347,GO:0071356,GO:0035733,GO:0050804,GO:0043116,GO:0070374,GO:0061870,GO:0051770,GO:1900143,GO:0010739,GO:0032760,GO:0010738,GO:0090036,GO:0051602,GO:0032496,GO:0007165,GO:0005737,GO:0005856,GO:0005829,GO:0043025,GO:0005886,GO:0098685,GO:0008179,GO:0005516,GO:0051018,GO:0030159	adenylate cyclase-inhibiting G protein-coupled receptor signaling pathway|cellular response to interleukin-1|cellular response to tumor necrosis factor|hepatic stellate cell activation|modulation of chemical synaptic transmission|negative regulation of vascular permeability|positive regulation of ERK1 and ERK2 cascade|positive regulation of hepatic stellate cell migration|positive regulation of n…				ENOG502RDV6	S	positive regulation of protein kinase A signaling	Function unknown	PF10522,PF03832	conserved_site|conserved_site	RII binding domain|WSK motif	IPR028540,IPR001573,IPR018459	Family|Domain|Domain	A-kinase anchor protein 12|A kinase-anchoring protein AKAP5 and AKAP12, calmodulin (CaM)-binding motif|RII binding domain	WP232	G protein signaling pathways	R-MMU-9013405,R-MMU-9035034	RHOD GTPase cycle|RHOF GTPase cycle	Cytoplasm;Membrane
Q99J78	Def8	Differentially expressed in FDCP 8	10	16.5531	17.3301	-0.776937	0.583605	Down	0.000455051	0.0150768	16.4573	16.5396	16.6624	17.4126	17.2671	17.3105	Differentially expressed in FDCP 8	23854	Def8	GO:0032418,GO:0045780,GO:1900029,GO:0046872	lysosome localization|positive regulation of bone resorption|positive regulation of ruffle assembly|metal ion binding				KOG1829	T	positive regulation of ruffle assembly	Signal transduction mechanisms	PF00130,PF13901	domain|domain	Phorbol esters/diacylglycerol binding domain (C1 domain)|Rubicon Homology Domain	IPR046349,IPR047983,IPR002219,IPR025258	Homologous_superfamily|Domain|Domain|Domain	C1-like domain superfamily|Differentially expressed in FDCP 8, C conserved region 1|Protein kinase C-like, phorbol ester/diacylglycerol-binding domain|Rubicon Homology Domain
P29416	Hexa	Beta-hexosaminidase subunit alpha	21	20.5976	21.3718	-0.774217	0.584706	Down	1.6721e-05	0.00236277	20.5469	20.6495	20.5964	21.3492	21.3837	21.3826	Beta-hexosaminidase subunit alpha	15211	Hexa	GO:0007628,GO:0048667,GO:0030209,GO:0006689,GO:0006024,GO:0030203,GO:0030214,GO:0019915,GO:0007626,GO:0007040,GO:0051651,GO:0042552,GO:0050885,GO:0050884,GO:0007605,GO:0019953,GO:0001501,GO:0060395,GO:0042582,GO:1905379,GO:0005829,GO:0043231,GO:0043202,GO:0005764,GO:0016020,GO:0008375,GO:0004563,GO:0102148,GO:0046982	adult walking behavior|cell morphogenesis involved in neuron differentiation|dermatan sulfate catabolic process|ganglioside catabolic process|glycosaminoglycan biosynthetic process|glycosaminoglycan metabolic process|hyaluronan catabolic process|lipid storage|locomotory behavior|lysosome organization|maintenance of location in cell|myelination|neuromuscular process controlling balance|neuromuscul…	mmu00520,mmu00600,mmu00513,mmu00531,mmu00603,mmu00604,mmu00511,mmu04142	Amino sugar and nucleotide sugar metabolism|Sphingolipid metabolism|Various types of N-glycan biosynthesis|Glycosaminoglycan degradation|Glycosphingolipid biosynthesis - globo and isoglobo series|Glycosphingolipid biosynthesis - ganglio series|Other glycan degradation|Lysosome	K12373	KOG2499	G	N-acetyl-beta-D-galactosaminidase activity	Carbohydrate transport and metabolism	PF00728,PF14845	domain|domain	Glycosyl hydrolase family 20, catalytic domain|beta-acetyl hexosaminidase like	IPR025705,IPR015883,IPR017853,IPR029018,IPR029019	Family|Domain|Homologous_superfamily|Homologous_superfamily|Domain	Beta-hexosaminidase|Glycoside hydrolase family 20, catalytic domain|Glycoside hydrolase superfamily|Beta-hexosaminidase-like, domain 2|Beta-hexosaminidase, eukaryotic type, N-terminal			R-MMU-2022857,R-MMU-2024101,R-MMU-2160916,R-MMU-9840310	Keratan sulfate degradation|CS/DS degradation|Hyaluronan uptake and degradation|Glycosphingolipid catabolism	Lysosome
Q9R112	Sqor	Sulfide:quinone oxidoreductase, mitochondrial	6	14.9845	15.7585	-0.774037	0.584779	Down	0.0820419	0.243436	15.1077	14.9018	14.9439	16.0658	16.1091	15.1007	Sulfide:quinone oxidoreductase, mitochondrial	59010	Sqor	GO:0070221,GO:0005743,GO:0005739,GO:0071949,GO:0106436,GO:0048038,GO:0070224	sulfide oxidation, using sulfide:quinone oxidoreductase|mitochondrial inner membrane|mitochondrion|FAD binding|glutathione-dependent sulfide quinone oxidoreductase activity|quinone binding|sulfide:quinone oxidoreductase activity	mmu00920	Sulfur metabolism	K22470	KOG3851	Z	sulfide:quinone oxidoreductase activity	Cytoskeleton	PF07992	domain	Pyridine nucleotide-disulphide oxidoreductase	IPR036188,IPR023753,IPR015904	Homologous_superfamily|Domain|Family	FAD/NAD(P)-binding domain superfamily|FAD/NAD(P)-binding domain|Sulphide quinone-reductase			R-MMU-1614517	Sulfide oxidation to sulfate	Mitochondrion
A2AMT1	Bfsp1	Filensin	1	20.3921	21.1631	-0.77096	0.586027	Down	0.00540071	0.0567203	20.3494	20.47	20.3569	20.9041	21.3598	21.2253	Filensin	12075	Bfsp1	GO:0048469,GO:0045109,GO:0070307,GO:0005938,GO:0005737,GO:0005882,GO:0005886,GO:0005212	cell maturation|intermediate filament organization|lens fiber cell development|cell cortex|cytoplasm|intermediate filament|plasma membrane|structural constituent of eye lens				ENOG502QRCH	S	structural constituent of eye lens	Function unknown	PF00038	coiled_coil	Intermediate filament protein	IPR042358,IPR039008	Family|Domain	Filensin|Intermediate filament, rod domain					Cytoplasm;Cell membrane
Q07079	Igfbp5	Insulin-like growth factor-binding protein 5	2	14.6362	15.4045	-0.768323	0.587099	Down	0.0892524	0.255339	14.8434	15.0968	13.9684	15.4453	15.3273	15.4411	Insulin-like growth factor-binding protein 5	16011	Igfbp5	GO:0071320,GO:0071407,GO:0007565,GO:0042593,GO:0031069,GO:0048009,GO:0035556,GO:0048286,GO:0060056,GO:0030336,GO:0045926,GO:0043569,GO:1901862,GO:0045668,GO:1904205,GO:0014912,GO:0048662,GO:0017148,GO:0001649,GO:0043568,GO:0051897,GO:1904754,GO:1904707,GO:0001558,GO:0040008,GO:0043567,GO:0060416,GO:0051146,GO:0044342,GO:0005615,GO:0016942,GO:0042567,GO:0001968,GO:0005520,GO:0031994,GO:0031995	cellular response to cAMP|cellular response to organic cyclic compound|female pregnancy|glucose homeostasis|hair follicle morphogenesis|insulin-like growth factor receptor signaling pathway|intracellular signal transduction|lung alveolus development|mammary gland involution|negative regulation of cell migration|negative regulation of growth|negative regulation of insulin-like growth factor recept…				ENOG502QUPK	S	negative regulation of skeletal muscle hypertrophy	Function unknown	PF00219,PF00086	domain|domain	Insulin-like growth factor binding protein|Thyroglobulin type-1 repeat	IPR009030,IPR012213,IPR000867,IPR022321,IPR017891,IPR000716,IPR036857	Homologous_superfamily|Family|Domain|Family|Conserved_site|Domain|Homologous_superfamily	Growth factor receptor cysteine-rich domain superfamily|Insulin-like growth factor binding protein 5|Insulin-like growth factor-binding protein, IGFBP|Insulin-like growth factor-binding protein family 1-6, chordata|Insulin-like growth factor binding protein, N-terminal, Cys-rich conserved site|Thyroglobulin type-1|Thyroglobulin type-1 superfamily	WP3675,WP385	Factors and pathways affecting insulin like growth factor IGF1 Akt signaling|Myometrial relaxation and contraction pathways	R-MMU-381426,R-MMU-8957275	Regulation of Insulin-like Growth Factor (IGF) transport and uptake by Insulin-like Growth Factor Binding Proteins (IGFBPs)|Post-translational protein phosphorylation	Secreted
O08983	Hps1	BLOC-3 complex member HPS1	3	15.1289	15.8959	-0.767063	0.587612	Down	0.076252	0.233273	15.5843	14.6654	15.1369	15.9704	16.1704	15.5471	BLOC-3 complex member HPS1	192236	Hps1	GO:0007596,GO:0000902,GO:0048069,GO:0010467,GO:0006954,GO:0046907,GO:0006882,GO:0030324,GO:0060425,GO:0007040,GO:0030318,GO:1903232,GO:0006996,GO:0043473,GO:0060155,GO:0032816,GO:0003016,GO:0060041,GO:0033299,GO:0007338,GO:0007283,GO:0016192,GO:0031085,GO:0005737,GO:0031410,GO:0005085,GO:0046983	blood coagulation|cell morphogenesis|eye pigmentation|gene expression|inflammatory response|intracellular transport|intracellular zinc ion homeostasis|lung development|lung morphogenesis|lysosome organization|melanocyte differentiation|melanosome assembly|organelle organization|pigmentation|platelet dense granule organization|positive regulation of natural killer cell activation|respiratory syste…				ENOG502QW8U	S	melanosome assembly	Function unknown	PF19036,PF19037,PF19038	domain|domain|domain	First Longin domain of FUZ, MON1 and HPS1|Second Longin domain of FUZ, MON1 and HPS1|Third Longin domain of FUZ, MON1 and HPS1	IPR043972,IPR043971,IPR043970,IPR026053	Domain|Domain|Domain|Family	FUZ/MON1/HPS1, first Longin domain|FUZ/MON1/HPS1, second Longin domain|FUZ/MON1/HPS1, third Longin domain|BLOC-3 complex member HPS1			R-MMU-8876198	RAB GEFs exchange GTP for GDP on RABs
Q9DA03	Lyrm7	Complex III assembly factor LYRM7	3	16.3831	17.1493	-0.766243	0.587946	Down	0.0013023	0.0258632	16.4149	16.3997	16.3346	17.1711	17.2969	16.98	Complex III assembly factor LYRM7	75530	Lyrm7	GO:0045333,GO:0034551,GO:0005759,GO:0031966,GO:0005739,GO:0044183	cellular respiration|mitochondrial respiratory chain complex III assembly|mitochondrial matrix|mitochondrial membrane|mitochondrion|protein folding chaperone				ENOG502S5FU	S	respiratory chain complex III assembly	Function unknown	PF05347	family	Complex 1 protein (LYR family)	IPR008011,IPR045298	Domain|Domain	Complex 1 LYR protein domain|LYRM7, LYR domain					Mitochondrion
P50428	Arsa	Arylsulfatase A	4	16.28	17.0457	-0.765627	0.588198	Down	0.0709734	0.22449	16.607	16.4593	15.7738	17.3845	16.9803	16.7721	Arylsulfatase A	11883	Arsa	GO:0006914,GO:0007339,GO:0006629,GO:0043627,GO:0045471,GO:0051597,GO:0007584,GO:0009268,GO:0001669,GO:0005783,GO:0005768,GO:0005615,GO:0031232,GO:0005764,GO:0016020,GO:0005886,GO:0004065,GO:0005509,GO:0004098,GO:0008484	autophagy|binding of sperm to zona pellucida|lipid metabolic process|response to estrogen|response to ethanol|response to methylmercury|response to nutrient|response to pH|acrosomal vesicle|endoplasmic reticulum|endosome|extracellular space|extrinsic component of external side of plasma membrane|lysosome|membrane|plasma membrane|arylsulfatase activity|calcium ion binding|cerebroside-sulfatase act…	mmu00600,mmu04142	Sphingolipid metabolism|Lysosome	K01134	KOG3867	P	sulfuric ester hydrolase activity	Inorganic ion transport and metabolism	PF00884,PF14707	family|domain	Sulfatase|C-terminal region of aryl-sulfatase	IPR017850,IPR024607,IPR000917	Homologous_superfamily|Conserved_site|Domain	Alkaline-phosphatase-like, core domain superfamily|Sulfatase, conserved site|Sulfatase, N-terminal			R-MMU-1663150,R-MMU-6798695,R-MMU-9840310	The activation of arylsulfatases|Neutrophil degranulation|Glycosphingolipid catabolism	Lysosome
P61807	Snn	Stannin	2	15.4141	16.1776	-0.763413	0.589101	Down	0.0818019	0.242888	15.4243	15.6434	15.1748	16.542	16.4105	15.5802	Stannin	20621	Snn	GO:0005737,GO:0016020,GO:0005741,GO:0046872	cytoplasm|membrane|mitochondrial outer membrane|metal ion binding				ENOG502S14Z	S	Stannin unstructured linker	Function unknown	PF09051,PF09050,PF09049	domain|disordered|domain	Stannin cytoplasmic|Stannin unstructured linker|Stannin transmembrane	IPR015137,IPR015136,IPR015135,IPR038747,IPR027435	Domain|Domain|Domain|Family|Homologous_superfamily	Stannin cytoplasmic|Stannin unstructured linker|Stannin transmembrane|Stannin|Stannin superfamily					Mitochondrion
Q920A5	Scpep1	Retinoid-inducible serine carboxypeptidase	18	21.2493	22.0096	-0.760293	0.590376	Down	8.4735e-06	0.00135268	21.2338	21.2367	21.2775	21.9698	22.0464	22.0127	Retinoid-inducible serine carboxypeptidase	74617	Scpep1	GO:0097746,GO:0045776,GO:0006508,GO:0005576,GO:0004185	blood vessel diameter maintenance|negative regulation of blood pressure|proteolysis|extracellular region|serine-type carboxypeptidase activity				KOG1283	E	serine-type carboxypeptidase activity	Amino acid transport and metabolism	PF00450	domain	Serine carboxypeptidase	IPR029058,IPR001563,IPR018202	Homologous_superfamily|Family|Active_site	Alpha/Beta hydrolase fold|Peptidase S10, serine carboxypeptidase|Serine carboxypeptidase, serine active site					Secreted
Q9ESL0	Oxct2b	Succinyl-CoA:3-ketoacid coenzyme A transferase 2B, mitochondrial	2	18.009	18.7692	-0.760237	0.590399	Down	0.000623196	0.0170457	18.0958	18.0197	17.9114	18.8787	18.6877	18.7412	Succinyl-CoA:3-ketoacid coenzyme A transferase 2B, mitochondrial	353371	Oxct2b	GO:0046950,GO:0006091,GO:0046952,GO:0005739,GO:0031514,GO:0008260	cellular ketone body metabolic process|generation of precursor metabolites and energy|ketone body catabolic process|mitochondrion|motile cilium|succinyl-CoA:3-oxo-acid CoA-transferase activity	mmu00650,mmu00280	Butanoate metabolism|Valine, leucine and isoleucine degradation	K01027	KOG3822	I	3-oxoacid CoA-transferase activity	Lipid transport and metabolism	PF01144	domain	Coenzyme A transferase	IPR012792,IPR012791,IPR014388,IPR004165,IPR004164,IPR004163,IPR037171	Domain|Domain|Family|Family|Active_site|Binding_site|Homologous_superfamily	3-oxoacid CoA-transferase, subunit A|3-oxoacid CoA-transferase, subunit B|3-oxoacid CoA-transferase|Coenzyme A transferase family I|Coenzyme A transferase active site|Coenzyme A transferase binding site|NagB/RpiA transferase-like			R-MMU-77108	Utilization of Ketone Bodies	Mitochondrion
Q3TVC7	Ccndbp1	Cyclin-D1-binding protein 1	3	14.4236	15.1838	-0.760203	0.590413	Down	0.155228	0.346618	13.8055	15.2138	14.2516	15.0764	15.438	15.0372	Cyclin-D1-binding protein 1	17151	Ccndbp1	GO:0007049,GO:0051726,GO:0005737,GO:0016604,GO:0005654,GO:0005634	cell cycle|regulation of cell cycle|cytoplasm|nuclear body|nucleoplasm|nucleus				ENOG502SGCW	S	regulation of cell cycle	Function unknown	PF20936,PF13324	domain|domain	Grap2 and cyclin-D-interacting, C-terminal|Grap2 and cyclin-D-interacting, N-terminal	IPR026907,IPR049317,IPR049318	Family|Domain|Domain	Cyclin-D1-binding protein 1-like|Cyclin-D1-binding protein 1-like, N-terminal|Cyclin-D1-binding protein 1-like, C-terminal					Cytoplasm;Nucleus
Q8CHH9	Septin8	Septin-8	14	18.9076	19.6672	-0.7596	0.59066	Down	0.00031723	0.011802	18.9137	18.851	18.9581	19.7378	19.7111	19.5527	Septin-8	20362	Septin8	GO:0061640,GO:0033157,GO:0031647,GO:0035542,GO:0030424,GO:0032153,GO:0015630,GO:0043209,GO:0098793,GO:0031105,GO:0005940,GO:0030672,GO:0005525,GO:0003924,GO:0060090,GO:0000149	cytoskeleton-dependent cytokinesis|regulation of intracellular protein transport|regulation of protein stability|regulation of SNARE complex assembly|axon|cell division site|microtubule cytoskeleton|myelin sheath|presynapse|septin complex|septin ring|synaptic vesicle membrane|GTP binding|GTPase activity|molecular adaptor activity|SNARE binding	mmu05100	Bacterial invasion of epithelial cells	K16939	KOG3859	DZ	GTP binding	Cell cycle control, cell division, chromosome partitioning|Cytoskeleton	PF00735	domain	Septin	IPR030379,IPR027417,IPR016491	Domain|Homologous_superfamily|Family	Septin-type guanine nucleotide-binding (G) domain|P-loop containing nucleoside triphosphate hydrolase|Septin					Cytoplasm
O08795	Prkcsh	Glucosidase 2 subunit beta	18	21.607	22.3629	-0.7559	0.592177	Down	0.00545171	0.0571194	21.5953	21.7158	21.5097	22.4895	22.4857	22.1134	Glucosidase 2 subunit beta	19089	Prkcsh	GO:0001701,GO:0001889,GO:0006491,GO:0010977,GO:0006807,GO:0005783,GO:0017177,GO:0043231,GO:0005509,GO:0051219,GO:0005080,GO:0044877,GO:0003723,GO:0044325	in utero embryonic development|liver development|N-glycan processing|negative regulation of neuron projection development|nitrogen compound metabolic process|endoplasmic reticulum|glucosidase II complex|intracellular membrane-bounded organelle|calcium ion binding|phosphoprotein binding|protein kinase C binding|protein-containing complex binding|RNA binding|transmembrane transporter binding	mmu04141	Protein processing in endoplasmic reticulum	K08288	KOG2397	G	N-glycan processing	Carbohydrate transport and metabolism	PF13202,PF12999,PF13015	domain|family|family	EF hand|Glucosidase II beta subunit-like|Glucosidase II beta subunit-like protein	IPR011992,IPR018247,IPR002048,IPR039794,IPR036055,IPR009011,IPR044865,IPR036607,IPR028146	Homologous_superfamily|Binding_site|Domain|Family|Homologous_superfamily|Homologous_superfamily|Domain|Domain|Domain	EF-hand domain pair|EF-Hand 1, calcium-binding site|EF-hand domain|Glucosidase II beta subunit-like|LDL receptor-like superfamily|Mannose-6-phosphate receptor binding domain superfamily|MRH domain|Glucosidase 2 subunit beta-like|Glucosidase II beta subunit, N-terminal			R-MMU-381426,R-MMU-8957275	Regulation of Insulin-like Growth Factor (IGF) transport and uptake by Insulin-like Growth Factor Binding Proteins (IGFBPs)|Post-translational protein phosphorylation
G5E861	Sclt1	Sodium channel and clathrin linker 1	5	18.4261	19.1815	-0.755413	0.592377	Down	0.00715854	0.0656075	18.4086	18.299	18.5706	18.9708	19.4084	19.1653	Sodium channel and clathrin linker 1	67161	Sclt1	GO:0060271,GO:0045162,GO:0005814,GO:0005813,GO:0097539,GO:0071439,GO:0030276,GO:0017080	cilium assembly|clustering of voltage-gated sodium channels|centriole|centrosome|ciliary transition fiber|clathrin complex|clathrin binding|sodium channel regulator activity				ENOG502QS6B	S	clustering of voltage-gated sodium channels	Function unknown				IPR038911	Family	Sodium channel and clathrin linker 1			R-MMU-5620912	Anchoring of the basal body to the plasma membrane	Cytoplasm
Q9D113	Dnlz	DNL-type zinc finger protein	2	15.5441	16.2916	-0.74753	0.595622	Down	0.161444	0.355524	15.5636	16.1687	14.9	16.7308	15.9222	16.222	DNL-type zinc finger protein	52838	Dnlz	GO:0006457,GO:0030150,GO:0050821,GO:0005739,GO:0005654,GO:0051087,GO:0008270	protein folding|protein import into mitochondrial matrix|protein stabilization|mitochondrion|nucleoplasm|protein-folding chaperone binding|zinc ion binding				KOG3277	T	protein import into mitochondrial matrix	Signal transduction mechanisms	PF05180	domain	DNL zinc finger	IPR024158,IPR007853	Family|Domain	Mitochondrial import protein TIM15|Zinc finger, DNL-type					Mitochondrion
Q923Q2	Stard13	StAR-related lipid transfer protein 13	5	14.1568	14.9036	-0.74675	0.595945	Down	0.0121493	0.0865117	13.9877	14.0124	14.4704	15.0423	14.8399	14.8286	StAR-related lipid transfer protein 13	243362	Stard13	GO:0030036,GO:0007049,GO:0043542,GO:0097498,GO:0090051,GO:1903671,GO:0035023,GO:0007165,GO:0005811,GO:0031966,GO:0005096,GO:0008289	actin cytoskeleton organization|cell cycle|endothelial cell migration|endothelial tube lumen extension|negative regulation of cell migration involved in sprouting angiogenesis|negative regulation of sprouting angiogenesis|regulation of Rho protein signal transduction|signal transduction|lipid droplet|mitochondrial membrane|GTPase activator activity|lipid binding				KOG2200	Z	GTPase activator activity	Cytoskeleton	PF00620,PF07647,PF01852	domain|domain|domain	RhoGAP domain|SAM domain (Sterile alpha motif)|START domain	IPR008936,IPR000198,IPR001660,IPR013761,IPR023393,IPR002913	Homologous_superfamily|Domain|Domain|Homologous_superfamily|Homologous_superfamily|Domain	Rho GTPase activation protein|Rho GTPase-activating protein domain|Sterile alpha motif domain|Sterile alpha motif/pointed domain superfamily|START-like domain superfamily|START domain			R-MMU-8980692,R-MMU-9013026,R-MMU-9013106,R-MMU-9013148	RHOA GTPase cycle|RHOB GTPase cycle|RHOC GTPase cycle|CDC42 GTPase cycle	Cytoplasm;Mitochondrion;Membrane
Q7TPR4	Actn1	Alpha-actinin-1	34	19.6176	20.3633	-0.745727	0.596367	Down	0.00139159	0.0264463	19.622	19.5084	19.7224	20.4672	20.3963	20.2265	Alpha-actinin-1	109711	Actn1	GO:0030036,GO:0051017,GO:0051639,GO:0007015,GO:0030865,GO:0048041,GO:0055001,GO:0030220,GO:0036344,GO:0005884,GO:0005903,GO:0030054,GO:0042995,GO:0005911,GO:0030864,GO:0030863,GO:0005737,GO:0005856,GO:0043197,GO:0032127,GO:0005916,GO:0005925,GO:0098978,GO:0005886,GO:0001726,GO:0030017,GO:0030141,GO:0001725,GO:0030018,GO:0051015,GO:0005509,GO:0005519,GO:0003725,GO:0005178,GO:0030374,GO:0019904,GO:…	actin cytoskeleton organization|actin filament bundle assembly|actin filament network formation|actin filament organization|cortical cytoskeleton organization|focal adhesion assembly|muscle cell development|platelet formation|platelet morphogenesis|actin filament|brush border|cell junction|cell projection|cell-cell junction|cortical actin cytoskeleton|cortical cytoskeleton|cytoplasm|cytoskeleton|…	mmu04510,mmu04520,mmu04530,mmu04810,mmu04670,mmu05203,mmu05146,mmu05322	Focal adhesion|Adherens junction|Tight junction|Regulation of actin cytoskeleton|Leukocyte transendothelial migration|Viral carcinogenesis|Amoebiasis|Systemic lupus erythematosus	K05699	KOG0035	Z	actin binding	Cytoskeleton	PF00307,PF13405,PF08726,PF00435	domain|domain|domain|domain	Calponin homology (CH) domain|EF-hand domain|Ca2+ insensitive EF hand|Spectrin repeat	IPR001589,IPR001715,IPR036872,IPR011992,IPR014837,IPR018247,IPR002048,IPR018159,IPR002017	Conserved_site|Domain|Homologous_superfamily|Homologous_superfamily|Domain|Binding_site|Domain|Repeat|Repeat	Actinin-type actin-binding domain, conserved site|Calponin homology domain|CH domain superfamily|EF-hand domain pair|EF-hand, Ca insensitive|EF-Hand 1, calcium-binding site|EF-hand domain|Spectrin/alpha-actinin|Spectrin repeat	WP523,WP6,WP85	Regulation of actin cytoskeleton|Integrin mediated cell adhesion|Focal adhesion	R-MMU-114608,R-MMU-446388,R-MMU-9013405,R-MMU-9013418,R-MMU-9035034	Platelet degranulation |Regulation of cytoskeletal remodeling and cell spreading by IPP complex components|RHOD GTPase cycle|RHOBTB2 GTPase cycle|RHOF GTPase cycle	Cytoplasm;Cell membrane
Q9CWF2	Tubb2b	Tubulin beta-2B chain	1	15.7426	16.4864	-0.74377	0.597177	Down	0.0340488	0.148953	15.5584	15.9645	15.705	16.6811	16.0808	16.6974	Tubulin beta-2B chain	73710	Tubb2b	GO:0021987,GO:1990403,GO:0000226,GO:0007017,GO:0000278,GO:0050804,GO:0001764,GO:1902669,GO:0005737,GO:0045171,GO:0005874,GO:0015630,GO:0072686,GO:0098685,GO:0005525,GO:0003924,GO:0046872,GO:0046982,GO:0005200	cerebral cortex development|embryonic brain development|microtubule cytoskeleton organization|microtubule-based process|mitotic cell cycle|modulation of chemical synaptic transmission|neuron migration|positive regulation of axon guidance|cytoplasm|intercellular bridge|microtubule|microtubule cytoskeleton|mitotic spindle|Schaffer collateral - CA1 synapse|GTP binding|GTPase activity|metal ion bindi…	mmu04145,mmu04540,mmu04814,mmu05132,mmu05010,mmu05012,mmu05014,mmu05016,mmu05020,mmu05022	Phagosome|Gap junction|Motor proteins|Salmonella infection|Alzheimer disease|Parkinson disease|Amyotrophic lateral sclerosis|Huntington disease|Prion disease|Pathways of neurodegeneration - multiple diseases	K07375	KOG1375	Z	structural constituent of cytoskeleton	Cytoskeleton	PF00091,PF03953	domain|domain	Tubulin/FtsZ family, GTPase domain|Tubulin C-terminal domain	IPR013838,IPR002453,IPR008280,IPR000217,IPR037103,IPR018316,IPR036525,IPR023123,IPR017975,IPR003008	Binding_site|Family|Homologous_superfamily|Family|Homologous_superfamily|Domain|Homologous_superfamily|Homologous_superfamily|Conserved_site|Domain	Beta tubulin, autoregulation binding site|Beta tubulin|Tubulin/FtsZ, C-terminal|Tubulin|Tubulin/FtsZ-like, C-terminal domain|Tubulin/FtsZ, 2-layer sandwich domain|Tubulin/FtsZ, GTPase domain superfamily|Tubulin, C-terminal|Tubulin, conserved site|Tubulin/FtsZ, GTPase domain			R-MMU-190840,R-MMU-2132295,R-MMU-2467813,R-MMU-2500257,R-MMU-3371497,R-MMU-380320,R-MMU-437239,R-MMU-5610787,R-MMU-5617833,R-MMU-5620924,R-MMU-5626467,R-MMU-5663220,R-MMU-6807878,R-MMU-6811434,R-MMU-6811436,R-MMU-68877,R-MMU-8852276,R-MMU-8955332,R-MMU-9646399,R-MMU-9648025,R-MMU-9668328,R-MMU-983189,R-MMU-9833482	Microtubule-dependent trafficking of connexons from Golgi to the plasma membrane|MHC class II antigen presentation|Separation of Sister Chromatids|Resolution of Sister Chromatid Cohesion|HSP90 chaperone cycle for steroid hormone receptors (SHR) in the presence of ligand|Recruitment of NuMA to mitotic centrosomes|Recycling pathway of L1|Hedgehog 'off' state|Cilium Assembly|Intraflagellar transport…	Cytoplasm
Q8C1B7	Septin11	Septin-11	21	20.478	21.2189	-0.740867	0.59838	Down	0.000308901	0.0116903	20.4994	20.3741	20.5605	21.2712	21.2247	21.1607	Septin-11	52398	Septin11	GO:0061640,GO:0050807,GO:0030424,GO:0032153,GO:0043197,GO:0098982,GO:0098978,GO:0015630,GO:0098794,GO:0099629,GO:0031105,GO:0005940,GO:0001725,GO:0005525,GO:0003924,GO:0060090	cytoskeleton-dependent cytokinesis|regulation of synapse organization|axon|cell division site|dendritic spine|GABA-ergic synapse|glutamatergic synapse|microtubule cytoskeleton|postsynapse|postsynaptic specialization of symmetric synapse|septin complex|septin ring|stress fiber|GTP binding|GTPase activity|molecular adaptor activity	mmu05100	Bacterial invasion of epithelial cells	K16939	KOG3859	DZ	GTP binding	Cell cycle control, cell division, chromosome partitioning|Cytoskeleton	PF00735	domain	Septin	IPR030379,IPR027417,IPR016491	Domain|Homologous_superfamily|Family	Septin-type guanine nucleotide-binding (G) domain|P-loop containing nucleoside triphosphate hydrolase|Septin					Cytoplasm
Q8BMS4	Coq3	Ubiquinone biosynthesis O-methyltransferase, mitochondrial	8	17.7989	18.5383	-0.739337	0.599015	Down	0.000371935	0.0131677	17.8878	17.7731	17.736	18.6178	18.451	18.5461	Ubiquinone biosynthesis O-methyltransferase, mitochondrial	230027	Coq3	GO:0006071,GO:0032259,GO:0010795,GO:0006744,GO:0031314,GO:0005743,GO:0005739,GO:0110142,GO:0008425,GO:0061542,GO:0008689,GO:0004395,GO:0008171	glycerol metabolic process|methylation|regulation of ubiquinone biosynthetic process|ubiquinone biosynthetic process|extrinsic component of mitochondrial inner membrane|mitochondrial inner membrane|mitochondrion|ubiquinone biosynthesis complex|2-polyprenyl-6-methoxy-1,4-benzoquinone methyltransferase activity|3-demethylubiquinol-n 3-O-methyltransferase activity|3-demethylubiquinone-9 3-O-methyltr…	mmu00130	Ubiquinone and other terpenoid-quinone biosynthesis	K00591	KOG1270	H	hexaprenyldihydroxybenzoate methyltransferase activity	Coenzyme transport and metabolism	PF13489	domain	Methyltransferase domain	IPR029063,IPR010233	Homologous_superfamily|Family	S-adenosyl-L-methionine-dependent methyltransferase superfamily|Ubiquinone biosynthesis O-methyltransferase			R-MMU-2142789	Ubiquinol biosynthesis	Mitochondrion
P70429	Evl	Ena/VASP-like protein	7	14.9537	15.6924	-0.738697	0.59928	Down	0.00920281	0.0741189	15.1439	14.6443	15.0728	15.712	15.6658	15.6994	Ena/VASP-like protein	14026	Evl	GO:0030048,GO:0045010,GO:0008154,GO:0007411,GO:0051016,GO:0071346,GO:0010633,GO:1900028,GO:0030168,GO:0030838,GO:0051496,GO:0051289,GO:0005737,GO:0005925,GO:0030027,GO:0045335,GO:0001725,GO:0003779,GO:0005522,GO:0017124	actin filament-based movement|actin nucleation|actin polymerization or depolymerization|axon guidance|barbed-end actin filament capping|cellular response to type II interferon|negative regulation of epithelial cell migration|negative regulation of ruffle assembly|platelet activation|positive regulation of actin filament polymerization|positive regulation of stress fiber assembly|protein homotetra…	mmu04015	Rap1 signaling pathway	K23487	KOG4590	K	profilin binding	Transcription	PF08776,PF00568	coiled_coil|domain	VASP tetramerisation domain|WH1 domain	IPR011993,IPR017354,IPR038023,IPR014885,IPR000697	Homologous_superfamily|Family|Homologous_superfamily|Domain|Domain	PH-like domain superfamily|Vasodilator-stimulated phosphoprotein/ENA/VASP-like|VASP tetramerisation domain superfamily|VASP tetramerisation|WH1/EVH1 domain			R-MMU-376176,R-MMU-5663220	Signaling by ROBO receptors|RHO GTPases Activate Formins	Cytoplasm
Q8JZV4	Rbm41	RNA-binding protein 41	2	14.6401	15.3775	-0.73741	0.599815	Down	0.0706155	0.22399	14.2539	14.9607	14.7058	15.4325	14.9733	15.7267	RNA-binding protein 41	237073	Rbm41	GO:0000398,GO:0005689,GO:0097157,GO:0030626	mRNA splicing, via spliceosome|U12-type spliceosomal complex|pre-mRNA intronic binding|U12 snRNA binding				ENOG502RIV3	S	U12 snRNA binding	Function unknown	PF00076	domain	RNA recognition motif	IPR012677,IPR035979,IPR045164,IPR000504	Homologous_superfamily|Homologous_superfamily|Family|Domain	Nucleotide-binding alpha-beta plait domain superfamily|RNA-binding domain superfamily|RNA-binding region-containing protein RBM41/RNPC3|RNA recognition motif domain	WP310	mRNA processing
P11589	Mup2	Major urinary protein 2	4	14.9839	15.7183	-0.734397	0.601069	Down	0.380741	0.584212	15.7086	14.1091	15.1341	16.0865	16.4894	14.5791	Major urinary protein 2	100039008	Mup2	GO:0009060,GO:0071396,GO:0006112,GO:0042593,GO:0031649,GO:0045475,GO:0070584,GO:0045892,GO:0045721,GO:0061179,GO:0051055,GO:0010888,GO:0010628,GO:0010907,GO:0045834,GO:0051897,GO:0005829,GO:0005615,GO:0005634,GO:0005009,GO:0005549,GO:0005550,GO:0036094	aerobic respiration|cellular response to lipid|energy reserve metabolic process|glucose homeostasis|heat generation|locomotor rhythm|mitochondrion morphogenesis|negative regulation of DNA-templated transcription|negative regulation of gluconeogenesis|negative regulation of insulin secretion involved in cellular response to glucose stimulus|negative regulation of lipid biosynthetic process|negativ…				ENOG502S6GK	M	pheromone binding	Cell wall/membrane/envelope biogenesis	PF00061	domain	Lipocalin / cytosolic fatty-acid binding protein family	IPR012674,IPR002345,IPR022272,IPR000566,IPR002971	Homologous_superfamily|Family|Conserved_site|Domain|Family	Calycin|Lipocalin|Lipocalin family conserved site|Lipocalin/cytosolic fatty-acid binding domain|Major urinary protein					Secreted
Q6NZB1	Prmt6	Protein arginine N-methyltransferase 6	2	14.6917	15.4254	-0.73361	0.601397	Down	0.0531861	0.190136	14.3123	15.1016	14.6613	15.6535	15.4641	15.1585	Protein arginine N-methyltransferase 6	99890	Prmt6	GO:0090398,GO:0006281,GO:0045892,GO:0000122,GO:2000059,GO:0019919,GO:0036211,GO:0010821,GO:1901796,GO:0005730,GO:0005654,GO:0005634,GO:0003682,GO:0008469,GO:0042393,GO:0070612,GO:0140938,GO:0070611,GO:0044020,GO:0042054,GO:0016274,GO:0035242,GO:0035241	cellular senescence|DNA repair|negative regulation of DNA-templated transcription|negative regulation of transcription by RNA polymerase II|negative regulation of ubiquitin-dependent protein catabolic process|peptidyl-arginine methylation, to asymmetrical-dimethyl arginine|protein modification process|regulation of mitochondrion organization|regulation of signal transduction by p53 class mediator…				KOG1499	Q	protein-arginine omega-N asymmetric methyltransferase activity	Secondary metabolites biosynthesis, transport and catabolism	PF13649	domain	Methyltransferase domain	IPR025799,IPR041698,IPR029063	Family|Domain|Homologous_superfamily	Protein arginine N-methyltransferase|Methyltransferase domain 25|S-adenosyl-L-methionine-dependent methyltransferase superfamily			R-MMU-3214858,R-MMU-8936459	RMTs methylate histone arginines|RUNX1 regulates genes involved in megakaryocyte differentiation and platelet function	Nucleus
Q03173	Enah	Protein enabled homolog	17	18.7643	19.4957	-0.731397	0.602321	Down	0.000786973	0.0192857	18.8009	18.6573	18.8348	19.5894	19.5093	19.3885	Protein enabled homolog	13800	Enah	GO:0030036,GO:0007015,GO:0008154,GO:0070358,GO:0007411,GO:1990830,GO:0001843,GO:0015629,GO:0030054,GO:0005829,GO:0030175,GO:0005925,GO:0030027,GO:0043005,GO:0005886,GO:0001725,GO:0045202,GO:0003779,GO:0005522,GO:0017124,GO:0050699	actin cytoskeleton organization|actin filament organization|actin polymerization or depolymerization|actin polymerization-dependent cell motility|axon guidance|cellular response to leukemia inhibitory factor|neural tube closure|actin cytoskeleton|cell junction|cytosol|filopodium|focal adhesion|lamellipodium|neuron projection|plasma membrane|stress fiber|synapse|actin binding|profilin binding|SH3 …	mmu04015,mmu04810,mmu04360	Rap1 signaling pathway|Regulation of actin cytoskeleton|Axon guidance	K05746	KOG4590	K	profilin binding	Transcription	PF08776,PF00568	coiled_coil|domain	VASP tetramerisation domain|WH1 domain	IPR011993,IPR038023,IPR014885,IPR000697	Homologous_superfamily|Homologous_superfamily|Domain|Domain	PH-like domain superfamily|VASP tetramerisation domain superfamily|VASP tetramerisation|WH1/EVH1 domain	WP523	Regulation of actin cytoskeleton	R-MMU-376176	Signaling by ROBO receptors	Cytoplasm
P30282	Ccnd3	G1/S-specific cyclin-D3	9	16.9875	17.7171	-0.72956	0.603088	Down	0.00422232	0.0497724	16.8634	16.9001	17.1991	17.6252	17.8417	17.6844	G1/S-specific cyclin-D3	12445	Ccnd3	GO:0051301,GO:0000082,GO:0030213,GO:0044772,GO:0000122,GO:0008284,GO:0001934,GO:0051726,GO:0042127,GO:0043434,GO:0007165,GO:0042098,GO:0097130,GO:0000307,GO:0005737,GO:0005654,GO:0005634,GO:0061575,GO:0004693,GO:0016538,GO:0019901	cell division|G1/S transition of mitotic cell cycle|hyaluronan biosynthetic process|mitotic cell cycle phase transition|negative regulation of transcription by RNA polymerase II|positive regulation of cell population proliferation|positive regulation of protein phosphorylation|regulation of cell cycle|regulation of cell population proliferation|response to peptide hormone|signal transduction|T ce…	mmu04310,mmu04390,mmu04630,mmu04151,mmu04110,mmu04115,mmu04218,mmu04510,mmu05200,mmu05207,mmu05203,mmu05166,mmu05164,mmu05162,mmu05169,mmu05165	Wnt signaling pathway|Hippo signaling pathway|JAK-STAT signaling pathway|PI3K-Akt signaling pathway|Cell cycle|p53 signaling pathway|Cellular senescence|Focal adhesion|Pathways in cancer|Chemical carcinogenesis - receptor activation|Viral carcinogenesis|Human T-cell leukemia virus 1 infection|Influenza A|Measles|Epstein-Barr virus infection|Human papillomavirus infection	K10152	KOG0656	O	cell division	Posttranslational modification, protein turnover, chaperones	PF02984,PF00134	domain|domain	Cyclin, C-terminal domain|Cyclin, N-terminal domain	IPR039361,IPR013763,IPR036915,IPR004367,IPR006671,IPR048258	Family|Domain|Homologous_superfamily|Domain|Domain|Conserved_site	Cyclin|Cyclin-like domain|Cyclin-like superfamily|Cyclin, C-terminal domain|Cyclin, N-terminal|Cyclins, cyclin-box	WP151,WP2902,WP403,WP413,WP723,WP85	IL 5 signaling pathway|p53 signaling|Wnt signaling pathway|G1 to S cell cycle control|Wnt signaling pathway and pluripotency|Focal adhesion	R-MMU-5687128,R-MMU-69231,R-MMU-8934593,R-MMU-9754119	MAPK6/MAPK4 signaling|Cyclin D associated events in G1|Regulation of RUNX1 Expression and Activity|Drug-mediated inhibition of CDK4/CDK6 activity	Cytoplasm;Nucleus
Q3TLP5	Echdc2	Enoyl-CoA hydratase domain-containing protein 2, mitochondrial	6	16.2615	16.9879	-0.726403	0.604409	Down	0.0110153	0.0816157	16.0473	16.4874	16.2497	17.1493	17.0116	16.8027	Enoyl-CoA hydratase domain-containing protein 2, mitochondrial	52430	Echdc2	GO:0006635,GO:0005739,GO:0016829	fatty acid beta-oxidation|mitochondrion|lyase activity				KOG1679	I	methylglutaconyl-CoA hydratase activity	Lipid transport and metabolism	PF00378	domain	Enoyl-CoA hydratase/isomerase	IPR029045,IPR018376,IPR001753,IPR014748	Homologous_superfamily|Conserved_site|Family|Homologous_superfamily	ClpP/crotonase-like domain superfamily|Enoyl-CoA hydratase/isomerase, conserved site|Enoyl-CoA hydratase/isomerase|Enoyl-CoA hydratase, C-terminal	WP336	Fatty acid biosynthesis			Mitochondrion
Q91XE0	Glyat	Glycine N-acyltransferase	3	16.3452	17.0706	-0.725347	0.604852	Down	0.169395	0.365496	16.741	16.6224	15.6724	17.5866	16.9549	16.6702	Glycine N-acyltransferase	107146	Glyat	GO:1901787,GO:0006544,GO:0032787,GO:0009636,GO:0005739,GO:0047961,GO:0047962	benzoyl-CoA metabolic process|glycine metabolic process|monocarboxylic acid metabolic process|response to toxic substance|mitochondrion|glycine N-acyltransferase activity|glycine N-benzoyltransferase activity				ENOG502SDQB	S	glycine N-acyltransferase activity	Function unknown	PF08444,PF06021	family|family	Aralkyl acyl-CoA:amino acid N-acyltransferase, C-terminal region|Aralkyl acyl-CoA:amino acid N-acyltransferase	IPR016181,IPR010313,IPR013652,IPR015938	Homologous_superfamily|Family|Domain|Domain	Acyl-CoA N-acyltransferase|Glycine N-acyltransferase|Glycine N-acyltransferase, C-terminal|Glycine N-acyltransferase, N-terminal	WP1251,WP1252	Metapathway biotransformation|Amino acid conjugation of benzoic acid	R-MMU-177128,R-MMU-177135,R-MMU-9749641	Conjugation of salicylate with glycine|Conjugation of benzoate with glycine|Aspirin ADME	Mitochondrion
O35657	Neu1	Sialidase-1	13	19.1334	19.8567	-0.72325	0.605731	Down	9.9212e-05	0.00584618	19.1437	19.1914	19.0652	19.8019	19.8716	19.8967	Sialidase-1	18010	Neu1	GO:0006689,GO:0009313,GO:0010976,GO:2000291,GO:0030054,GO:0009986,GO:0005737,GO:0031410,GO:0043231,GO:0043202,GO:0005765,GO:0005764,GO:0016020,GO:0005886,GO:0016997,GO:0052794,GO:0052795,GO:0052796,GO:0004308	ganglioside catabolic process|oligosaccharide catabolic process|positive regulation of neuron projection development|regulation of myoblast proliferation|cell junction|cell surface|cytoplasm|cytoplasmic vesicle|intracellular membrane-bounded organelle|lysosomal lumen|lysosomal membrane|lysosome|membrane|plasma membrane|alpha-sialidase activity|exo-alpha-(2->3)-sialidase activity|exo-alpha-(2->6)-…	mmu00600,mmu00511,mmu04142	Sphingolipid metabolism|Other glycan degradation|Lysosome	K01186	ENOG502QSIT	G	sialidase 1 (lysosomal sialidase)	Carbohydrate transport and metabolism	PF13088	repeat	BNR repeat-like domain	IPR011040,IPR026856,IPR036278	Domain|Family|Homologous_superfamily	Sialidase|Sialidase family|Sialidase superfamily			R-MMU-4085001,R-MMU-6798695,R-MMU-9840310	Sialic acid metabolism|Neutrophil degranulation|Glycosphingolipid catabolism	Lysosome;Cytoplasm;Cell membrane
P57780	Actn4	Alpha-actinin-4	63	21.6782	22.3992	-0.72095	0.606698	Down	0.00252918	0.0379594	21.7279	21.5135	21.7933	22.5115	22.402	22.2841	Alpha-actinin-4	60595	Actn4	GO:0030036,GO:0051017,GO:0070830,GO:0032835,GO:0055001,GO:1900025,GO:0035357,GO:0090521,GO:0030335,GO:1901224,GO:0048549,GO:0045944,GO:1902396,GO:0015031,GO:0042981,GO:0048384,GO:0033209,GO:0030050,GO:0015629,GO:0030054,GO:0042995,GO:0005911,GO:0030864,GO:0030863,GO:0005737,GO:0005925,GO:0043005,GO:0005634,GO:0048471,GO:0005886,GO:0032991,GO:0031143,GO:1990904,GO:0001725,GO:0030018,GO:0051015,GO:…	actin cytoskeleton organization|actin filament bundle assembly|bicellular tight junction assembly|glomerulus development|muscle cell development|negative regulation of substrate adhesion-dependent cell spreading|peroxisome proliferator activated receptor signaling pathway|podocyte cell migration|positive regulation of cell migration|positive regulation of non-canonical NF-kappaB signal transducti…	mmu04510,mmu04520,mmu04530,mmu04810,mmu04670,mmu05203,mmu05146,mmu05322	Focal adhesion|Adherens junction|Tight junction|Regulation of actin cytoskeleton|Leukocyte transendothelial migration|Viral carcinogenesis|Amoebiasis|Systemic lupus erythematosus	K05699	KOG0035	Z	actin binding	Cytoskeleton	PF00307,PF08726,PF00435	domain|domain|domain	Calponin homology (CH) domain|Ca2+ insensitive EF hand|Spectrin repeat	IPR001589,IPR001715,IPR036872,IPR011992,IPR014837,IPR018247,IPR002048,IPR018159,IPR002017	Conserved_site|Domain|Homologous_superfamily|Homologous_superfamily|Domain|Binding_site|Domain|Repeat|Repeat	Actinin-type actin-binding domain, conserved site|Calponin homology domain|CH domain superfamily|EF-hand domain pair|EF-hand, Ca insensitive|EF-Hand 1, calcium-binding site|EF-hand domain|Spectrin/alpha-actinin|Spectrin repeat	WP2573,WP2573,WP2573	Primary focal segmental glomerulosclerosis FSGS |Primary focal segmental glomerulosclerosis FSGS |Primary focal segmental glomerulosclerosis FSGS	R-MMU-114608	Platelet degranulation	Cytoplasm;Nucleus
P59913	Pcmtd1	Protein-L-isoaspartate O-methyltransferase domain-containing protein 1	2	17.6672	18.3868	-0.719593	0.607269	Down	0.0244877	0.125968	17.5278	17.5067	17.9672	18.335	18.6491	18.1762	Protein-L-isoaspartate O-methyltransferase domain-containing protein 1	319263	Pcmtd1	GO:0016567,GO:0031466,GO:0005737,GO:0016020,GO:0004719,GO:1990756	protein ubiquitination|Cul5-RING ubiquitin ligase complex|cytoplasm|membrane|protein-L-isoaspartate (D-aspartate) O-methyltransferase activity|ubiquitin ligase-substrate adaptor activity				KOG1661	O	protein-L-isoaspartate (D-aspartate) O-methyltransferase activity	Posttranslational modification, protein turnover, chaperones	PF01135	family	Protein-L-isoaspartate(D-aspartate) O-methyltransferase (PCMT)	IPR000682,IPR029063	Family|Homologous_superfamily	Protein-L-isoaspartate(D-aspartate) O-methyltransferase|S-adenosyl-L-methionine-dependent methyltransferase superfamily					Cytoplasm;Membrane
Q7TSF4	Lrrc75a	Leucine-rich repeat-containing protein 75A	5	14.713	15.4324	-0.719327	0.607381	Down	0.0469056	0.17645	14.6813	14.4843	14.9736	15.2178	15.2275	15.8518	Leucine-rich repeat-containing protein 75A	192976	Lrrc75a	GO:0005737	cytoplasm				ENOG502QVX0	S		Function unknown				IPR032675	Homologous_superfamily	Leucine-rich repeat domain superfamily
Q9QY15	Ddx25	ATP-dependent RNA helicase DDX25	1	14.3456	15.0649	-0.7193	0.607392	Down	0.163061	0.357304	14.45	13.9719	14.615	15.5658	15.2973	14.3316	ATP-dependent RNA helicase DDX25	30959	Ddx25	GO:0006406,GO:0016973,GO:0006417,GO:0007286,GO:0033391,GO:0005737,GO:0010494,GO:0005634,GO:0005524,GO:0016887,GO:0003723,GO:0003724	mRNA export from nucleus|poly(A)+ mRNA export from nucleus|regulation of translation|spermatid development|chromatoid body|cytoplasm|cytoplasmic stress granule|nucleus|ATP binding|ATP hydrolysis activity|RNA binding|RNA helicase activity				KOG0332	L	RNA-dependent ATPase activity	Replication, recombination and repair	PF00270,PF00271	domain|domain	DEAD/DEAH box helicase|Helicase conserved C-terminal domain	IPR011545,IPR014001,IPR001650,IPR027417,IPR014014	Domain|Domain|Domain|Homologous_superfamily|Domain	DEAD/DEAH box helicase domain|Helicase superfamily 1/2, ATP-binding domain|Helicase, C-terminal domain-like|P-loop containing nucleoside triphosphate hydrolase|RNA helicase, DEAD-box type, Q motif	WP310	mRNA processing			Cytoplasm;Nucleus
Q3U2I3	Fhip1b	FHF complex subunit HOOK-interacting protein 1B	3	14.071	14.7894	-0.718397	0.607773	Down	0.0631005	0.210155	14.5465	13.7146	13.9518	14.6359	14.676	15.0564	FHF complex subunit HOOK-interacting protein 1B	74349	Fhip1b	GO:0045022,GO:0007032,GO:0008333,GO:0007040,GO:1905719,GO:0015031,GO:0005829,GO:0070695	early endosome to late endosome transport|endosome organization|endosome to lysosome transport|lysosome organization|protein localization to perinuclear region of cytoplasm|protein transport|cytosol|FHF complex				KOG3695	O	early endosome to late endosome transport	Posttranslational modification, protein turnover, chaperones	PF19314,PF19311,PF10257	family|conserved_site|repeat	Family of unknown function (DUF5917)|KELAA motif|Retinoic acid induced 16-like protein	IPR019384,IPR045669,IPR045668	Family|Domain|Conserved_site	FHF complex subunit HOOK interacting protein|FHF complex subunit HOOK-interacting protein, C-terminal|FHF complex subunit HOOK-interacting protein, KELAA motif
C0HKG5	Rnaset2a	Ribonuclease T2-A	10	18.2676	18.9858	-0.718193	0.607858	Down	0.000195877	0.00896359	18.2142	18.3123	18.2764	19.061	18.9962	18.9002	Ribonuclease T2-A	100037283	Rnaset2a	GO:0045087,GO:0006401,GO:0005788,GO:0005576,GO:0005615,GO:0043202,GO:0005764,GO:0005758,GO:0033897,GO:0003723,GO:0004521,GO:0004540	innate immune response|RNA catabolic process|endoplasmic reticulum lumen|extracellular region|extracellular space|lysosomal lumen|lysosome|mitochondrial intermembrane space|ribonuclease T2 activity|RNA binding|RNA endonuclease activity|RNA nuclease activity				KOG1642	O	ribonuclease T2 activity	Posttranslational modification, protein turnover, chaperones	PF00445	domain	Ribonuclease T2 family	IPR033697,IPR001568,IPR036430,IPR018188,IPR033130	Family|Family|Homologous_superfamily|Active_site|Active_site	Ribonuclease T2, eukaryotic|Ribonuclease T2-like|Ribonuclease T2-like superfamily|Ribonuclease T2, His active site 1|Ribonuclease T2, His active site 2			R-MMU-6798695	Neutrophil degranulation	Lysosome;Mitochondrion;Secreted
Q62009	Postn	Periostin	16	20.4426	21.1607	-0.718153	0.607875	Down	0.343085	0.54719	20.611	20.4486	20.2682	20.5192	22.4825	20.4805	Periostin	50706	Postn	GO:1990523,GO:0007155,GO:0044344,GO:0071560,GO:0071356,GO:0071307,GO:0030198,GO:0001953,GO:1900025,GO:1990138,GO:2000343,GO:0014911,GO:0008593,GO:0003073,GO:0032355,GO:0001666,GO:0009612,GO:0014850,GO:0009888,GO:0062023,GO:0031012,GO:0005615,GO:0031594,GO:0005802,GO:0050839,GO:0008201,GO:0046872	bone regeneration|cell adhesion|cellular response to fibroblast growth factor stimulus|cellular response to transforming growth factor beta stimulus|cellular response to tumor necrosis factor|cellular response to vitamin K|extracellular matrix organization|negative regulation of cell-matrix adhesion|negative regulation of substrate adhesion-dependent cell spreading|neuron projection extension|pos…				KOG1437	M	regulation of chemokine (C-C motif) ligand 2 secretion	Cell wall/membrane/envelope biogenesis	PF02469	domain	Fasciclin domain	IPR011489,IPR036378,IPR000782,IPR016666	Domain|Homologous_superfamily|Domain|Family	EMI domain|FAS1 domain superfamily|FAS1 domain|TGF beta-induced protein/periostin					Golgi apparatus;Secreted
Q6ZPR1	Cfap97	Cilia- and flagella-associated protein 97	4	15.1477	15.8655	-0.717793	0.608027	Down	0.0105852	0.0797289	15.0087	15.0218	15.4127	16.004	15.7053	15.8873	Cilia- and flagella-associated protein 97	66756	Cfap97	GO:0007283	spermatogenesis				ENOG502S0ZF	S	KIAA1430 homologue	Function unknown	PF13879	family	Hemingway/CFA97	IPR038791,IPR029488	Family|Family	Cilia- and flagella-associated protein 97|Hemingway/CFA97
O09159	Man2b1	Lysosomal alpha-mannosidase	26	18.3863	19.099	-0.712703	0.610176	Down	0.000972288	0.0215573	18.2768	18.43	18.452	19.2092	19.0891	18.9987	Lysosomal alpha-mannosidase	17159	Man2b1	GO:0007611,GO:0006013,GO:0009313,GO:0036211,GO:0005615,GO:0043231,GO:0043202,GO:0005764,GO:0005654,GO:0004559,GO:0005537,GO:0046872	learning or memory|mannose metabolic process|oligosaccharide catabolic process|protein modification process|extracellular space|intracellular membrane-bounded organelle|lysosomal lumen|lysosome|nucleoplasm|alpha-mannosidase activity|mannose binding|metal ion binding	mmu00511,mmu04142	Other glycan degradation|Lysosome	K12311	KOG1959	G	mannose metabolic process	Carbohydrate transport and metabolism	PF09261,PF07748,PF01074,PF21260	domain|domain|domain|domain	Alpha mannosidase middle domain|Glycosyl hydrolases family 38 C-terminal domain|Glycosyl hydrolases family 38 N-terminal domain|Lysosomal alpha-mannosidase-like, central domain	IPR011013,IPR011330,IPR011682,IPR015341,IPR037094,IPR000602,IPR027291,IPR028995,IPR013780,IPR048534	Homologous_superfamily|Homologous_superfamily|Domain|Domain|Homologous_superfamily|Domain|Homologous_superfamily|Homologous_superfamily|Homologous_superfamily|Domain	Galactose mutarotase-like domain superfamily|Glycoside hydrolase/deacetylase, beta/alpha-barrel|Glycosyl hydrolase family 38, C-terminal|Glycoside hydrolase family 38, central domain|Glycoside hydrolase family 38, central domain superfamily|Glycoside hydrolase family 38, N-terminal domain|Glycoside hydrolase 38, N-terminal domain superfamily|Glycoside hydrolase families 57/38, central domain supe…			R-MMU-6798695,R-MMU-8853383	Neutrophil degranulation|Lysosomal oligosaccharide catabolism	Lysosome
Q3UMF9	Faxc	Failed axon connections homolog	5	17.7872	18.499	-0.71184	0.610541	Down	0.000345789	0.0125456	17.8087	17.8507	17.7021	18.5842	18.4794	18.4335	Failed axon connections homolog	76132	Faxc	GO:0005737,GO:0016020	cytoplasm|membrane				KOG4244	S	stress response to cadmium ion	Function unknown	PF19333,PF17171,PF17172	family|domain|domain	Failed axon connections homolog N-terminus|Glutathione S-transferase, C-terminal domain|Glutathione S-transferase N-terminal domain	IPR026928,IPR045796,IPR036282,IPR040079,IPR033468,IPR012336,IPR036249	Family|Domain|Homologous_superfamily|Family|Domain|Domain|Homologous_superfamily	FAX/IsoI-like|Failed axon connections homolog, N-terminal domain|Glutathione S-transferase, C-terminal domain superfamily|Glutathione transferase family|Metaxin, glutathione S-transferase domain|Thioredoxin-like fold|Thioredoxin-like superfamily					Membrane
Q61382	Traf4	TNF receptor-associated factor 4	12	16.5977	17.3082	-0.71048	0.611117	Down	0.00635623	0.0612977	16.6523	16.36	16.7809	17.201	17.3701	17.3536	TNF receptor-associated factor 4	22032	Traf4	GO:0006915,GO:0045087,GO:0046330,GO:0045860,GO:0043161,GO:0042981,GO:0043122,GO:0007585,GO:0030323,GO:0007165,GO:0005923,GO:0005737,GO:0005856,GO:0005829,GO:0001650,GO:0005654,GO:0005634,GO:0048471,GO:0005886,GO:0042802,GO:0019901,GO:0031996,GO:0016740,GO:0005164,GO:0031625,GO:0050699,GO:0008270	apoptotic process|innate immune response|positive regulation of JNK cascade|positive regulation of protein kinase activity|proteasome-mediated ubiquitin-dependent protein catabolic process|regulation of apoptotic process|regulation of canonical NF-kappaB signal transduction|respiratory gaseous exchange by respiratory system|respiratory tube development|signal transduction|bicellular tight junctio…	mmu04657,mmu05200,mmu05222	IL-17 signaling pathway|Pathways in cancer|Small cell lung cancer	K09848	KOG0297	B	zinc ion binding	Chromatin structure and dynamics	PF21355,PF00097,PF02176	domain|domain|family	TRAF/meprin, MATH domain|Zinc finger, C3HC4 type (RING finger)|TRAF-type zinc finger	IPR002083,IPR012227,IPR008974,IPR037307,IPR049342,IPR018957,IPR001841,IPR013083,IPR017907,IPR001293	Domain|Family|Homologous_superfamily|Domain|Domain|Domain|Domain|Homologous_superfamily|Conserved_site|Domain	MATH/TRAF domain|TNF receptor-associated factor TRAF, metazoa|TRAF-like|TNF receptor-associated factor 4, MATH domain|TRAF1-6/MEP1A/B-like, MATH domain|Zinc finger, C3HC4 RING-type|Zinc finger, RING-type|Zinc finger, RING/FYVE/PHD-type|Zinc finger, RING-type, conserved site|Zinc finger, TRAF-type					Cytoplasm;Cell membrane;Nucleus
Q8BGZ2	Fam168a	Protein FAM168A	2	15.8084	16.5157	-0.707313	0.61246	Down	0.00183658	0.0314331	15.8283	15.6516	15.9452	16.4265	16.5526	16.5679	Protein FAM168A	319604	Fam168a	GO:1905053	positive regulation of base-excision repair				ENOG502QRTA	S	regulation of base-excision repair	Function unknown	PF14944	family	Tongue Cancer Chemotherapy Resistant Protein 1	IPR029247	Family	FAM168A/MANI
Q8CG70	P3h3	Prolyl 3-hydroxylase 3	14	17.1137	17.8171	-0.703353	0.614143	Down	0.00257939	0.0383848	17.0274	17.2007	17.1131	17.7829	17.9912	17.6771	Prolyl 3-hydroxylase 3	14789	P3h3	GO:0032964,GO:0032963,GO:0008285,GO:0017185,GO:1902494,GO:0005783,GO:0005506,GO:0031418,GO:0019797	collagen biosynthetic process|collagen metabolic process|negative regulation of cell population proliferation|peptidyl-lysine hydroxylation|catalytic complex|endoplasmic reticulum|iron ion binding|L-ascorbic acid binding|procollagen-proline 3-dioxygenase activity				KOG4459	BDLTU	prolyl 3-hydroxylase	Chromatin structure and dynamics|Cell cycle control, cell division, chromosome partitioning|Replication, recombination and repair|Signal transduction mechanisms|Intracellular trafficking, secretion, and vesicular transport	PF13640	domain	2OG-Fe(II) oxygenase superfamily	IPR005123,IPR039575,IPR006620,IPR044862,IPR011990	Domain|Family|Domain|Domain|Homologous_superfamily	Oxoglutarate/iron-dependent dioxygenase|Prolyl 3-hydroxylase|Prolyl 4-hydroxylase, alpha subunit|Prolyl 4-hydroxylase alpha subunit, Fe(2+) 2OG dioxygenase domain|Tetratricopeptide-like helical domain superfamily			R-MMU-1650814	Collagen biosynthesis and modifying enzymes
Q5NCS9	Mief2	Mitochondrial dynamics protein MID49	4	15.9965	16.6986	-0.702067	0.614691	Down	0.0178372	0.105818	15.6462	16.1893	16.154	16.6102	16.7433	16.7423	Mitochondrial dynamics protein MID49	237781	Mief2	GO:0007005,GO:0090141,GO:0090314,GO:0010821,GO:0005741,GO:0005739	mitochondrion organization|positive regulation of mitochondrial fission|positive regulation of protein targeting to membrane|regulation of mitochondrion organization|mitochondrial outer membrane|mitochondrion				ENOG502QPJX	S	positive regulation of protein homooligomerization	Function unknown	PF20266,PF21297	domain|domain	Mab-21 protein HhH/H2TH-like domain|Mitochondrial dynamics protein MID51-like, C-terminal domain	IPR024810,IPR046906,IPR045909,IPR049097	Family|Domain|Family|Domain	Mab-21-like|Mab-21-like, HhH/H2TH-like domain|Mitochondrial dynamics protein MID49/MID51|Mitochondrial dynamics protein MID51-like, C-terminal domain					Mitochondrion
O54714	Pias3	E3 SUMO-protein ligase PIAS3	2	14.1997	14.9018	-0.702057	0.614695	Down	0.110243	0.286681	13.9276	14.2695	14.4022	15.2226	15.2064	14.2764	E3 SUMO-protein ligase PIAS3	229615	Pias3	GO:0045892,GO:0010629,GO:0045671,GO:0033234,GO:0000122,GO:0010628,GO:0045838,GO:0033235,GO:0016925,GO:0006357,GO:0071847,GO:0005737,GO:0030425,GO:0016607,GO:0005634,GO:0035255,GO:0015459,GO:0061665,GO:0019789,GO:0003712,GO:0044325,GO:0008270	negative regulation of DNA-templated transcription|negative regulation of gene expression|negative regulation of osteoclast differentiation|negative regulation of protein sumoylation|negative regulation of transcription by RNA polymerase II|positive regulation of gene expression|positive regulation of membrane potential|positive regulation of protein sumoylation|protein sumoylation|regulation of …	mmu04120,mmu04630	Ubiquitin mediated proteolysis|JAK-STAT signaling pathway	K16064	KOG2169	I	SUMO transferase activity	Lipid transport and metabolism	PF14324,PF02891	domain|domain	PINIT domain|MIZ/SP-RING zinc finger	IPR023321,IPR038654,IPR003034,IPR036361,IPR004181,IPR013083	Domain|Homologous_superfamily|Domain|Homologous_superfamily|Domain|Homologous_superfamily	PINIT domain|PINIT domain superfamily|SAP domain|SAP domain superfamily|Zinc finger, MIZ-type|Zinc finger, RING/FYVE/PHD-type			R-MMU-3232118,R-MMU-3899300,R-MMU-4090294,R-MMU-4615885,R-MMU-4755510,R-MMU-5696395	SUMOylation of transcription factors|SUMOylation of transcription cofactors|SUMOylation of intracellular receptors|SUMOylation of DNA replication proteins|SUMOylation of immune response proteins|Formation of Incision Complex in GG-NER	Cytoplasm;Nucleus
Q9QY42	Gpr37	Prosaposin receptor GPR37	2	15.2456	15.9451	-0.699517	0.615778	Down	0.0029013	0.0405412	15.4063	15.1088	15.2218	16.0726	15.873	15.8897	Prosaposin receptor GPR37	14763	Gpr37	GO:0007193,GO:0034614,GO:0016358,GO:0042416,GO:0031987,GO:0007218,GO:0045964,GO:0043410,GO:0009986,GO:0005737,GO:0005783,GO:0005789,GO:0005886,GO:0043235,GO:0045202,GO:0000151,GO:0008528,GO:0031072,GO:0030544,GO:0042923,GO:0008188,GO:0030165,GO:0042277,GO:0036505,GO:0031625	adenylate cyclase-inhibiting G protein-coupled receptor signaling pathway|cellular response to reactive oxygen species|dendrite development|dopamine biosynthetic process|locomotion involved in locomotory behavior|neuropeptide signaling pathway|positive regulation of dopamine metabolic process|positive regulation of MAPK cascade|cell surface|cytoplasm|endoplasmic reticulum|endoplasmic reticulum me…	mmu05012,mmu05022	Parkinson disease|Pathways of neurodegeneration - multiple diseases	K04243	KOG3656	O	G-protein coupled receptor activity	Posttranslational modification, protein turnover, chaperones	PF00001	family	7 transmembrane receptor (rhodopsin family)	IPR000276,IPR017452,IPR003909	Family|Domain|Family	G protein-coupled receptor, rhodopsin-like|GPCR, rhodopsin-like, 7TM|G protein-coupled receptor 37 orphan	WP1397,WP189,WP3638	GPCRs odorant|GPCRs class A rhodopsin like|Parkinson 39 s disease	R-MMU-375276,R-MMU-418594	Peptide ligand-binding receptors|G alpha (i) signalling events	Cell membrane
Q99MT2	Msh4	MutS protein homolog 4	2	16.1965	16.8941	-0.6976	0.616597	Down	0.00625161	0.0610558	16.02	16.1286	16.4409	16.9398	16.9298	16.8126	MutS protein homolog 4	55993	Msh4	GO:0007292,GO:0007129,GO:0051321,GO:0006298,GO:0001541,GO:0007131,GO:0007283,GO:0005694,GO:0000793,GO:0000794,GO:0005654,GO:0005634,GO:0005713,GO:0000795,GO:0005524,GO:0140664,GO:0003690,GO:0030983	female gamete generation|homologous chromosome pairing at meiosis|meiotic cell cycle|mismatch repair|ovarian follicle development|reciprocal meiotic recombination|spermatogenesis|chromosome|condensed chromosome|condensed nuclear chromosome|nucleoplasm|nucleus|recombination nodule|synaptonemal complex|ATP binding|ATP-dependent DNA damage sensor activity|double-stranded DNA binding|mismatched DNA b…				KOG0220	L	chiasma assembly	Replication, recombination and repair	PF05188,PF05192,PF05190,PF00488	domain|domain|domain|domain	MutS domain II|MutS domain III|MutS family domain IV|MutS domain V	IPR000432,IPR007861,IPR007696,IPR036187,IPR007860,IPR036678,IPR045076,IPR027417	Domain|Domain|Domain|Homologous_superfamily|Domain|Homologous_superfamily|Family|Homologous_superfamily	DNA mismatch repair protein MutS, C-terminal|DNA mismatch repair protein MutS, clamp|DNA mismatch repair protein MutS, core|DNA mismatch repair protein MutS, core domain superfamily|DNA mismatch repair protein MutS, connector domain|MutS, connector domain superfamily|DNA mismatch repair MutS family|P-loop containing nucleoside triphosphate hydrolase
Q61879	Myh10	Myosin-10	22	18.1416	18.8363	-0.694637	0.617865	Down	0.105686	0.280254	18.1222	17.9522	18.3504	18.9372	19.3207	18.2509	Myosin-10	77579	Myh10	GO:0030036,GO:0051017,GO:0070650,GO:0030048,GO:0031032,GO:0007512,GO:0035904,GO:0007411,GO:0007409,GO:0007420,GO:0060038,GO:0055003,GO:0003279,GO:0007155,GO:0021680,GO:0060976,GO:0006887,GO:0021592,GO:0007507,GO:0001701,GO:0021670,GO:0000281,GO:0098885,GO:0030239,GO:0050885,GO:0001764,GO:0031175,GO:0007097,GO:0001778,GO:0050714,GO:0098974,GO:0008360,GO:1905274,GO:0060041,GO:0006930,GO:0021678,GO:…	actin cytoskeleton organization|actin filament bundle assembly|actin filament bundle distribution|actin filament-based movement|actomyosin structure organization|adult heart development|aorta development|axon guidance|axonogenesis|brain development|cardiac muscle cell proliferation|cardiac myofibril assembly|cardiac septum development|cell adhesion|cerebellar Purkinje cell layer development|coron…	mmu04530,mmu04814,mmu04810,mmu04270	Tight junction|Motor proteins|Regulation of actin cytoskeleton|Vascular smooth muscle contraction	K10352	KOG0160	Z	motor activity	Cytoskeleton	PF00612,PF00063,PF02736,PF01576	conserved_site|domain|domain|coiled_coil	IQ calmodulin-binding motif|Myosin head (motor domain)|Myosin N-terminal SH3-like domain|Myosin tail	IPR000048,IPR036961,IPR001609,IPR004009,IPR008989,IPR002928,IPR027417	Binding_site|Homologous_superfamily|Domain|Domain|Homologous_superfamily|Domain|Homologous_superfamily	IQ motif, EF-hand binding site|Kinesin motor domain superfamily|Myosin head, motor domain|Myosin, N-terminal, SH3-like|Myosin S1 fragment, N-terminal|Myosin tail|P-loop containing nucleoside triphosphate hydrolase	WP523	Regulation of actin cytoskeleton	R-MMU-5627123	RHO GTPases activate PAKs
Q3U155	Ccdc174	Coiled-coil domain-containing protein 174	1	15.6143	16.3087	-0.694323	0.617999	Down	0.0649924	0.213321	15.8939	15.7034	15.2457	16.5831	16.4151	15.9278	Coiled-coil domain-containing protein 174	232236	Ccdc174	GO:0005654,GO:0005634	nucleoplasm|nucleus				ENOG502QWJ9	S	Domain of unknown function (DUF4078)	Function unknown	PF13300	family	Domain of unknown function (DUF4078)	IPR025066	Family	Coiled-coil domain-containing protein 174-like					Nucleus
P0C7L0	Wipf3	WAS/WASL-interacting protein family member 3	2	14.7768	15.47	-0.693277	0.618448	Down	0.315505	0.520213	15.5088	14.093	14.7285	16.06	14.5979	15.7522	WAS/WASL-interacting protein family member 3	330319	Wipf3	GO:0034314,GO:0030154,GO:0007283,GO:0005769,GO:0071203,GO:0003779,GO:0043014,GO:0017124	Arp2/3 complex-mediated actin nucleation|cell differentiation|spermatogenesis|early endosome|WASH complex|actin binding|alpha-tubulin binding|SH3 domain binding	mmu04144,mmu05135	Endocytosis|Yersinia infection	K19475	KOG4462	LO	actin binding	Replication, recombination and repair|Posttranslational modification, protein turnover, chaperones	PF02205	family	WH2 motif	IPR028290,IPR003124	Family|Domain	WASH1|WH2 domain					Cytoplasm
Q6DIA2	Exoc3l4	Exocyst complex component 3-like protein 4	4	15.2562	15.9481	-0.691957	0.619014	Down	0.0640526	0.21174	15.2546	15.6785	14.8353	15.7285	16.1521	15.9638	Exocyst complex component 3-like protein 4	74190	Exoc3l4	GO:0051601,GO:0006887,GO:0000145,GO:0000149	exocyst localization|exocytosis|exocyst|SNARE binding				KOG2286	U	exocyst localization	Intracellular trafficking, secretion, and vesicular transport	PF06046	repeat	Exocyst complex component Sec6	IPR010326,IPR042532	Family|Homologous_superfamily	Exocyst complex component EXOC3/Sec6|Exocyst complex component EXOC3/Sec6, C-terminal domain
Q9D818	Sapcd2	Suppressor APC domain-containing protein 2	11	16.4627	17.1532	-0.69046	0.619656	Down	0.00517596	0.0554207	16.6114	16.3389	16.4379	16.9902	17.1475	17.3218	Suppressor APC domain-containing protein 2	72080	Sapcd2	GO:0000132,GO:1904777,GO:0008284,GO:0090175,GO:0098725,GO:0045179,GO:0043296,GO:0016324,GO:0005923,GO:0005829,GO:0005730,GO:0005654	establishment of mitotic spindle orientation|negative regulation of protein localization to cell cortex|positive regulation of cell population proliferation|regulation of establishment of planar polarity|symmetric cell division|apical cortex|apical junction complex|apical plasma membrane|bicellular tight junction|cytosol|nucleolus|nucleoplasm				ENOG502QUJT	S	negative regulation of protein localization to cell cortex	Function unknown	PF11414	family	Adenomatous polyposis coli tumour suppressor protein	IPR026828	Family	Suppressor APC domain-containing protein 1/2					Cytoplasm;Nucleus
Q3UZZ6	Sult1d1	Sulfotransferase 1 family member D1	2	16.2026	16.8904	-0.68774	0.620826	Down	0.111149	0.287871	16.1318	16.6008	15.8753	17.2102	17.0902	16.3707	Sulfotransferase 1 family member D1	53315	Sult1d1	GO:0006584,GO:0006629,GO:0000103,GO:0051923,GO:0005737,GO:0004062,GO:0008146	catecholamine metabolic process|lipid metabolic process|sulfate assimilation|sulfation|cytoplasm|aryl sulfotransferase activity|sulfotransferase activity				KOG1584	H	sulfotransferase activity	Coenzyme transport and metabolism	PF00685	domain	Sulfotransferase domain	IPR027417,IPR000863	Homologous_superfamily|Domain	P-loop containing nucleoside triphosphate hydrolase|Sulfotransferase domain					Cytoplasm
P11087	Col1a1	Collagen alpha-1(I) chain	12	18.7456	19.4322	-0.68655	0.621338	Down	0.158882	0.352043	18.9888	18.5758	18.6722	18.998	20.1831	19.1154	Collagen alpha-1(I) chain	12842	Col1a1	GO:0001568,GO:0060346,GO:0060351,GO:0071230,GO:0071364,GO:0044344,GO:1902618,GO:0071260,GO:0071300,GO:0071560,GO:0071356,GO:0071306,GO:0032964,GO:0030199,GO:0038063,GO:0048706,GO:0001958,GO:0030198,GO:0060325,GO:0001957,GO:0010812,GO:0001503,GO:0001649,GO:0090263,GO:0030335,GO:0045893,GO:0010718,GO:0034504,GO:0015031,GO:0051591,GO:0032355,GO:0042542,GO:0055093,GO:0032868,GO:0009612,GO:0048545,GO:…	blood vessel development|bone trabecula formation|cartilage development involved in endochondral bone morphogenesis|cellular response to amino acid stimulus|cellular response to epidermal growth factor stimulus|cellular response to fibroblast growth factor stimulus|cellular response to fluoride|cellular response to mechanical stimulus|cellular response to retinoic acid|cellular response to transf…	mmu04151,mmu04512,mmu04510,mmu04611,mmu04926,mmu04974,mmu05205,mmu05165,mmu05146,mmu05415,mmu04933	PI3K-Akt signaling pathway|ECM-receptor interaction|Focal adhesion|Platelet activation|Relaxin signaling pathway|Protein digestion and absorption|Proteoglycans in cancer|Human papillomavirus infection|Amoebiasis|Diabetic cardiomyopathy|AGE-RAGE signaling pathway in diabetic complications	K06236	KOG3544	D	structural constituent of cuticle	Cell cycle control, cell division, chromosome partitioning	PF01410,PF01391,PF00093	family|repeat|domain	Fibrillar collagen C-terminal domain|Collagen triple helix repeat (20 copies)|von Willebrand factor type C domain	IPR008160,IPR000885,IPR001007	Repeat|Domain|Domain	Collagen triple helix repeat|Fibrillar collagen, C-terminal|VWFC domain	WP238,WP2841,WP3855,WP458,WP5056,WP5242,WP85	Osteoblast signaling|Focal adhesion PI3K Akt mTOR signaling pathway|Dysregulated miRNA targeting in insulin PI3K AKT signaling|Inflammatory response pathway|Burn wound healing|Comprehensive IL 17A signaling|Focal adhesion	R-MMU-114604,R-MMU-1442490,R-MMU-1474244,R-MMU-1650814,R-MMU-198933,R-MMU-2022090,R-MMU-202733,R-MMU-216083,R-MMU-2243919,R-MMU-3000171,R-MMU-3000178,R-MMU-430116,R-MMU-75892,R-MMU-76009,R-MMU-8874081,R-MMU-8948216	GPVI-mediated activation cascade|Collagen degradation|Extracellular matrix organization|Collagen biosynthesis and modifying enzymes|Immunoregulatory interactions between a Lymphoid and a non-Lymphoid cell|Assembly of collagen fibrils and other multimeric structures|Cell surface interactions at the vascular wall|Integrin cell surface interactions|Crosslinking of collagen fibrils|Non-integrin membr…	Secreted
Q8BGQ2	Csrnp2	Cysteine/serine-rich nuclear protein 2	6	16.1096	16.7951	-0.685463	0.621806	Down	0.0062798	0.0611151	16.0947	16.033	16.2011	16.9591	16.5593	16.8669	Cysteine/serine-rich nuclear protein 2	207785	Csrnp2	GO:0006915,GO:0045944,GO:0006357,GO:0005634,GO:0001228,GO:0003700,GO:0000981,GO:0019902,GO:0043565	apoptotic process|positive regulation of transcription by RNA polymerase II|regulation of transcription by RNA polymerase II|nucleus|DNA-binding transcription activator activity, RNA polymerase II-specific|DNA-binding transcription factor activity|DNA-binding transcription factor activity, RNA polymerase II-specific|phosphatase binding|sequence-specific DNA binding				KOG3813	O	apoptotic process	Posttranslational modification, protein turnover, chaperones	PF16019	family	Cysteine/serine-rich nuclear protein N-terminus	IPR031972,IPR023260	Domain|Family	Cysteine/serine-rich nuclear protein, N-terminal domain|Cysteine/serine-rich nuclear protein family					Nucleus
Q9R0P9	Uchl1	Ubiquitin carboxyl-terminal hydrolase isozyme L1	8	17.19	17.8745	-0.68442	0.622256	Down	0.0798885	0.239474	17.2531	17.3293	16.9877	18.0097	18.2674	17.3464	Ubiquitin carboxyl-terminal hydrolase isozyme L1	22223	Uchl1	GO:0007628,GO:0007412,GO:0019896,GO:0007409,GO:0071466,GO:0042755,GO:0002176,GO:0055001,GO:0050905,GO:0016579,GO:0002931,GO:0006511,GO:0030424,GO:1904115,GO:0005737,GO:0005829,GO:0005789,GO:0043209,GO:0044306,GO:0043025,GO:0005654,GO:0005886,GO:0031694,GO:0004843,GO:0004197,GO:0008242,GO:0043130,GO:0031625	adult walking behavior|axon target recognition|axonal transport of mitochondrion|axonogenesis|cellular response to xenobiotic stimulus|eating behavior|male germ cell proliferation|muscle cell development|neuromuscular process|protein deubiquitination|response to ischemia|ubiquitin-dependent protein catabolic process|axon|axon cytoplasm|cytoplasm|cytosol|endoplasmic reticulum membrane|myelin sheat…	mmu05012,mmu05022	Parkinson disease|Pathways of neurodegeneration - multiple diseases	K05611	KOG1415	E	thiol-dependent ubiquitin-specific protease activity	Amino acid transport and metabolism	PF01088	domain	Ubiquitin carboxyl-terminal hydrolase, family 1	IPR038765,IPR001578,IPR036959	Homologous_superfamily|Domain|Homologous_superfamily	Papain-like cysteine peptidase superfamily|Peptidase C12, ubiquitin carboxyl-terminal hydrolase|Peptidase C12, ubiquitin carboxyl-terminal hydrolase superfamily	WP3638,WP519	Parkinson 39 s disease|Proteasome degradation	R-MMU-5689603	UCH proteinases	Cytoplasm
Q9Z0R9	Fads2	Acyl-CoA 6-desaturase	14	20.5917	21.2752	-0.683457	0.622672	Down	0.00114709	0.0239227	20.568	20.6862	20.5209	21.2315	21.1891	21.4048	Acyl-CoA 6-desaturase	56473	Fads2	GO:0006629,GO:0006636,GO:0005789,GO:0016020,GO:0016213,GO:0016717,GO:0004768	lipid metabolic process|unsaturated fatty acid biosynthetic process|endoplasmic reticulum membrane|membrane|linoleoyl-CoA desaturase activity|oxidoreductase activity, acting on paired donors, with oxidation of a pair of donors resulting in the reduction of molecular oxygen to two molecules of water|stearoyl-CoA 9-desaturase activity	mmu00592,mmu01040,mmu03320	alpha-Linolenic acid metabolism|Biosynthesis of unsaturated fatty acids|PPAR signaling pathway	K10226	KOG4232	I	unsaturated fatty acid biosynthetic process	Lipid transport and metabolism	PF00173,PF00487	domain|domain	Cytochrome b5-like Heme/Steroid binding domain|Fatty acid desaturase	IPR001199,IPR036400,IPR005804,IPR012171	Domain|Homologous_superfamily|Domain|Family	Cytochrome b5-like heme/steroid binding domain|Cytochrome b5-like heme/steroid binding domain superfamily|Fatty acid desaturase domain|Fatty acid desaturase	WP1272,WP1273,WP2316,WP4346,WP4350,WP4350,WP4350,WP4350,WP4351,WP4491,WP4491,WP4491,WP4491,WP4491,WP4491,WP4491	Selenium micronutrient network|Folic acid network|PPAR signaling pathway|Cholesterol metabolism with Bloch and Kandutsch Russell pathways|Omega 3 omega 6 fatty acid synthesis|Omega 3 omega 6 fatty acid synthesis|Omega 3 omega 6 fatty acid synthesis|Omega 3 omega 6 fatty acid synthesis|Omega 9 fatty acid synthesis|Elongation of very long chain fatty acids|Elongation of very long chain fatty acids|…	R-MMU-2046105,R-MMU-2046106	Linoleic acid (LA) metabolism|alpha-linolenic acid (ALA) metabolism
Q8VD04	Gripap1	GRIP1-associated protein 1	27	17.8606	18.542	-0.681387	0.623566	Down	0.00412098	0.0493618	17.7586	17.8807	17.9425	18.7156	18.548	18.3623	GRIP1-associated protein 1	54645	Gripap1	GO:1903828,GO:1903910,GO:0098887,GO:1905244,GO:0099152,GO:0099158,GO:0030424,GO:0005829,GO:0030425,GO:0098998,GO:0098978,GO:0043231,GO:0043025,GO:0005654,GO:0098837,GO:0042734,GO:0055038,GO:0005085,GO:0042802,GO:0035255	negative regulation of protein localization|negative regulation of receptor clustering|neurotransmitter receptor transport, endosome to postsynaptic membrane|regulation of modification of synaptic structure|regulation of neurotransmitter receptor transport, endosome to postsynaptic membrane|regulation of recycling endosome localization within postsynapse|axon|cytosol|dendrite|extrinsic component …				ENOG502QTUD	S	regulation of modification of synaptic structure	Function unknown				IPR026204	Family	GRIP1-associated protein 1
Q80TF4	Klhl13	Kelch-like protein 13	12	16.3358	17.017	-0.681233	0.623632	Down	0.012927	0.089229	16.394	16.045	16.5683	16.9338	17.0666	17.0506	Kelch-like protein 13	67455	Klhl13	GO:0007049,GO:0051301,GO:0016567,GO:0032465,GO:0031463,GO:0097602,GO:0004842	cell cycle|cell division|protein ubiquitination|regulation of cytokinesis|Cul3-RING ubiquitin ligase complex|cullin family protein binding|ubiquitin-protein transferase activity	mmu04120	Ubiquitin mediated proteolysis	K10447	KOG4441	KLT	protein ubiquitination	Transcription|Replication, recombination and repair|Signal transduction mechanisms	PF07707,PF00651,PF01344	domain|domain|repeat	BTB And C-terminal Kelch|BTB/POZ domain|Kelch motif	IPR011705,IPR017096,IPR000210,IPR015915,IPR006652,IPR011333	Domain|Family|Domain|Homologous_superfamily|Repeat|Homologous_superfamily	BTB/Kelch-associated|BTB-kelch protein|BTB/POZ domain|Kelch-type beta propeller|Kelch repeat type 1|SKP1/BTB/POZ domain superfamily			R-MMU-8951664,R-MMU-983168	Neddylation|Antigen processing: Ubiquitination & Proteasome degradation
Q99JP4	Cdc26	Anaphase-promoting complex subunit CDC26	3	16.0021	16.6822	-0.680117	0.624115	Down	0.141089	0.32826	15.6235	15.8944	16.4883	17.1672	16.6444	16.235	Anaphase-promoting complex subunit CDC26	66440	Cdc26	GO:0031145,GO:0007049,GO:0051301,GO:0070979,GO:0007346,GO:0005680	anaphase-promoting complex-dependent catabolic process|cell cycle|cell division|protein K11-linked ubiquitination|regulation of mitotic cell cycle|anaphase-promoting complex	mmu04120,mmu04110,mmu04114,mmu04914,mmu05166	Ubiquitin mediated proteolysis|Cell cycle|Oocyte meiosis|Progesterone-mediated oocyte maturation|Human T-cell leukemia virus 1 infection	K03359	ENOG502S5GK	S	protein K11-linked ubiquitination	Function unknown	PF10471	family	Anaphase-promoting complex APC subunit CDC26	IPR018860	Family	Anaphase-promoting complex, subunit CDC26			R-MMU-141430,R-MMU-174048,R-MMU-174084,R-MMU-174154,R-MMU-174178,R-MMU-174184,R-MMU-176407,R-MMU-176408,R-MMU-176409,R-MMU-176412,R-MMU-179409,R-MMU-2467813,R-MMU-2559582,R-MMU-68867,R-MMU-69017,R-MMU-983168	Inactivation of APC/C via direct inhibition of the APC/C complex|APC/C:Cdc20 mediated degradation of Cyclin B|Autodegradation of Cdh1 by Cdh1:APC/C|APC/C:Cdc20 mediated degradation of Securin|APC/C:Cdh1 mediated degradation of Cdc20 and other APC/C:Cdh1 targeted proteins in late mitosis/early G1|Cdc20:Phospho-APC/C mediated degradation of Cyclin A|Conversion from APC/C:Cdc20 to APC/C:Cdh1 in late…	Nucleus
Q9CPS6	Hint3	Adenosine 5'-monophosphoramidase HINT3	5	17.5475	18.2275	-0.680033	0.624151	Down	0.0284127	0.135357	17.6668	17.8048	17.1709	18.104	18.2644	18.3142	Adenosine 5'-monophosphoramidase HINT3	66847	Hint3	GO:0005737,GO:0005634,GO:0043530,GO:0042802,GO:0000166	cytoplasm|nucleus|adenosine 5'-monophosphoramidase activity|identical protein binding|nucleotide binding				KOG4359	FG	nucleoside phosphate binding	Nucleotide transport and metabolism|Carbohydrate transport and metabolism	PF11969	family	Scavenger mRNA decapping enzyme C-term binding	IPR011146,IPR036265	Domain|Homologous_superfamily	HIT-like domain|HIT-like superfamily					Cytoplasm;Nucleus
Q921I6	Sh3bp4	SH3 domain-binding protein 4	9	16.1604	16.8385	-0.678077	0.624998	Down	0.000433834	0.0145384	16.1892	16.081	16.2111	16.7626	16.9303	16.8226	SH3 domain-binding protein 4	98402	Sh3bp4	GO:0071230,GO:0006897,GO:0030308,GO:0008285,GO:0034260,GO:0032007,GO:0010508,GO:0061462,GO:0050790,GO:0005905,GO:0030136,GO:0005737,GO:0005634,GO:0005092,GO:0042802,GO:0031267	cellular response to amino acid stimulus|endocytosis|negative regulation of cell growth|negative regulation of cell population proliferation|negative regulation of GTPase activity|negative regulation of TOR signaling|positive regulation of autophagy|protein localization to lysosome|regulation of catalytic activity|clathrin-coated pit|clathrin-coated vesicle|cytoplasm|nucleus|GDP-dissociation inhi…				ENOG502QTUW	S	GDP-dissociation inhibitor activity	Function unknown	PF00018,PF07653,PF00791	domain|domain|family	SH3 domain|Variant SH3 domain|ZU5 domain	IPR036028,IPR001452,IPR035456,IPR000906	Homologous_superfamily|Domain|Domain|Domain	SH3-like domain superfamily|SH3 domain|SH3BP4, SH3 domain|ZU5 domain			R-MMU-9639288	Amino acids regulate mTORC1	Cytoplasm;Membrane;Nucleus
Q9CZ15	Gins1	DNA replication complex GINS protein PSF1	2	15.1485	15.8263	-0.67775	0.625139	Down	0.138208	0.324832	15.4468	14.494	15.5047	16.0186	15.4991	15.9611	DNA replication complex GINS protein PSF1	69270	Gins1	GO:0006260,GO:1902983,GO:0006268,GO:0001833,GO:0071162,GO:0005737,GO:0000811,GO:0005634	DNA replication|DNA strand elongation involved in mitotic DNA replication|DNA unwinding involved in DNA replication|inner cell mass cell proliferation|CMG complex|cytoplasm|GINS complex|nucleus				KOG3303	I	DNA strand elongation involved in nuclear cell cycle DNA replication	Lipid transport and metabolism	PF05916	family	GINS complex protein	IPR021151,IPR036224,IPR005339	Domain|Homologous_superfamily|Family	GINS subunit, domain A|GINS, helical bundle-like domain superfamily|GINS complex, subunit Psf1			R-MMU-176974	Unwinding of DNA	Nucleus
Q9JJ94	Ssna1	Microtubule nucleation factor SSNA1	1	15.6844	16.3621	-0.677713	0.625155	Down	0.111454	0.288577	16.0182	15.2322	15.8028	16.1726	16.8317	16.082	Microtubule nucleation factor SSNA1	68475	Ssna1	GO:0140060,GO:0048675,GO:0007409,GO:0007049,GO:0051301,GO:0042073,GO:0000226,GO:0007020,GO:0043113,GO:0030424,GO:0005930,GO:0005814,GO:0005813,GO:0036064,GO:0030496,GO:0031514,GO:0005634,GO:0005886,GO:0099512,GO:0042802,GO:0008017,GO:0043621	axon arborization|axon extension|axonogenesis|cell cycle|cell division|intraciliary transport|microtubule cytoskeleton organization|microtubule nucleation|receptor clustering|axon|axoneme|centriole|centrosome|ciliary basal body|midbody|motile cilium|nucleus|plasma membrane|supramolecular fiber|identical protein binding|microtubule binding|protein self-association				ENOG502S16M	S	ciliary receptor clustering involved in smoothened signaling pathway	Function unknown				IPR033362	Family	SSNA1 family			R-MMU-2565942,R-MMU-380259,R-MMU-380270,R-MMU-380284,R-MMU-380320,R-MMU-5620912,R-MMU-8854518	Regulation of PLK1 Activity at G2/M Transition|Loss of Nlp from mitotic centrosomes|Recruitment of mitotic centrosome proteins and complexes|Loss of proteins required for interphase microtubule organization from the centrosome|Recruitment of NuMA to mitotic centrosomes|Anchoring of the basal body to the plasma membrane|AURKA Activation by TPX2	Cytoplasm;Nucleus
Q8CHD8	Rab11fip3	Rab11 family-interacting protein 3	7	14.8513	15.5289	-0.677603	0.625203	Down	0.0887338	0.254436	15.1106	14.2618	15.1816	15.398	15.5958	15.5929	Rab11 family-interacting protein 3	215445	Rab11fip3	GO:0007049,GO:0051301,GO:0032456,GO:0070164,GO:0061512,GO:1902017,GO:0032465,GO:1902954,GO:2001135,GO:1904779,GO:0060627,GO:0034451,GO:0005813,GO:0032154,GO:0030139,GO:0030666,GO:0005768,GO:0000139,GO:0045171,GO:0043231,GO:0016020,GO:0030496,GO:0005739,GO:0005654,GO:0098944,GO:0055037,GO:0055038,GO:0032588,GO:0005509,GO:0051959,GO:0042802,GO:0060090,GO:0042803,GO:0044877,GO:0031267	cell cycle|cell division|endocytic recycling|negative regulation of adiponectin secretion|protein localization to cilium|regulation of cilium assembly|regulation of cytokinesis|regulation of early endosome to recycling endosome transport|regulation of endocytic recycling|regulation of protein localization to centrosome|regulation of vesicle-mediated transport|centriolar satellite|centrosome|cleav…	mmu04144	Endocytosis	K12485	KOG0982	IQ	ADP-ribosylation factor binding	Lipid transport and metabolism|Secondary metabolites biosynthesis, transport and catabolism	PF13499,PF09457	domain|conserved_site	EF-hand domain pair|FIP domain	IPR011992,IPR002048,IPR037245,IPR019018	Homologous_superfamily|Domain|Homologous_superfamily|Domain	EF-hand domain pair|EF-hand domain|FIP-RBD, C-terminal domain superfamily|Rab-binding domain FIP-RBD			R-MMU-5620916	VxPx cargo-targeting to cilium	Cytoplasm;Golgi apparatus
P18242	Ctsd	Cathepsin D	14	22.7309	23.4074	-0.67649	0.625686	Down	0.000119412	0.00649733	22.7234	22.7932	22.6762	23.3797	23.4679	23.3745	Cathepsin D	13033	Ctsd	GO:0000045,GO:1901143,GO:0038020,GO:0042159,GO:0043065,GO:0030163,GO:0006508,GO:0070201,GO:0062023,GO:0031904,GO:0010008,GO:0005615,GO:0098982,GO:0005765,GO:0005764,GO:0042470,GO:0045121,GO:0005739,GO:0098830,GO:0004190,GO:0070001,GO:0004175,GO:0016787,GO:0008233,GO:0042277	autophagosome assembly|insulin catabolic process|insulin receptor recycling|lipoprotein catabolic process|positive regulation of apoptotic process|protein catabolic process|proteolysis|regulation of establishment of protein localization|collagen-containing extracellular matrix|endosome lumen|endosome membrane|extracellular space|GABA-ergic synapse|lysosomal membrane|lysosome|melanosome|membrane r…	mmu04071,mmu04142,mmu04140,mmu04210,mmu04915,mmu05152,mmu05415	Sphingolipid signaling pathway|Lysosome|Autophagy - animal|Apoptosis|Estrogen signaling pathway|Tuberculosis|Diabetic cardiomyopathy	K01379	KOG1339	M	aspartic-type endopeptidase activity	Cell wall/membrane/envelope biogenesis	PF07966,PF00026	conserved_site|family	A1 Propeptide|Eukaryotic aspartyl protease	IPR001461,IPR001969,IPR012848,IPR033144,IPR033121,IPR021109	Family|Active_site|Domain|Family|Domain|Homologous_superfamily	Aspartic peptidase A1 family|Aspartic peptidase, active site|Aspartic peptidase, N-terminal|Cathepsin D|Peptidase family A1 domain|Aspartic peptidase domain superfamily			R-MMU-1442490,R-MMU-2022377,R-MMU-2132295,R-MMU-6798695,R-MMU-77387	Collagen degradation|Metabolism of Angiotensinogen to Angiotensins|MHC class II antigen presentation|Neutrophil degranulation|Insulin receptor recycling	Lysosome;Secreted
Q9DBY5	Cbx6	Chromobox protein homolog 6	8	18.0148	18.6906	-0.67575	0.626007	Down	0.00262638	0.0388177	17.8796	18.0007	18.1641	18.8038	18.6057	18.6621	Chromobox protein homolog 6	494448	Cbx6	GO:0006325,GO:0000122,GO:0000785,GO:0000792,GO:0016604,GO:0005654,GO:0005634,GO:0031519,GO:0035102,GO:0003682,GO:0035064,GO:0003727	chromatin organization|negative regulation of transcription by RNA polymerase II|chromatin|heterochromatin|nuclear body|nucleoplasm|nucleus|PcG protein complex|PRC1 complex|chromatin binding|methylated histone binding|single-stranded RNA binding	mmu03083	Polycomb repressive complex	K11453	KOG2748	L	methylated histone binding	Replication, recombination and repair	PF17218,PF00385	conserved_site|domain	CBX family C-terminal motif|Chromo (CHRromatin Organisation MOdifier) domain	IPR033773,IPR016197,IPR000953,IPR017984,IPR023780,IPR023779	Conserved_site|Homologous_superfamily|Domain|Domain|Domain|Conserved_site	CBX family C-terminal motif|Chromo-like domain superfamily|Chromo/chromo shadow domain|Chromo domain subgroup|Chromo domain|Chromo domain, conserved site			R-MMU-8939243,R-MMU-8943724	RUNX1 interacts with co-factors whose precise effect on RUNX1 targets is not known|Regulation of PTEN gene transcription	Nucleus
Q9D6Y4	Borcs8	BLOC-1-related complex subunit 8	2	16.0185	16.6939	-0.675393	0.626161	Down	0.000238543	0.00988619	15.9207	16.077	16.0578	16.7062	16.6499	16.7257	BLOC-1-related complex subunit 8	72368	Borcs8	GO:0007507,GO:0032418,GO:0072384,GO:0051036,GO:0062196,GO:0099078,GO:0098574	heart development|lysosome localization|organelle transport along microtubule|regulation of endosome size|regulation of lysosome size|BORC complex|cytoplasmic side of lysosomal membrane				KOG4523	O	heart development	Posttranslational modification, protein turnover, chaperones	PF10167	family	BLOC-1-related complex sub-unit 8	IPR019320	Family	BLOC-1-related complex subunit 8					Lysosome
Q99NB5	Gsdmc	Gasdermin-C	12	16.5097	17.1843	-0.67454	0.626532	Down	0.000937089	0.0212736	16.5701	16.4153	16.5437	17.0873	17.2951	17.1704	Gasdermin-C	83492	Gsdmc	GO:0042742,GO:0070269,GO:0005737,GO:0005829,GO:0005886,GO:0005546,GO:0070273,GO:0001786,GO:0022829	defense response to bacterium|pyroptosis|cytoplasm|cytosol|plasma membrane|phosphatidylinositol-4,5-bisphosphate binding|phosphatidylinositol-4-phosphate binding|phosphatidylserine binding|wide pore channel activity				ENOG502S0IQ	S	programmed cell death	Function unknown	PF04598,PF17708	domain|domain	Gasdermin pore forming domain|Gasdermin PUB domain	IPR040460,IPR041263	Domain|Domain	Gasdermin, pore forming domain|Gasdermin, PUB domain					Cytoplasm;Cell membrane
Q8R088	Golph3l	Golgi phosphoprotein 3-like	3	15.7618	16.4348	-0.673037	0.627185	Down	0.072471	0.226153	15.6489	16.0118	15.6246	16.8158	16.5189	15.9697	Golgi phosphoprotein 3-like	229593	Golph3l	GO:0007030,GO:0043001,GO:0048194,GO:0050714,GO:0006890,GO:0005829,GO:0005794,GO:0031985,GO:0032580,GO:0000139,GO:0005802,GO:0070273	Golgi organization|Golgi to plasma membrane protein transport|Golgi vesicle budding|positive regulation of protein secretion|retrograde vesicle-mediated transport, Golgi to endoplasmic reticulum|cytosol|Golgi apparatus|Golgi cisterna|Golgi cisterna membrane|Golgi membrane|trans-Golgi network|phosphatidylinositol-4-phosphate binding				KOG3983	IQ	phosphatidylinositol-4-phosphate binding	Lipid transport and metabolism|Secondary metabolites biosynthesis, transport and catabolism	PF05719	family	Golgi phosphoprotein 3 (GPP34)	IPR008628,IPR038261	Family|Homologous_superfamily	Golgi phosphoprotein 3-like|Golgi phosphoprotein 3-like domain superfamily					Cytoplasm;Golgi apparatus
Q9CQ45	Nenf	Neudesin	8	19.5411	20.2133	-0.672197	0.62755	Down	0.0482998	0.179495	19.4774	19.775	19.371	20.3582	20.4757	19.8062	Neudesin	66208	Nenf	GO:0000165,GO:0032099,GO:0043410,GO:0012505,GO:0005783,GO:0005615,GO:0016020,GO:0005739,GO:0008083,GO:0046872	MAPK cascade|negative regulation of appetite|positive regulation of MAPK cascade|endomembrane system|endoplasmic reticulum|extracellular space|membrane|mitochondrion|growth factor activity|metal ion binding				KOG1110	CH	steroid binding	Energy production and conversion|Coenzyme transport and metabolism	PF00173	domain	Cytochrome b5-like Heme/Steroid binding domain	IPR001199,IPR036400	Domain|Homologous_superfamily	Cytochrome b5-like heme/steroid binding domain|Cytochrome b5-like heme/steroid binding domain superfamily					Mitochondrion;Secreted
Q8CFR0	C1ql2	Complement C1q-like protein 2	1	13.8435	14.5146	-0.67113	0.628015	Down	0.366459	0.571197	14.3535	12.545	14.6319	14.4107	14.4514	14.6818	Complement C1q-like protein 2	226359	C1ql2	GO:0099645,GO:0097107,GO:0090128,GO:0150053,GO:0005581,GO:0005576,GO:0098978,GO:0098686,GO:0032991,GO:0043083,GO:0042802	neurotransmitter receptor localization to postsynaptic specialization membrane|postsynaptic density assembly|regulation of synapse maturation|cerebellar climbing fiber to Purkinje cell synapse|collagen trimer|extracellular region|glutamatergic synapse|hippocampal mossy fiber to CA3 synapse|protein-containing complex|synaptic cleft|identical protein binding				ENOG502QUZ7	S	protein complex oligomerization	Function unknown	PF00386	domain	C1q domain	IPR001073,IPR008983	Domain|Homologous_superfamily	C1q domain|Tumour necrosis factor-like domain superfamily					Secreted
P02089	Hbb-b2	Hemoglobin subunit beta-2	5	19.3027	19.9734	-0.670717	0.628195	Down	0.287656	0.492516	19.7029	19.4362	18.769	20.4564	20.4336	19.0302	Hemoglobin subunit beta-2	100503605	Hbb-b2	GO:0015670,GO:0098869,GO:0048821,GO:0042744,GO:0030099,GO:0030185,GO:0015671,GO:0045639,GO:0045646,GO:0005615,GO:0031838,GO:0005833,GO:0020037,GO:0031721,GO:0031722,GO:0030492,GO:0046872,GO:0043177,GO:0019825,GO:0005344,GO:0044877	carbon dioxide transport|cellular oxidant detoxification|erythrocyte development|hydrogen peroxide catabolic process|myeloid cell differentiation|nitric oxide transport|oxygen transport|positive regulation of myeloid cell differentiation|regulation of erythrocyte differentiation|extracellular space|haptoglobin-hemoglobin complex|hemoglobin complex|heme binding|hemoglobin alpha binding|hemoglobin …	mmu05144,mmu05143	Malaria|African trypanosomiasis	K13823					PF00042	domain	Globin	IPR000971,IPR009050,IPR012292,IPR002337	Domain|Homologous_superfamily|Homologous_superfamily|Family	Globin|Globin-like superfamily|Globin/Protoglobin|Hemoglobin, beta-type	WP5242	Comprehensive IL 17A signaling
P28867	Prkcd	Protein kinase C delta type	14	16.322	16.9927	-0.670693	0.628205	Down	8.82415e-05	0.00530658	16.3784	16.2414	16.3463	16.9809	16.9976	16.9997	Protein kinase C delta type	18753	Prkcd	GO:0006915,GO:0042100,GO:0060326,GO:0007049,GO:1904385,GO:0070301,GO:0071447,GO:0034599,GO:0034644,GO:0090398,GO:0032963,GO:0070779,GO:0042742,GO:0006974,GO:0016064,GO:0035556,GO:0030837,GO:0051490,GO:0034351,GO:0046627,GO:0050732,GO:0090331,GO:0042119,GO:0018105,GO:0043065,GO:2001235,GO:2000304,GO:0046326,GO:2000753,GO:0043410,GO:0035307,GO:0042307,GO:2000755,GO:0032930,GO:0043687,GO:0032956,GO:…	apoptotic process|B cell proliferation|cell chemotaxis|cell cycle|cellular response to angiotensin|cellular response to hydrogen peroxide|cellular response to hydroperoxide|cellular response to oxidative stress|cellular response to UV|cellular senescence|collagen metabolic process|D-aspartate import across plasma membrane|defense response to bacterium|DNA damage response|immunoglobulin mediated i…	mmu04140,mmu04621,mmu04625,mmu04666,mmu04062,mmu04912,mmu04915,mmu04270,mmu04722,mmu04750,mmu05208,mmu05020,mmu05415,mmu04930,mmu04931,mmu04933	Autophagy - animal|NOD-like receptor signaling pathway|C-type lectin receptor signaling pathway|Fc gamma R-mediated phagocytosis|Chemokine signaling pathway|GnRH signaling pathway|Estrogen signaling pathway|Vascular smooth muscle contraction|Neurotrophin signaling pathway|Inflammatory mediator regulation of TRP channels|Chemical carcinogenesis - reactive oxygen species|Prion disease|Diabetic card…	K06068	KOG0694	T	protein kinase C activity	Signal transduction mechanisms	PF00130,PF21494,PF00069,PF00433	domain|domain|domain|family	Phorbol esters/diacylglycerol binding domain (C1 domain)|Protein kinase C delta/epsilon/eta/theta, C2 domain|Protein kinase domain|Protein kinase C terminal domain	IPR000961,IPR046349,IPR000008,IPR035892,IPR020454,IPR011009,IPR002219,IPR027436,IPR017892,IPR014376,IPR000719,IPR017441,IPR008271	Domain|Homologous_superfamily|Domain|Homologous_superfamily|Domain|Homologous_superfamily|Domain|Family|Domain|Family|Domain|Binding_site|Active_site	AGC-kinase, C-terminal|C1-like domain superfamily|C2 domain|C2 domain superfamily|Diacylglycerol/phorbol-ester binding|Protein kinase-like domain superfamily|Protein kinase C-like, phorbol ester/diacylglycerol-binding domain|Protein kinase C, delta|Protein kinase, C-terminal|Protein kinase C, delta/epsilon/eta/theta types|Protein kinase domain|Protein kinase, ATP binding site|Serine/threonine-pro…	WP1253,WP151,WP151,WP2292,WP232,WP385,WP387,WP403,WP4265,WP488,WP493,WP493,WP553,WP65,WP723	Type II interferon signaling IFNG |IL 5 signaling pathway|IL 5 signaling pathway|Chemokine signaling pathway|G protein signaling pathways|Myometrial relaxation and contraction pathways|IL 6 signaling pathway|Wnt signaling pathway|Ethanol metabolism resulting in production of ROS by CYP2E1|Alpha 6 beta 4 integrin signaling pathway|Mapk signaling pathway|Mapk signaling pathway|Calcium regulation in…	R-MMU-111465,R-MMU-111933,R-MMU-114508,R-MMU-1250196,R-MMU-1489509,R-MMU-2029485,R-MMU-450520,R-MMU-5218921,R-MMU-5607764,R-MMU-5668599,R-MMU-6798695,R-MMU-877300	Apoptotic cleavage of cellular proteins|Calmodulin induced events|Effects of PIP2 hydrolysis|SHC1 events in ERBB2 signaling|DAG and IP3 signaling|Role of phospholipids in phagocytosis|HuR (ELAVL1) binds and stabilizes mRNA|VEGFR2 mediated cell proliferation|CLEC7A (Dectin-1) signaling|RHO GTPases Activate NADPH Oxidases|Neutrophil degranulation|Interferon gamma signaling	Cytoplasm;Mitochondrion;Cell membrane;Nucleus
Q8R1S0	Coq6	Ubiquinone biosynthesis monooxygenase COQ6, mitochondrial	15	20.5404	21.2094	-0.668973	0.628954	Down	0.00132289	0.0258733	20.4739	20.7025	20.4447	21.1884	21.1932	21.2465	Ubiquinone biosynthesis monooxygenase COQ6, mitochondrial	217707	Coq6	GO:0006744,GO:0042995,GO:0031314,GO:0005794,GO:0005743,GO:0005739,GO:0110142,GO:0008681,GO:0106364,GO:0071949,GO:0016491,GO:0016709	ubiquinone biosynthetic process|cell projection|extrinsic component of mitochondrial inner membrane|Golgi apparatus|mitochondrial inner membrane|mitochondrion|ubiquinone biosynthesis complex|2-octaprenyl-6-methoxyphenol hydroxylase activity|4-hydroxy-3-all-trans-hexaprenylbenzoate oxygenase activity|FAD binding|oxidoreductase activity|oxidoreductase activity, acting on paired donors, with incorpo…	mmu00130	Ubiquinone and other terpenoid-quinone biosynthesis	K06126	KOG3855	CH	FAD binding	Energy production and conversion|Coenzyme transport and metabolism	PF01494	family	FAD binding domain	IPR002938,IPR036188,IPR018168,IPR010971,IPR000689	Domain|Homologous_superfamily|Conserved_site|Family|Family	FAD-binding domain|FAD/NAD(P)-binding domain superfamily|Ubiquinone biosynthesis hydroxylase, UbiH/UbiF/VisC/COQ6, conserved site|Ubiquinone biosynthesis hydroxylase UbiH/COQ6|Ubiquinone biosynthesis monooxygenase COQ6					Golgi apparatus;Mitochondrion
Q5SUV1	Rsad1	Radical S-adenosyl methionine domain-containing protein 1, mitochondrial	6	15.3054	15.9735	-0.66813	0.629322	Down	0.0149906	0.0966707	15.5718	15.2827	15.0616	16.0866	15.8459	15.988	Radical S-adenosyl methionine domain-containing protein 1, mitochondrial	237926	Rsad1	GO:0006779,GO:0005737,GO:0005739,GO:0051539,GO:0004109,GO:0020037,GO:0046872	porphyrin-containing compound biosynthetic process|cytoplasm|mitochondrion|4 iron, 4 sulfur cluster binding|coproporphyrinogen oxidase activity|heme binding|metal ion binding				ENOG502QRH0	H	coproporphyrinogen oxidase activity	Coenzyme transport and metabolism	PF06969,PF04055	domain|domain	HemN C-terminal domain|Radical SAM superfamily	IPR013785,IPR034505,IPR006638,IPR010723,IPR004559,IPR007197	Homologous_superfamily|Family|Domain|Domain|Family|Domain	Aldolase-type TIM barrel|Anaerobic coproporphyrinogen-III oxidase|Elp3/MiaA/NifB-like, radical SAM core domain|HemN, C-terminal|Heme chaperone HemW-like|Radical SAM					Mitochondrion
Q99LL3	Chst12	Carbohydrate sulfotransferase 12	9	17.3982	18.0662	-0.66803	0.629365	Down	8.0677e-05	0.00512435	17.3961	17.3816	17.4168	17.991	18.0833	18.1242	Carbohydrate sulfotransferase 12	59031	Chst12	GO:0030206,GO:0030208,GO:0030166,GO:0000139,GO:0047756,GO:0008146	chondroitin sulfate biosynthetic process|dermatan sulfate biosynthetic process|proteoglycan biosynthetic process|Golgi membrane|chondroitin 4-sulfotransferase activity|sulfotransferase activity	mmu00532	Glycosaminoglycan biosynthesis - chondroitin sulfate / dermatan sulfate	K04742	KOG4651	M	chondroitin 4-sulfotransferase activity	Cell wall/membrane/envelope biogenesis	PF03567	domain	Sulfotransferase family	IPR018011,IPR005331	Family|Family	Carbohydrate sulfotransferase 8-10|Sulfotransferase	WP1251	Metapathway biotransformation	R-MMU-2022870	Chondroitin sulfate biosynthesis	Golgi apparatus
Q3HNM7	Insc	Protein inscuteable homolog	18	17.3151	17.9825	-0.667387	0.629646	Down	0.00213362	0.0341846	17.3302	17.1658	17.4492	17.9148	17.9597	18.0729	Protein inscuteable homolog	233752	Insc	GO:0045176,GO:0008356,GO:0030154,GO:0000132,GO:0007399,GO:0009786,GO:0031647,GO:0045179,GO:0005886,GO:0032991,GO:0008093,GO:0019904,GO:0030674	apical protein localization|asymmetric cell division|cell differentiation|establishment of mitotic spindle orientation|nervous system development|regulation of asymmetric cell division|regulation of protein stability|apical cortex|plasma membrane|protein-containing complex|cytoskeletal anchor activity|protein domain specific binding|protein-macromolecule adaptor activity				ENOG502QRY2	S	protein binding, bridging	Function unknown	PF19427,PF16748	repeat|domain	Protein inscuteable C-terminal|Inscuteable LGN-binding domain	IPR011989,IPR016024,IPR000225,IPR045789,IPR031938,IPR038205,IPR039921	Homologous_superfamily|Homologous_superfamily|Repeat|Domain|Domain|Homologous_superfamily|Family	Armadillo-like helical|Armadillo-type fold|Armadillo|Protein inscuteable homologue, C-terminal domain|Protein inscuteable homologue, LGN-binding domain|Protein inscuteable homologue, LGN-binding domain superfamily|Inscuteable					Cytoplasm
P97864	Casp7	Caspase-7	1	16.164	16.831	-0.667023	0.629805	Down	0.017198	0.103851	15.9605	16.1784	16.3531	16.5884	17.0146	16.8899	Caspase-7	12369	Casp7	GO:0006915,GO:0071222,GO:0072734,GO:0042742,GO:0097194,GO:0044346,GO:0007507,GO:0070227,GO:0051402,GO:1905686,GO:0030163,GO:0051604,GO:0016485,GO:0006508,GO:0009411,GO:0051146,GO:0005737,GO:0005829,GO:0005615,GO:0005634,GO:0004190,GO:0004197,GO:0097153,GO:0097200,GO:0008234,GO:0008233,GO:0003723	apoptotic process|cellular response to lipopolysaccharide|cellular response to staurosporine|defense response to bacterium|execution phase of apoptosis|fibroblast apoptotic process|heart development|lymphocyte apoptotic process|neuron apoptotic process|positive regulation of plasma membrane repair|protein catabolic process|protein maturation|protein processing|proteolysis|response to UV|striated …	mmu04668,mmu04148,mmu04210,mmu04215,mmu04623,mmu05200,mmu05132,mmu05133,mmu05134,mmu05010,mmu05022,mmu05417,mmu04932	TNF signaling pathway|Efferocytosis|Apoptosis|Apoptosis - multiple species|Cytosolic DNA-sensing pathway|Pathways in cancer|Salmonella infection|Pertussis|Legionellosis|Alzheimer disease|Pathways of neurodegeneration - multiple diseases|Lipid and atherosclerosis|Non-alcoholic fatty liver disease	K04397	KOG3573	O	Belongs to the peptidase C14A family	Posttranslational modification, protein turnover, chaperones	PF00656	domain	Caspase domain	IPR029030,IPR033139,IPR016129,IPR011600,IPR002138,IPR001309,IPR015917	Homologous_superfamily|Active_site|Active_site|Domain|Domain|Domain|Domain	Caspase-like domain superfamily|Peptidase family C14A, cysteine active site|Peptidase family C14A, His active site|Peptidase C14, caspase domain|Peptidase C14, caspase non-catalytic subunit p10|Peptidase C14, p20 domain|Peptidase C14A, caspase catalytic domain	WP1254,WP166,WP2075,WP3638,WP493,WP571	Apoptosis|Apoptosis modulation by HSP70|Alzheimer 39 s disease|Parkinson 39 s disease|Mapk signaling pathway|FAS pathway and stress induction of HSP regulation	R-MMU-111459,R-MMU-111463,R-MMU-111464,R-MMU-111465,R-MMU-111469,R-MMU-264870	Activation of caspases through apoptosome-mediated cleavage|SMAC (DIABLO) binds to IAPs |SMAC(DIABLO)-mediated dissociation of IAP:caspase complexes |Apoptotic cleavage of cellular proteins|SMAC, XIAP-regulated apoptotic response|Caspase-mediated cleavage of cytoskeletal proteins	Cytoplasm;Nucleus;Secreted
Q3UUI3	Them4	Acyl-coenzyme A thioesterase THEM4	5	17.1247	17.7915	-0.66684	0.629885	Down	0.00812606	0.0705008	16.8888	17.3542	17.131	17.8208	17.7445	17.8092	Acyl-coenzyme A thioesterase THEM4	75778	Them4	GO:0006631,GO:0043491,GO:1902108,GO:0005829,GO:0005743,GO:0005758,GO:0005739,GO:0032587,GO:0102991,GO:0016290	fatty acid metabolic process|phosphatidylinositol 3-kinase/protein kinase B signal transduction|regulation of mitochondrial membrane permeability involved in apoptotic process|cytosol|mitochondrial inner membrane|mitochondrial intermembrane space|mitochondrion|ruffle membrane|myristoyl-CoA hydrolase activity|palmitoyl-CoA hydrolase activity	mmu00062,mmu04151	Fatty acid elongation|PI3K-Akt signaling pathway	K16339	KOG4781	EGP	myristoyl-CoA hydrolase activity	Amino acid transport and metabolism|Carbohydrate transport and metabolism|Inorganic ion transport and metabolism	PF03061	domain	Thioesterase superfamily	IPR029069,IPR006683	Homologous_superfamily|Domain	HotDog domain superfamily|Thioesterase domain			R-MMU-1257604,R-MMU-165158,R-MMU-199418,R-MMU-389357,R-MMU-5218920,R-MMU-77289	PIP3 activates AKT signaling|Activation of AKT2|Negative regulation of the PI3K/AKT network|CD28 dependent PI3K/Akt signaling|VEGFR2 mediated vascular permeability|Mitochondrial Fatty Acid Beta-Oxidation	Cytoplasm;Mitochondrion;Cell membrane
Q9CY24	Tmem179b	Transmembrane protein 179B	1	15.3405	16.0068	-0.66631	0.630116	Down	0.134081	0.319986	15.8807	14.8872	15.2537	15.9924	15.6587	16.3695	Transmembrane protein 179B	67706	Tmem179b	GO:0016020,GO:0016607,GO:0005730	membrane|nuclear speck|nucleolus											IPR029776	Family	Transmembrane protein 179B			R-MMU-6798695	Neutrophil degranulation	Membrane
Q61361	Bcan	Brevican core protein	3	15.7282	16.3942	-0.665953	0.630272	Down	0.136491	0.322755	16.0147	15.6173	15.5526	16.241	17.0227	15.9188	Brevican core protein	12032	Bcan	GO:0007160,GO:0007417,GO:0010001,GO:0021766,GO:1990138,GO:0002052,GO:0001501,GO:0060074,GO:0030424,GO:0043194,GO:0009986,GO:0030425,GO:0031012,GO:0005615,GO:0098982,GO:0098978,GO:0033268,GO:0072534,GO:0098966,GO:0045202,GO:0097060,GO:0005509,GO:0030246,GO:0005540	cell-matrix adhesion|central nervous system development|glial cell differentiation|hippocampus development|neuron projection extension|positive regulation of neuroblast proliferation|skeletal system development|synapse maturation|axon|axon initial segment|cell surface|dendrite|extracellular matrix|extracellular space|GABA-ergic synapse|glutamatergic synapse|node of Ranvier|perineuronal net|perisy…				KOG4297	K	carbohydrate binding	Transcription	PF00008,PF00059,PF00084,PF07686,PF00193	domain|domain|domain|domain|domain	EGF-like domain|Lectin C-type domain|Sushi repeat (SCR repeat)|Immunoglobulin V-set domain|Extracellular link domain	IPR001304,IPR016186,IPR018378,IPR016187,IPR001881,IPR000742,IPR007110,IPR036179,IPR013783,IPR003006,IPR003599,IPR013106,IPR000538,IPR035976,IPR000436	Domain|Homologous_superfamily|Conserved_site|Homologous_superfamily|Domain|Domain|Domain|Homologous_superfamily|Homologous_superfamily|Conserved_site|Domain|Domain|Domain|Homologous_superfamily|Domain	C-type lectin-like|C-type lectin-like/link domain superfamily|C-type lectin, conserved site|C-type lectin fold|EGF-like calcium-binding domain|EGF-like domain|Immunoglobulin-like domain|Immunoglobulin-like domain superfamily|Immunoglobulin-like fold|Immunoglobulin/major histocompatibility complex, conserved site|Immunoglobulin subtype|Immunoglobulin V-set domain|Link domain|Sushi/SCR/CCP superfam…	WP2432	Spinal cord injury	R-MMU-1474228,R-MMU-1971475,R-MMU-2022870,R-MMU-2022923,R-MMU-2024101,R-MMU-3000178	Degradation of the extracellular matrix|A tetrasaccharide linker sequence is required for GAG synthesis|Chondroitin sulfate biosynthesis|Dermatan sulfate biosynthesis|CS/DS degradation|ECM proteoglycans	Secreted
P59268	Zdhhc9	Palmitoyltransferase ZDHHC9	2	16.6143	17.2795	-0.66521	0.630597	Down	0.22023	0.425766	16.2395	17.4332	16.1702	17.1542	17.6799	17.0045	Palmitoyltransferase ZDHHC9	208884	Zdhhc9	GO:0018230,GO:0044794,GO:0006612,GO:0005829,GO:0005783,GO:0005789,GO:0005794,GO:0000139,GO:0002178,GO:0016409,GO:0019706,GO:0043849	peptidyl-L-cysteine S-palmitoylation|positive regulation by host of viral process|protein targeting to membrane|cytosol|endoplasmic reticulum|endoplasmic reticulum membrane|Golgi apparatus|Golgi membrane|palmitoyltransferase complex|palmitoyltransferase activity|protein-cysteine S-palmitoyltransferase activity|Ras palmitoyltransferase activity				KOG1311	Z	protein-cysteine S-palmitoyltransferase activity	Cytoskeleton	PF01529	family	DHHC palmitoyltransferase	IPR001594	Domain	Palmitoyltransferase, DHHC domain			R-MMU-9648002	RAS processing	Golgi apparatus
Q99L20	Gstt3	Glutathione S-transferase theta-3	3	15.0882	15.7532	-0.66506	0.630662	Down	0.0419118	0.166585	15.4145	15.11	14.74	15.7787	15.9347	15.5462	Glutathione S-transferase theta-3	103140	Gstt3	GO:0006749,GO:0005737,GO:0004364	glutathione metabolic process|cytoplasm|glutathione transferase activity	mmu00480,mmu00980,mmu00982,mmu00983,mmu05200,mmu05204,mmu05207,mmu05208,mmu05225,mmu05418,mmu01524	Glutathione metabolism|Metabolism of xenobiotics by cytochrome P450|Drug metabolism - cytochrome P450|Drug metabolism - other enzymes|Pathways in cancer|Chemical carcinogenesis - DNA adducts|Chemical carcinogenesis - receptor activation|Chemical carcinogenesis - reactive oxygen species|Hepatocellular carcinoma|Fluid shear stress and atherosclerosis|Platinum drug resistance	K00799	KOG0867	O	Belongs to the GST superfamily	Posttranslational modification, protein turnover, chaperones	PF00043,PF02798	domain|domain	Glutathione S-transferase, C-terminal domain|Glutathione S-transferase, N-terminal domain	IPR010987,IPR036282,IPR040079,IPR004045,IPR004046,IPR040077,IPR040075,IPR036249	Domain|Homologous_superfamily|Family|Domain|Domain|Domain|Domain|Homologous_superfamily	Glutathione S-transferase, C-terminal-like|Glutathione S-transferase, C-terminal domain superfamily|Glutathione transferase family|Glutathione S-transferase, N-terminal|Glutathione S-transferase, C-terminal|Glutathione S-transferase Theta, C-terminal|Glutathione S-transferase Theta, N-terminal|Thioredoxin-like superfamily	WP4466	Oxidative stress and redox pathway			Cytoplasm
Q8VE92	Rbm4b	RNA-binding protein 4B	1	14.2698	14.9336	-0.66381	0.631209	Down	0.121515	0.303528	14.8113	13.7746	14.2235	15.0513	14.6231	15.1264	RNA-binding protein 4B	66704	Rbm4b	GO:0032922,GO:0007623,GO:0043153,GO:0000398,GO:0010628,GO:0006417,GO:0005829,GO:0016607,GO:0005730,GO:0005654,GO:0032991,GO:0003723,GO:0008270	circadian regulation of gene expression|circadian rhythm|entrainment of circadian clock by photoperiod|mRNA splicing, via spliceosome|positive regulation of gene expression|regulation of translation|cytosol|nuclear speck|nucleolus|nucleoplasm|protein-containing complex|RNA binding|zinc ion binding				KOG0109	C	RNA binding motif protein	Energy production and conversion	PF00076,PF00098	domain|domain	RNA recognition motif|Zinc knuckle	IPR012677,IPR035979,IPR034897,IPR034898,IPR000504,IPR001878	Homologous_superfamily|Homologous_superfamily|Domain|Domain|Domain|Domain	Nucleotide-binding alpha-beta plait domain superfamily|RNA-binding domain superfamily|RBM4, RNA recognition motif 1|RBM4, RNA recognition motif 2|RNA recognition motif domain|Zinc finger, CCHC-type	WP310	mRNA processing			Nucleus
Q99KG7	Hps4	BLOC-3 complex member HPS4	2	13.8887	14.5484	-0.65974	0.632992	Down	0.0834462	0.246264	13.7301	13.5397	14.3963	14.788	14.4807	14.3766	BLOC-3 complex member HPS4	192232	Hps4	GO:0007596,GO:0046907,GO:0007040,GO:0030318,GO:1903232,GO:0006996,GO:0060155,GO:0050821,GO:0006605,GO:0016192,GO:0031085,GO:0005737,GO:0031410,GO:0005765,GO:0005764,GO:0042470,GO:0016020,GO:0042827,GO:0005085,GO:0046983,GO:0042803,GO:0031267	blood coagulation|intracellular transport|lysosome organization|melanocyte differentiation|melanosome assembly|organelle organization|platelet dense granule organization|protein stabilization|protein targeting|vesicle-mediated transport|BLOC-3 complex|cytoplasm|cytoplasmic vesicle|lysosomal membrane|lysosome|melanosome|membrane|platelet dense granule|guanyl-nucleotide exchange factor activity|pro…				ENOG502QSIZ	S	melanosome assembly	Function unknown	PF19031,PF19033	domain|domain	First Longin domain of INTU, CCZ1 and HPS4|Intu longin-like domain 3	IPR043987,IPR043989,IPR026091	Domain|Domain|Family	CCZ1/INTU/HSP4, first Longin domain|CCZ1/INTU/HPS4, third Longin domain|BLOC-3 complex member HPS4			R-MMU-8876198	RAB GEFs exchange GTP for GDP on RABs
Q80WC3	Tnrc18	Trinucleotide repeat-containing gene 18 protein	26	16.2328	16.8905	-0.657623	0.633922	Down	0.000757749	0.0187409	16.2824	16.0979	16.3182	16.8728	16.8687	16.9298	Trinucleotide repeat-containing gene 18 protein	231861	Tnrc18	GO:0005829,GO:0005739,GO:0031965,GO:0005654,GO:0003682	cytosol|mitochondrion|nuclear membrane|nucleoplasm|chromatin binding				KOG1886	Z	heterochromatin assembly	Cytoskeleton	PF01426,PF21744	domain|domain	BAH domain|BAHCC1-like, Tudor domain	IPR001025,IPR043151,IPR048924	Domain|Homologous_superfamily|Domain	Bromo adjacent homology (BAH) domain|Bromo adjacent homology (BAH) domain superfamily|BAHCC1-like, Tudor domain
P21981	Tgm2	Protein-glutamine gamma-glutamyltransferase 2	12	16.5835	17.2409	-0.657327	0.634052	Down	0.0784514	0.237195	16.3863	16.5481	16.8163	17.2294	17.6794	16.8138	Protein-glutamine gamma-glutamyltransferase 2	21817	Tgm2	GO:0043277,GO:0001974,GO:0060348,GO:0060445,GO:0071314,GO:1903351,GO:1904015,GO:0014046,GO:0007186,GO:0010467,GO:0032471,GO:0018149,GO:0007200,GO:0043065,GO:0043123,GO:0045785,GO:0043547,GO:0051561,GO:0050769,GO:0051057,GO:0048661,GO:0018277,GO:0051260,GO:0006508,GO:2000425,GO:0042981,GO:0060662,GO:0000785,GO:0062023,GO:0005737,GO:0005829,GO:0005783,GO:0031012,GO:0005576,GO:0016020,GO:0005739,GO:…	apoptotic cell clearance|blood vessel remodeling|bone development|branching involved in salivary gland morphogenesis|cellular response to cocaine|cellular response to dopamine|cellular response to serotonin|dopamine secretion|G protein-coupled receptor signaling pathway|gene expression|negative regulation of endoplasmic reticulum calcium ion concentration|peptide cross-linking|phospholipase C-act…	mmu05016	Huntington disease	K05625	ENOG502QUSX	S	isopeptide cross-linking via N6-(L-isoglutamyl)-L-lysine	Function unknown	PF00927,PF01841,PF00868	domain|family|domain	Transglutaminase family, C-terminal ig like domain|Transglutaminase-like superfamily|Transglutaminase family	IPR013783,IPR014756,IPR038765,IPR002931,IPR036985,IPR023608,IPR013808,IPR008958,IPR036238,IPR001102	Homologous_superfamily|Homologous_superfamily|Homologous_superfamily|Domain|Homologous_superfamily|Family|Active_site|Domain|Homologous_superfamily|Domain	Immunoglobulin-like fold|Immunoglobulin E-set|Papain-like cysteine peptidase superfamily|Transglutaminase-like|Transglutaminase-like superfamily|Protein-glutamine gamma-glutamyltransferase, animal|Transglutaminase, active site|Transglutaminase, C-terminal|Transglutaminase, C-terminal domain superfamily|Transglutaminase, N-terminal					Cytoplasm;Mitochondrion;Cell membrane;Nucleus;Secreted
Q6NXH2	Manea	Glycoprotein endo-alpha-1,2-mannosidase	10	18.4741	19.1297	-0.655623	0.634801	Down	0.00367461	0.0462685	18.4098	18.4533	18.5593	19.1182	18.966	19.3051	Glycoprotein endo-alpha-1,2-mannosidase	242362	Manea	GO:0005794,GO:0000139,GO:0004559,GO:0004569	Golgi apparatus|Golgi membrane|alpha-mannosidase activity|glycoprotein endo-alpha-1,2-mannosidase activity				ENOG502QPJV	S	Glycoprotein endo-alpha-1,2-mannosidase-like	Function unknown	PF16317	domain	Glycosyl hydrolase family 99	IPR026071	Family	Glycosyl hydrolase family 99			R-MMU-964739	N-glycan trimming and elongation in the cis-Golgi	Golgi apparatus
Q0VDN7	Rundc1	RUN domain-containing protein 1	1	15.6133	16.2672	-0.653903	0.635558	Down	0.0766856	0.23411	15.9225	15.2408	15.6766	15.8863	16.4633	16.452	RUN domain-containing protein 1	217201	Rundc1	GO:0001701	in utero embryonic development				KOG3759	K	Rab GTPase binding	Transcription	PF02759	family	RUN domain	IPR004012,IPR037213	Domain|Homologous_superfamily	RUN domain|RUN domain superfamily
Q9WV89	Stxbp4	Syntaxin-binding protein 4	11	16.1883	16.842	-0.653647	0.635672	Down	0.00111289	0.0236223	16.1942	16.0856	16.2851	16.9344	16.8393	16.7522	Syntaxin-binding protein 4	20913	Stxbp4	GO:0071346,GO:0006974,GO:0008286,GO:1902808,GO:0010838,GO:0050821,GO:0006605,GO:0010827,GO:0061178,GO:0099072,GO:0031410,GO:0045335,GO:0098685,GO:0019905	cellular response to type II interferon|DNA damage response|insulin receptor signaling pathway|positive regulation of cell cycle G1/S phase transition|positive regulation of keratinocyte proliferation|protein stabilization|protein targeting|regulation of glucose transmembrane transport|regulation of insulin secretion involved in cellular response to glucose stimulus|regulation of postsynaptic mem…				KOG1892	Z	adherens junction organization	Cytoskeleton	PF00595,PF00397	domain|domain	PDZ domain|WW domain	IPR001478,IPR036034,IPR001202,IPR036020	Domain|Homologous_superfamily|Domain|Homologous_superfamily	PDZ domain|PDZ superfamily|WW domain|WW domain superfamily	WP65	Insulin signaling			Cytoplasm
P97343	Uhmk1	Serine/threonine-protein kinase Kist	4	14.0226	14.6759	-0.653237	0.635852	Down	0.202525	0.404958	13.2227	14.5529	14.2924	14.5808	14.5031	14.9437	Serine/threonine-protein kinase Kist	16589	Uhmk1	GO:0031175,GO:0018105,GO:0045948,GO:0046777,GO:0051726,GO:0046825,GO:0030424,GO:0005737,GO:0032839,GO:0043231,GO:0071598,GO:0016607,GO:0005654,GO:0005634,GO:0005524,GO:0019899,GO:0004672,GO:0106310,GO:0004674,GO:0043021,GO:0003723,GO:1990935	neuron projection development|peptidyl-serine phosphorylation|positive regulation of translational initiation|protein autophosphorylation|regulation of cell cycle|regulation of protein export from nucleus|axon|cytoplasm|dendrite cytoplasm|intracellular membrane-bounded organelle|neuronal ribonucleoprotein granule|nuclear speck|nucleoplasm|nucleus|ATP binding|enzyme binding|protein kinase activity…				KOG0032	T	protein serine/threonine kinase activity	Signal transduction mechanisms	PF00069,PF00076	domain|domain	Protein kinase domain|RNA recognition motif	IPR011009,IPR012677,IPR000719,IPR035979,IPR000504,IPR034372,IPR034371	Homologous_superfamily|Homologous_superfamily|Domain|Homologous_superfamily|Domain|Family|Domain	Protein kinase-like domain superfamily|Nucleotide-binding alpha-beta plait domain superfamily|Protein kinase domain|RNA-binding domain superfamily|RNA recognition motif domain|Serine/threonine-protein kinase Kist|UHMK1, RNA recognition motif	WP310	mRNA processing	R-MMU-9634638	Estrogen-dependent nuclear events downstream of ESR-membrane signaling	Nucleus
Q8VEH0	Tmem144	Transmembrane protein 144	3	17.0906	17.7424	-0.65173	0.636517	Down	0.00136025	0.0261908	17.0765	17.2072	16.9883	17.7977	17.6388	17.7906	Transmembrane protein 144	70652	Tmem144	GO:0016020,GO:0015144	membrane|carbohydrate transmembrane transporter activity				ENOG502QR0F	S	carbohydrate transmembrane transporter activity	Function unknown	PF07857	family	Transmembrane family, TMEM144 of transporters	IPR010651,IPR012435	Family|Family	Sugar transport protein|TMEM144					Membrane
Q63810	Ppp3r1	Calcineurin subunit B type 1	4	17.2143	17.8622	-0.647823	0.638243	Down	0.0364861	0.154385	17.4768	17.0099	17.1562	18.1305	17.8716	17.5844	Calcineurin subunit B type 1	19058	Ppp3r1	GO:0001569,GO:0097720,GO:0033173,GO:0001837,GO:0007507,GO:0060487,GO:0022011,GO:1905949,GO:0070886,GO:1905665,GO:0045944,GO:0099170,GO:0006606,GO:0034504,GO:0099149,GO:0098693,GO:0014044,GO:0005955,GO:0005829,GO:0098978,GO:0098686,GO:0098688,GO:0098794,GO:0008287,GO:0042383,GO:0098685,GO:0045202,GO:0005509,GO:0008597,GO:0016018,GO:0019899,GO:0019902,GO:0004721,GO:0019904	branching involved in blood vessel morphogenesis|calcineurin-mediated signaling|calcineurin-NFAT signaling cascade|epithelial to mesenchymal transition|heart development|lung epithelial cell differentiation|myelination in peripheral nervous system|negative regulation of calcium ion import across plasma membrane|positive regulation of calcineurin-NFAT signaling cascade|positive regulation of calci…	mmu04010,mmu04310,mmu04370,mmu04020,mmu04022,mmu04114,mmu04218,mmu04625,mmu04650,mmu04660,mmu04658,mmu04659,mmu04662,mmu04922,mmu04921,mmu04924,mmu04724,mmu04720,mmu04360,mmu04380,mmu05235,mmu05166,mmu05170,mmu05163,mmu05167,mmu05152,mmu05010,mmu05014,mmu05020,mmu05022,mmu05031,mmu05417	MAPK signaling pathway|Wnt signaling pathway|VEGF signaling pathway|Calcium signaling pathway|cGMP-PKG signaling pathway|Oocyte meiosis|Cellular senescence|C-type lectin receptor signaling pathway|Natural killer cell mediated cytotoxicity|T cell receptor signaling pathway|Th1 and Th2 cell differentiation|Th17 cell differentiation|B cell receptor signaling pathway|Glucagon signaling pathway|Oxytoc…	K06268	KOG0034	DTZ	calcium ion binding	Cell cycle control, cell division, chromosome partitioning|Signal transduction mechanisms|Cytoskeleton	PF13499	domain	EF-hand domain pair	IPR015757,IPR011992,IPR018247,IPR002048	Family|Homologous_superfamily|Binding_site|Domain	Calcineurin B protein|EF-hand domain pair|EF-Hand 1, calcium-binding site|EF-hand domain	WP2075,WP493	Alzheimer 39 s disease|Mapk signaling pathway	R-MMU-111447,R-MMU-2025928,R-MMU-2871809,R-MMU-4086398,R-MMU-5607763	Activation of BAD and translocation to mitochondria |Calcineurin activates NFAT|FCERI mediated Ca+2 mobilization|Ca2+ pathway|CLEC7A (Dectin-1) induces NFAT activation	Cytoplasm;Cell membrane
P08121	Col3a1	Collagen alpha-1(III) chain	5	17.905	18.5521	-0.647123	0.638552	Down	0.102524	0.275725	18.0574	17.8932	17.7643	18.1212	19.116	18.4191	Collagen alpha-1(III) chain	12825	Col3a1	GO:0035904,GO:0060414,GO:0071711,GO:0001568,GO:0051216,GO:0007160,GO:0071230,GO:0021987,GO:0002062,GO:0030199,GO:0048565,GO:0048251,GO:0060350,GO:0030198,GO:0048144,GO:0010467,GO:0007507,GO:0001701,GO:0007229,GO:0021819,GO:0036022,GO:0030324,GO:0035264,GO:0050777,GO:2001223,GO:0001764,GO:0035025,GO:1990776,GO:0034097,GO:0009612,GO:0009314,GO:0043588,GO:0097435,GO:0001894,GO:0007179,GO:0032905,GO:…	aorta development|aorta smooth muscle tissue morphogenesis|basement membrane organization|blood vessel development|cartilage development|cell-matrix adhesion|cellular response to amino acid stimulus|cerebral cortex development|chondrocyte differentiation|collagen fibril organization|digestive tract development|elastic fiber assembly|endochondral bone morphogenesis|extracellular matrix organizatio…	mmu04611,mmu04926,mmu04974,mmu05146,mmu05415,mmu04933	Platelet activation|Relaxin signaling pathway|Protein digestion and absorption|Amoebiasis|Diabetic cardiomyopathy|AGE-RAGE signaling pathway in diabetic complications	K19720	KOG3544	D	structural constituent of cuticle	Cell cycle control, cell division, chromosome partitioning	PF01410,PF01391,PF00093	family|repeat|domain	Fibrillar collagen C-terminal domain|Collagen triple helix repeat (20 copies)|von Willebrand factor type C domain	IPR008160,IPR000885,IPR001007	Repeat|Domain|Domain	Collagen triple helix repeat|Fibrillar collagen, C-terminal|VWFC domain	WP2841,WP3855,WP458,WP85	Focal adhesion PI3K Akt mTOR signaling pathway|Dysregulated miRNA targeting in insulin PI3K AKT signaling|Inflammatory response pathway|Focal adhesion	R-MMU-1442490,R-MMU-1474244,R-MMU-1650814,R-MMU-186797,R-MMU-198933,R-MMU-2022090,R-MMU-216083,R-MMU-3000171,R-MMU-3000178,R-MMU-419037,R-MMU-8874081,R-MMU-8948216	Collagen degradation|Extracellular matrix organization|Collagen biosynthesis and modifying enzymes|Signaling by PDGF|Immunoregulatory interactions between a Lymphoid and a non-Lymphoid cell|Assembly of collagen fibrils and other multimeric structures|Integrin cell surface interactions|Non-integrin membrane-ECM interactions|ECM proteoglycans|NCAM1 interactions|MET activates PTK2 signaling|Collagen…	Secreted
P01325	Ins1	Insulin-1	1	19.256	19.9012	-0.645207	0.639401	Down	0.224786	0.430639	19.4142	19.2984	19.0554	19.5143	20.7738	19.4154	Insulin-1	16333	Ins1	GO:0006953,GO:0046631,GO:0071333,GO:0055089,GO:0007186,GO:0042593,GO:0006006,GO:1904659,GO:0008286,GO:0002674,GO:0045922,GO:2000252,GO:0010629,GO:0045818,GO:0050995,GO:0042177,GO:0050709,GO:0045861,GO:1903427,GO:0060266,GO:1990535,GO:0038060,GO:0008284,GO:0001819,GO:1902952,GO:0010628,GO:0046326,GO:0045725,GO:0045821,GO:0046628,GO:0043410,GO:0045840,GO:0010750,GO:0051897,GO:1900182,GO:0051247,GO:…	acute-phase response|alpha-beta T cell activation|cellular response to glucose stimulus|fatty acid homeostasis|G protein-coupled receptor signaling pathway|glucose homeostasis|glucose metabolic process|glucose transmembrane transport|insulin receptor signaling pathway|negative regulation of acute inflammatory response|negative regulation of fatty acid metabolic process|negative regulation of feed…	mmu04010,mmu04014,mmu04015,mmu04066,mmu04068,mmu04072,mmu04022,mmu04151,mmu04152,mmu04150,mmu04140,mmu04114,mmu04810,mmu04911,mmu04910,mmu04923,mmu04913,mmu04914,mmu04917,mmu04960,mmu04211,mmu04213,mmu05215,mmu05010,mmu05415,mmu04930,mmu04940,mmu04950,mmu04932,mmu04931	MAPK signaling pathway|Ras signaling pathway|Rap1 signaling pathway|HIF-1 signaling pathway|FoxO signaling pathway|Phospholipase D signaling pathway|cGMP-PKG signaling pathway|PI3K-Akt signaling pathway|AMPK signaling pathway|mTOR signaling pathway|Autophagy - animal|Oocyte meiosis|Regulation of actin cytoskeleton|Insulin secretion|Insulin signaling pathway|Regulation of lipolysis in adipocytes|O…	K04526	ENOG502S5P5	M	negative regulation of glycogen catabolic process	Cell wall/membrane/envelope biogenesis	PF00049	domain	Insulin/IGF/Relaxin family	IPR004825,IPR016179,IPR036438,IPR022353,IPR022352	Family|Domain|Homologous_superfamily|Conserved_site|Family	Insulin|Insulin-like|Insulin-like superfamily|Insulin, conserved site|Insulin family	WP1763,WP2841,WP2872,WP447,WP523,WP578	Mechanisms associated with pluripotency|Focal adhesion PI3K Akt mTOR signaling pathway|White fat cell differentiation|Adipogenesis genes|Regulation of actin cytoskeleton|Leptin insulin signaling overlap			Secreted
P50608	Fmod	Fibromodulin	3	18.1171	18.7613	-0.64426	0.639821	Down	0.178443	0.375804	18.2734	18.1024	17.9753	18.4122	19.5316	18.3402	Fibromodulin	14264	Fmod	GO:0062023,GO:0005576,GO:0005615	collagen-containing extracellular matrix|extracellular region|extracellular space	mmu04350	TGF-beta signaling pathway	K08121	KOG0619	U	regulation of response to stimulus	Intracellular trafficking, secretion, and vesicular transport	PF00560,PF13855,PF01462	repeat|repeat|family	Leucine Rich Repeat|Leucine rich repeat|Leucine rich repeat N-terminal domain	IPR001611,IPR003591,IPR032675,IPR000372	Repeat|Repeat|Homologous_superfamily|Domain	Leucine-rich repeat|Leucine-rich repeat, typical subtype|Leucine-rich repeat domain superfamily|Leucine-rich repeat N-terminal domain			R-MMU-2022854,R-MMU-2022857	Keratan sulfate biosynthesis|Keratan sulfate degradation	Secreted
P30412	Ppic	Peptidyl-prolyl cis-trans isomerase C	8	20.9833	21.627	-0.643727	0.640057	Down	0.00148196	0.0277387	21.0151	20.9737	20.9611	21.7162	21.7001	21.4648	Peptidyl-prolyl cis-trans isomerase C	19038	Ppic	GO:0006457,GO:0000413,GO:0005737,GO:0043231,GO:0016018,GO:0003755	protein folding|protein peptidyl-prolyl isomerization|cytoplasm|intracellular membrane-bounded organelle|cyclosporin A binding|peptidyl-prolyl cis-trans isomerase activity				KOG0880	O	peptidyl-prolyl cis-trans isomerase activity	Posttranslational modification, protein turnover, chaperones	PF00160	domain	Cyclophilin type peptidyl-prolyl cis-trans isomerase/CLD	IPR029000,IPR020892,IPR002130	Homologous_superfamily|Conserved_site|Domain	Cyclophilin-like domain superfamily|Cyclophilin-type peptidyl-prolyl cis-trans isomerase, conserved site|Cyclophilin-type peptidyl-prolyl cis-trans isomerase domain					Cytoplasm
Q9D7B1	Dus2	tRNA-dihydrouridine(20) synthase [NAD(P)+]-like	2	13.4068	14.05	-0.643143	0.640316	Down	0.273554	0.479403	14.0824	13.0899	13.0483	13.6549	14.806	13.689	tRNA-dihydrouridine(20) synthase [NAD(P)+]-like	66369	Dus2	GO:0140374,GO:0002943,GO:0005737,GO:0005829,GO:0005783,GO:0005739,GO:0003725,GO:0050660,GO:0010181,GO:0070402,GO:0004860,GO:0000049,GO:0017150,GO:0102264	antiviral innate immune response|tRNA dihydrouridine synthesis|cytoplasm|cytosol|endoplasmic reticulum|mitochondrion|double-stranded RNA binding|flavin adenine dinucleotide binding|FMN binding|NADPH binding|protein kinase inhibitor activity|tRNA binding|tRNA dihydrouridine synthase activity|tRNA-dihydrouridine20 synthase activity				KOG2334	J	tRNA-dihydrouridine20 synthase activity	Translation, ribosomal structure and biogenesis	PF00035,PF01207	domain|family	Double-stranded RNA binding motif|Dihydrouridine synthase (Dus)	IPR013785,IPR014720,IPR035587,IPR044463,IPR018517	Homologous_superfamily|Domain|Domain|Domain|Conserved_site	Aldolase-type TIM barrel|Double-stranded RNA-binding domain|DUS-like, FMN-binding domain|DUS2, double-stranded RNA binding domain|tRNA-dihydrouridine synthase, conserved site			R-MMU-9833482	PKR-mediated signaling	Cytoplasm
O88491	Nsd1	Histone-lysine N-methyltransferase, H3 lysine-36 specific	5	18.6502	19.2904	-0.640213	0.641618	Down	0.00484193	0.0530485	18.5552	18.6177	18.7776	19.1413	19.4583	19.2715	Histone-lysine N-methyltransferase, H3 lysine-36 specific	18193	Nsd1	GO:0001702,GO:0032259,GO:0000122,GO:0045893,GO:0006355,GO:0033135,GO:0000785,GO:0035097,GO:0005634,GO:0003682,GO:0140954,GO:0046975,GO:0042799,GO:0042054,GO:0050681,GO:0030331,GO:0042974,GO:0046965,GO:0046966,GO:0000978,GO:0003712,GO:0003714,GO:0008270	gastrulation with mouth forming second|methylation|negative regulation of transcription by RNA polymerase II|positive regulation of DNA-templated transcription|regulation of DNA-templated transcription|regulation of peptidyl-serine phosphorylation|chromatin|histone methyltransferase complex|nucleus|chromatin binding|histone H3K36 dimethyltransferase activity|histone H3K36 methyltransferase activi…	mmu00310	Lysine degradation	K15588	KOG1081	G	histone-lysine N-methyltransferase activity	Carbohydrate transport and metabolism	PF17907,PF17982,PF00628,PF00855,PF00856	domain|domain|domain|domain|family	AWS domain|NSD Cys-His rich domain|PHD-finger|PWWP domain|SET domain	IPR006560,IPR041306,IPR047426,IPR047428,IPR047429,IPR047430,IPR047432,IPR003616,IPR000313,IPR047423,IPR001214,IPR046341,IPR047433,IPR019786,IPR011011,IPR001965,IPR019787,IPR001841,IPR013083	Domain|Domain|Domain|Domain|Domain|Domain|Domain|Domain|Domain|Domain|Domain|Homologous_superfamily|Domain|Conserved_site|Homologous_superfamily|Domain|Domain|Domain|Homologous_superfamily	AWS domain|NSD, Cys-His rich domain|Histone-lysine N-methyltransferase NSD1 / NSD2, first PHD finger|Nuclear receptor-binding SET domain-containing protein 1, second PHD finger|Nuclear receptor-binding SET domain-containing protein 1, third PHD finger|Nuclear receptor-binding SET domain-containing protein 1, fourth PHD finger|Nuclear receptor-binding SET domain-containing protein 1, fifth PHD fin…			R-MMU-3214841	PKMTs methylate histone lysines	Nucleus
Q8BME9	Cbln4	Cerebellin-4	2	14.8337	15.4738	-0.64012	0.64166	Down	0.116114	0.295075	14.9393	14.9303	14.6315	15.0274	16.0536	15.3405	Cerebellin-4	228942	Cbln4	GO:1904862,GO:0009306,GO:0005576,GO:0005615,GO:0098982,GO:0045202	inhibitory synapse assembly|protein secretion|extracellular region|extracellular space|GABA-ergic synapse|synapse				ENOG502QV08	S	protein secretion	Function unknown	PF00386	domain	C1q domain	IPR001073,IPR008983	Domain|Homologous_superfamily	C1q domain|Tumour necrosis factor-like domain superfamily					Secreted
Q60790	Rasa3	Ras GTPase-activating protein 3	37	18.6821	19.3217	-0.639613	0.641885	Down	1.3257e-05	0.00200683	18.7191	18.6551	18.672	19.3318	19.291	19.3423	Ras GTPase-activating protein 3	19414	Rasa3	GO:0034605,GO:0046580,GO:0009898,GO:0015278,GO:0005096,GO:0046872	cellular response to heat|negative regulation of Ras protein signal transduction|cytoplasmic side of plasma membrane|calcium-release channel activity|GTPase activator activity|metal ion binding	mmu04014	Ras signaling pathway	K12380	KOG2059	J	ras GTPase-activating protein	Translation, ribosomal structure and biogenesis	PF00779,PF00168,PF00169,PF00616	conserved_site|domain|domain|family	BTK motif|C2 domain|PH domain|GTPase-activator protein for Ras-like GTPase	IPR000008,IPR035892,IPR011993,IPR001849,IPR039360,IPR037774,IPR023152,IPR001936,IPR008936,IPR001562	Domain|Homologous_superfamily|Homologous_superfamily|Domain|Family|Domain|Conserved_site|Domain|Homologous_superfamily|Conserved_site	C2 domain|C2 domain superfamily|PH-like domain superfamily|Pleckstrin homology domain|Ras GTPase-activating protein|RASA3, PH domain|Ras GTPase-activating protein, conserved site|Ras GTPase-activating domain|Rho GTPase activation protein|Zinc finger, Btk motif	WP251	Mapk cascade	R-MMU-5658442	Regulation of RAS by GAPs
Q8BID8	Fbxl14	F-box/LRR-repeat protein 14	5	14.8094	15.4476	-0.638157	0.642533	Down	0.00806608	0.0701885	14.6458	14.9481	14.8342	15.3069	15.6311	15.4047	F-box/LRR-repeat protein 14	101358	Fbxl14	GO:0031146,GO:0006511,GO:0005737,GO:0019005,GO:0004842	SCF-dependent proteasomal ubiquitin-dependent protein catabolic process|ubiquitin-dependent protein catabolic process|cytoplasm|SCF ubiquitin ligase complex|ubiquitin-protein transferase activity				KOG1947	B	F-box LRR-repeat protein	Chromatin structure and dynamics	PF12937,PF13516	domain|repeat	F-box-like|Leucine Rich repeat	IPR036047,IPR001810,IPR047932,IPR001611,IPR006553,IPR032675	Homologous_superfamily|Domain|Domain|Repeat|Repeat|Homologous_superfamily	F-box-like domain superfamily|F-box domain|F-box/LRR-repeat protein 14, F-box domain|Leucine-rich repeat|Leucine-rich repeat, cysteine-containing subtype|Leucine-rich repeat domain superfamily			R-MMU-8951664,R-MMU-983168	Neddylation|Antigen processing: Ubiquitination & Proteasome degradation	Cytoplasm
Q9Z2V4	Pck1	Phosphoenolpyruvate carboxykinase, cytosolic [GTP]	4	14.7041	15.3422	-0.638083	0.642566	Down	0.146816	0.335459	14.8465	14.948	14.3177	15.4342	15.8036	14.7886	Phosphoenolpyruvate carboxykinase, cytosolic [GTP]	18534	Pck1	GO:0071475,GO:0071477,GO:0071320,GO:0071549,GO:0071332,GO:0071377,GO:0071333,GO:0071456,GO:0032869,GO:0071347,GO:1904628,GO:0051365,GO:0097403,GO:0071300,GO:0071356,GO:0006094,GO:0042593,GO:0006006,GO:0046166,GO:0046327,GO:0070365,GO:0006629,GO:0006107,GO:0018105,GO:0046889,GO:0043382,GO:0061402,GO:0019543,GO:0046890,GO:0014823,GO:0009617,GO:0032868,GO:0070741,GO:0032496,GO:1904640,GO:0042594,GO:…	cellular hyperosmotic salinity response|cellular hypotonic salinity response|cellular response to cAMP|cellular response to dexamethasone stimulus|cellular response to fructose stimulus|cellular response to glucagon stimulus|cellular response to glucose stimulus|cellular response to hypoxia|cellular response to insulin stimulus|cellular response to interleukin-1|cellular response to phorbol 13-ac…	mmu00010,mmu00020,mmu00620,mmu04068,mmu04151,mmu04152,mmu04910,mmu04922,mmu04920,mmu03320,mmu04964,mmu04931	Glycolysis / Gluconeogenesis|Citrate cycle (TCA cycle)|Pyruvate metabolism|FoxO signaling pathway|PI3K-Akt signaling pathway|AMPK signaling pathway|Insulin signaling pathway|Glucagon signaling pathway|Adipocytokine signaling pathway|PPAR signaling pathway|Proximal tubule bicarbonate reclamation|Insulin resistance	K01596	KOG3749	C	phosphoenolpyruvate carboxykinase (GTP) activity	Energy production and conversion	PF00821,PF17297	domain|domain	Phosphoenolpyruvate carboxykinase C-terminal P-loop domain|Phosphoenolpyruvate carboxykinase N-terminal domain	IPR018091,IPR013035,IPR008209,IPR035077,IPR035078,IPR008210	Conserved_site|Homologous_superfamily|Family|Domain|Domain|Homologous_superfamily	Phosphoenolpyruvate carboxykinase, GTP-utilising, conserved site|Phosphoenolpyruvate carboxykinase, C-terminal|Phosphoenolpyruvate carboxykinase, GTP-utilising|Phosphoenolpyruvate carboxykinase, C-terminal P-loop domain|Phosphoenolpyruvate carboxykinase, GTP-utilising, N-terminal|Phosphoenolpyruvate carboxykinase, N-terminal	WP157,WP2316,WP447,WP662	Glycolysis and gluconeogenesis|PPAR signaling pathway|Adipogenesis genes|Amino acid metabolism	R-MMU-70263	Gluconeogenesis	Cytoplasm
Q8BHD1	Poc1b	POC1 centriolar protein homolog B	4	15.6046	16.2416	-0.636997	0.64305	Down	0.0970237	0.266709	15.7308	15.9366	15.1465	15.9176	16.2833	16.5239	POC1 centriolar protein homolog B	382406	Poc1b	GO:0008283,GO:0007099,GO:0060271,GO:0001895,GO:0005814,GO:0005813,GO:0036064,GO:0005737,GO:0000922	cell population proliferation|centriole replication|cilium assembly|retina homeostasis|centriole|centrosome|ciliary basal body|cytoplasm|spindle pole				ENOG502QSVJ	S	growth plate cartilage chondrocyte development	Function unknown	PF00400	repeat	WD domain, G-beta repeat	IPR020472,IPR015943,IPR019775,IPR036322,IPR001680	Repeat|Homologous_superfamily|Conserved_site|Homologous_superfamily|Repeat	G-protein beta WD-40 repeat|WD40/YVTN repeat-like-containing domain superfamily|WD40 repeat, conserved site|WD40-repeat-containing domain superfamily|WD40 repeat					Cytoplasm
O35047	Psmc3ip	Homologous-pairing protein 2 homolog	3	13.8162	14.4525	-0.636273	0.643373	Down	0.42995	0.622931	14.5696	13.5209	13.3582	15.3911	14.6801	13.2863	Homologous-pairing protein 2 homolog	19183	Psmc3ip	GO:0007129,GO:0000709,GO:0010774,GO:0045944,GO:0007131,GO:0000794,GO:0120231,GO:0005654,GO:0050692,GO:0003690,GO:0050681,GO:0030331,GO:0035259,GO:0030374,GO:0046966,GO:0044877,GO:0120230	homologous chromosome pairing at meiosis|meiotic joint molecule formation|meiotic strand invasion involved in reciprocal meiotic recombination|positive regulation of transcription by RNA polymerase II|reciprocal meiotic recombination|condensed nuclear chromosome|DNA recombinase auxiliary factor complex|nucleoplasm|DNA binding domain binding|double-stranded DNA binding|nuclear androgen receptor bi…				KOG4603	P	homologous recombination	Inorganic ion transport and metabolism	PF18517,PF07106	domain|domain	Leucine zipper with capping helix domain|TBPIP/Hop2 winged helix domain	IPR010776,IPR040661,IPR036388,IPR036390	Domain|Domain|Homologous_superfamily|Homologous_superfamily	Homologous-pairing protein 2, winged helix domain|Leucine zipper with capping helix domain|Winged helix-like DNA-binding domain superfamily|Winged helix DNA-binding domain superfamily					Nucleus
Q8BQJ6	Trmt2b	tRNA (uracil-5-)-methyltransferase homolog B	7	15.3032	15.9378	-0.63458	0.644128	Down	0.00053303	0.0156522	15.2295	15.322	15.3581	15.866	16.0328	15.9146	tRNA (uracil-5-)-methyltransferase homolog B	215201	Trmt2b	GO:0030488,GO:0005759,GO:0005739,GO:0070041,GO:0030697	tRNA methylation|mitochondrial matrix|mitochondrion|rRNA (uridine-C5-)-methyltransferase activity|tRNA (uracil(54)-C5)-methyltransferase activity, S-adenosyl methionine-dependent				KOG2187	J	S-adenosylmethionine-dependent tRNA (m5U54) methyltransferase activity	Translation, ribosomal structure and biogenesis	PF13847	domain	Methyltransferase domain	IPR025714,IPR029063,IPR045850,IPR025823,IPR010280	Domain|Homologous_superfamily|Family|Family|Family	Methyltransferase domain|S-adenosyl-L-methionine-dependent methyltransferase superfamily|tRNA (uracil(54)-C(5))-methyltransferase, metazoa type|tRNA (uracil-5-)-methyltransferase homolog B, chordates|(Uracil-5)-methyltransferase family					Mitochondrion
Q9CRC3		UPF0235 protein C15orf40 homolog	2	16.3162	16.9501	-0.633897	0.644433	Down	0.152641	0.343462	16.1203	16.458	16.3704	17.2903	17.2999	16.2602	UPF0235 protein C15orf40 homolog	67290		GO:0005737	cytoplasm				KOG3276	O	DUF167	Posttranslational modification, protein turnover, chaperones	PF02594	domain	Uncharacterised ACR, YggU family COG1872	IPR003746,IPR036591	Family|Homologous_superfamily	Protein of unknown function DUF167|YggU-like superfamily
P42208	Septin2	Septin-2	19	20.4187	21.0524	-0.63364	0.644548	Down	0.00138671	0.0264107	20.439	20.3018	20.5154	21.0892	21.115	20.953	Septin-2	18000	Septin2	GO:0060271,GO:0061640,GO:0031175,GO:0051258,GO:0017157,GO:0002036,GO:0032880,GO:0007224,GO:0007283,GO:0015629,GO:0005826,GO:0005930,GO:0005938,GO:0032153,GO:0042995,GO:0009986,GO:0060170,GO:0035869,GO:0032154,GO:0005737,GO:0000145,GO:0045171,GO:0000776,GO:0015630,GO:0030496,GO:0043209,GO:0097730,GO:0005654,GO:0005634,GO:0048471,GO:0032391,GO:0005886,GO:0031105,GO:0005940,GO:0097227,GO:0005876,GO:…	cilium assembly|cytoskeleton-dependent cytokinesis|neuron projection development|protein polymerization|regulation of exocytosis|regulation of L-glutamate import across plasma membrane|regulation of protein localization|smoothened signaling pathway|spermatogenesis|actin cytoskeleton|actomyosin contractile ring|axoneme|cell cortex|cell division site|cell projection|cell surface|ciliary membrane|ci…	mmu05100	Bacterial invasion of epithelial cells	K16942	KOG2655	DZ	GTP binding	Cell cycle control, cell division, chromosome partitioning|Cytoskeleton	PF00735	domain	Septin	IPR030379,IPR027417,IPR016491,IPR008113	Domain|Homologous_superfamily|Family|Family	Septin-type guanine nucleotide-binding (G) domain|P-loop containing nucleoside triphosphate hydrolase|Septin|Septin 2			R-MMU-5620912	Anchoring of the basal body to the plasma membrane	Cytoplasm
[truncated: 8,455 more rows]
