# Supplementary material for: A live biohybrid bacterial therapy based on engineered Serratia marcescens
Source: Nat Commun. 2026 Apr 7;17:4956. doi: 10.1038/s41467-026-70949-4 (PMC13234118; doi:10.1038/s41467-026-70949-4)
Supplement: Supplementary file 6 — Source Data [file 41467_2026_70949_MOESM6_ESM.xlsx]

## Sheet: Figure2
Fig2b						Fig2c			Fig2d			Fig2f				Fig2e
Prodigiosin titer (µmol/1×1011 CFU)						wavelength (nm)	counts (104)		Time (s)	Intensity(a.u.)		Time (s)	temperature (℃)				1 mM
	42	37	30			850	0.928		0	500		2	30				rep1	rep2	rep3	Average	SD			Fig2h
rep1	0	0.29	12.5			851	0.917		100	464		6	33.5			0 MIN	25.4	26.5	29.1	27	1.9				1× 1011	60℃ treated	1× 1010	60℃ treated	1× 109	60℃ treated
rep2	0	0.25	11.9			852	0.907		200	461		10	35			0.5 MIN	34.6	35.4	37.1	35.7	1.27671			rep1	130000000000	1000	6800000000	1000	1500000000	1000
rep3	0	0.3	13.1			853	0.897		300	480		14	37.5			1MIN	42	42	43	42.3333	0.57735			rep2	55200000000	1000	15000000000	1000	700000000	1000
Average	0	0.28	12.5			854	0.888		400	443		18	39.8			2MIN	43.6	44	45.1	44.2333	0.776745			rep3	150000000000	1000	17000000000	1000	1489635870	1000
SD	0	0.0264575	0.6			855	0.879		500	475		22	41.4			3 MIN	50.1	48.5	45.6	48.0667	2.28108			rep4	50000000000	1000	5800000000	1000	1100000000	1000
						856	0.869		600	455		26	42.4											Average	96300000000	1000	11150000000	1000	1.19741e+09	1000
						857	0.86		700	453		30	43.8				2 mM							SD	5.11608e+10	0	5.67421e+09	0	3.8029e+08	0
						858	0.852		800	450		34	44.9				rep1	rep2	rep3	Average	SD
						859	0.85		900	439		38	45.4			0 MIN	25.6	28.4	29.1	27.7	1.85203
						860	0.85		1000	394		42	47.3			0.5 MIN	34.6	35.6	36.3	35.5	0.8544
						861	0.851		1100	376		46	48.7			1MIN	41.5	44.4	45.32	43.74	1.99369
						862	0.849		1200	343		50	50.8			2MIN	50.9	50.6	51.6	51.0333	0.51316
						863	0.845		1300	311		54	51			3 MIN	58.1	57.4	56.3	57.2667	0.907377
						864	0.839		1400	292		58	50.8
						865	0.832		1500	249		62	51.9				5 mM
						866	0.826		1600	218		66	52.9				rep1	rep2	rep3	Average	SD
						867	0.822		1700	213		70	54.8			0 MIN	25.6	26.8	28.5	26.9667	1.45717
						868	0.822		1800	183		74	54.8			0.5 MIN	43.6	42.5	43.2	43.1	0.556776
						869	0.825		1900	154		78	55.3			1MIN	50.6	50.4	48.1	49.7	1.38924
						870	0.828		2000	134		82	55.7			2MIN	54.6	57.4	53.6	55.2	1.96977
						871	0.829		2100	107		86	56.1			3 MIN	59.8	60.1	61.2	60.3667	0.737111
						872	0.83		2200	110		90	56.1
						873	0.83		2300	118		94	56.9
						874	0.831		2400	119		98	60.7
						875	0.833		2500	101		102	60.7
						876	0.837		2600	119		106	60.3
						877	0.844		2700	112		110	60.5
						878	0.848		2800	101		114	61.4
						879	0.847		2900	96		118	61.8
						880	0.845		3000	98		122	62.6
						881	0.846		3100	92		126	62
						882	0.848		3200	115		130	62.2
						883	0.851		3300	112		134	62.7
						884	0.855		3400	93		138	63.5
						885	0.86		3500	91		142	63.1
						886	0.866		3600	95		146	64.1
						887	0.872		3700	89		150	66.5
						888	0.88		3800	104		154	66.9
						889	0.889		3900	115		158	67.2
						890	0.895		4000	103		162	67.2
						891	0.9		4100	116		166	67.2
						892	0.904		4200	106		170	67.6
						893	0.909		4300	113		174	67.8
						894	0.915		4400	100		178	68
						895	0.922		4500	92		182	67.8
						896	0.93		4600	110		186	67.2
						897	0.939		4700	108		190	66.7
						898	0.95		4800	99		194	65.4
						899	0.962		4900	108		198	66.1
						900	0.973		5000	108		202	64.1
						901	0.981		5100	120		206	62.6
						902	0.987		5200	110		210	61.4
						903	0.991		5300	84		214	59.7
						904	0.995		5400	113		218	58.2
						905	1		5500	103		222	56.5
						906	1.01		5600	115		226	55
						907	1.02		5700	100		230	54
						908	1.03		5800	99		234	52.5
						909	1.04		5900	102		238	50.5
						910	1.05		6000	102		242	48.7
						911	1.06		6100	107		246	46.6
						912	1.06		6200	115		250	49.4
						913	1.07		6300	98		254	48.2
						914	1.08		6400	111		258	47
						915	1.09		6500	96		262	46.8
						916	1.09		6600	105		266	45.2
						917	1.1		6700	114		270	44.5
						918	1.1		6800	94		274	42.8
						919	1.1		6900	95		278	41.7
						920	1.11		7000	109		282	40.7
						921	1.11		7100	112		286	39.8
						922	1.12		7200	93		290	38.5
						923	1.12		7300	112		294	38.2
						924	1.12		7400	116		298	40.3
						925	1.13		7500	96		302	38.7
						926	1.14		7600	106		306	37.5
						927	1.14		7700	94		310	37
						928	1.14		7800	97		314	36.2
						929	1.14		7900	94		318	35.4
						930	1.14		8000	98		322	34.7
						931	1.15		8100	106		326	33.6
						932	1.15		8200	85		330	33.1
						933	1.15		8300	112		334	32.3
						934	1.15		8400	125		338	31.6
						935	1.15		8500	76		342	31.1
						936	1.15		8600	107		346	30
						937	1.16		8700	99		350	33.4
						938	1.16		8800	92		354	34.7
						939	1.16		8900	83		358	37.7
						940	1.16		9000	100		362	39.8
						941	1.16		9100	100		366	41.4
						942	1.16		9200	110		370	43.5
						943	1.15		9300	98		374	44.5
						944	1.15		9400	105		378	46.3
						945	1.15		9500	102		382	48
						946	1.15		9600	83		386	49.8
						947	1.15		9700	106		390	51
						948	1.14		9800	109		394	52.5
						949	1.14		9900	96		398	55.7
						950	1.13		10000	89		402	56.1
						951	1.12		10100	98		406	56.9
						952	1.12		10200	105		410	58.4
						953	1.12		10300	92		414	58.8
						954	1.12		10400	96		418	60.3
						955	1.12		10500	95		422	61
						956	1.11		10600	102		426	62.2
						957	1.1		10700	106		430	62.7
						958	1.1		10800	90		434	62.7
						959	1.09		10900	97		438	63.9
						960	1.09		11000	91		442	64.8
						961	1.09		11100	98		446	65.2
						962	1.09		11200	122		450	65.9
						963	1.1		11300	90		454	65.9
						964	1.1		11400	88		458	69.1
						965	1.09		11500	106		462	69.3
						966	1.09		11600	97		466	69.5
						967	1.09		11700	106		470	67.8
						968	1.09		11800	88		474	66.3
						969	1.09		11900	101		478	64.2
						970	1.09		12000	85		482	62.9
						971	1.1		12100	79		486	61
						972	1.1		12200	93		490	59.3
						973	1.11		12300	129		494	57.4
						974	1.11		12400	96		498	56.3
						975	1.12		12500	107		502	54.8
						976	1.12		12600	94		506	53.8
						977	1.13		12700	107		510	52.5
						978	1.13		12800	104		514	50.8
						979	1.13		12900	95		518	52.3
						980	1.13		13000	96		522	50.5
						981	1.13		13100	100		526	49.4
						982	1.12		13200	113		530	48.7
						983	1.12		13300	116		534	47.3
						984	1.12		13400	105		538	46.3
						985	1.12		13500	99		542	45.2
						986	1.12		13600	90		546	44.5
						987	1.11		13700	110		550	43.1
						988	1.11		13800	119		554	42.1
						989	1.1		13900	108		558	41
						990	1.1		14000	85		562	40.3
						991	1.09		14100	104		566	39.3
						992	1.09		14200	101		570	38.2
						993	1.09		14300	97		574	37.7
						994	1.09		14400	75		578	39.8
						995	1.08		14500	98		582	38.7
						996	1.07		14600	89		586	37.7
						997	1.07		14700	105		590	36.7
						998	1.07		14800	107		594	35.9
						999	1.06		14900	100		598	35.2
						1000	1.06		15000	104		602	34.4
						1001	1.06		15100	94		606	35.7
						1002	1.06		15200	92		610	38
						1003	1.06		15300	95		614	41.2
						1004	1.06		15400	124		618	43.3
						1005	1.06		15500	103		622	45.2
						1006	1.05		15600	105		626	46.3
						1007	1.05		15700	93		630	48.4
						1008	1.05		15800	104		634	49.6
						1009	1.04		15900	90		638	54.6
						1010	1.04		16000	107		642	56.3
						1011	1.03		16100	85		646	57.6
						1012	1.03		16200	95		650	58.2
						1013	1.03		16300	80		654	59.9
						1014	1.02		16400	95		658	61
						1015	1.02		16500	100		662	61.8
						1016	1.02		16600	93		666	62.6
						1017	1.01		16700	89		670	63.5
						1018	1.01		16800	85		674	64.4
						1019	1.01		16900	103		678	65
						1020	1.01		17000	91		682	65.9
						1021	1.01		17100	120		686	67.1
						1022	1		17200	98		690	67.6
						1023	0.996		17300	100		694	68.2
						1024	0.992		17400	119		698	70.8
						1025	0.989		17500	88		702	71
						1026	0.985		17600	98		706	71.6
						1027	0.983		17700	95		710	72.3
						1028	0.981		17800	98		714	70
						1029	0.979		17900	105		722	69
						1030	0.976		18000	85		726	68.4
						1031	0.971		18100	81		730	68
						1032	0.964		18200	107		734	68.4
						1033	0.958		18300	106		738	67.6
						1034	0.954		18400	94		742	66.9
						1035	0.953		18500	104		746	65.9
						1036	0.953		18600	101		750	64.2
						1037	0.953		18700	97		754	64.8
						1038	0.952		18800	99		758	63.1
						1039	0.947		18900	106		762	62.2
						1040	0.942		19000	98		766	60.3
						1041	0.936		19100	76		770	58.6
						1042	0.934		19200	104		774	57.2
						1043	0.936		19300	91		778	55.9
						1044	0.937		19400	104		782	54.2
						1045	0.936		19500	94		786	53.1
						1046	0.934		19600	110		790	51.7
						1047	0.932		19700	80		794	50.1
						1048	0.928		19800	101		798	47.5
						1049	0.922		19900	97		802	49.8
						1050	0.914		20000	101		806	48.9
						1051	0.905		20100	96		810	48
						1052	0.898		20200	105		814	47
						1053	0.893		20300	109		818	46.1
						1054	0.892		20400	101		822	45.2
						1055	0.892		20500	88		826	43.5
						1056	0.893		20600	102		830	42.4
						1057	0.893		20700	103		834	41.2
						1058	0.892		20800	105		838	40.5
						1059	0.887		20900	92		842	39.3
						1060	0.879		21000	112		846	38.5
						1061	0.87		21100	107		850	37.5
						1062	0.863		21200	103		854	39.5
						1063	0.859		21300	97		858	38.5
						1064	0.855		21400	78		862	37
						1065	0.85		21500	90		866	36.2
						1066	0.844		21600	88		870	35.7
						1067	0.84		21700	101		874	34.9
						1068	0.837		21800	103		878	34.9
						1069	0.837		21900	92		882	33.4
						1070	0.838		22000	94		886	32.9
						1071	0.84		22100	89		890	32.1
						1072	0.84		22200	113		894	31.3
						1073	0.838		22300	93		898	30.3
						1074	0.836		22400	99		902	33.9
						1075	0.836		22500	93		906	33.6
						1076	0.837		22600	112		910	37
						1077	0.839		22700	119		914	38.7
						1078	0.841		22800	101		918	41.2
						1079	0.843		22900	96		922	42.8
						1080	0.841		23000	92		926	44.2
						1081	0.838		23100	93		930	45.2
						1082	0.836		23200	94		934	47.3
						1083	0.837		23300	98		938	49.1
						1084	0.84		23400	105		942	50.3
						1085	0.84		23500	97		946	52.1
						1086	0.84		23600	91		950	52.3
						1087	0.839		23700	101		954	55.9
						1088	0.835		23800	112		958	56.5
						1089	0.83		23900	111		962	57.8
						1090	0.827		24000	102		966	58.6
						1091	0.826		24100	90		970	59.7
						1092	0.824		24200	97		974	60.7
						1093	0.819		24300	97		978	61.8
						1094	0.814		24400	93		982	62.4
						1095	0.811		24500	76		986	62.6
						1096	0.811		24600	109		990	63.1
						1097	0.81		24700	123		994	64.2
						1098	0.808		24800	100		998	65
						1099	0.805		24900	104		1002	65.2
						1100	0.803		25000	75		1006	65.9
						1101	0.801		25100	93		1010	66.1
						1102	0.799		25200	100		1014	69.3
						1103	0.797		25300	72		1018	69.7
						1104	0.794		25400	98		1022	68.7
						1105	0.791		25500	85		1026	68.4
						1106	0.789		25600	99		1030	68
						1107	0.787		25700	99		1034	67.6
						1108	0.786		25800	79		1038	67.4
						1109	0.784		25900	78		1042	67.1
						1110	0.782		26000	100		1046	67.1
						1111	0.779		26100	105		1050	66.9
						1112	0.776		26200	99		1054	66.9
						1113	0.772		26300	101		1058	66.7
						1114	0.77		26400	117		1062	63.9
						1115	0.767		26500	94		1066	63.5
						1116	0.762		26600	102		1070	62.7
						1117	0.755		26700	112		1074	62.4
						1118	0.748		26800	91		1078	62.4
						1119	0.74		26900	100		1082	62
						1120	0.731		27000	115		1086	61.6
						1121	0.721		27100	116		1090	61.6
						1122	0.712		27200	96		1094	61.6
						1123	0.704		27300	83		1098	61
						1124	0.699		27400	86		1102	60.7
						1125	0.694		27500	95		1106	60.3
						1126	0.687		27600	86		1110	57.2
						1127	0.68		27700	108		1114	56.7
						1128	0.671		27800	108		1118	56.5
						1129	0.661		27900	111		1122	55.7
						1130	0.65		28000	95		1126	55.5
						1131	0.641		28100	90		1130	54.8
						1132	0.634		28200	123		1134	54.6
						1133	0.626		28300	98		1138	53.6
						1134	0.617		28400	119		1142	52.9
						1135	0.608		28500	105		1146	51
						1136	0.6		28600	96		1150	50.8
						1137	0.593		28700	128		1154	50.5
						1138	0.585		28800	104		1158	49.6
						1139	0.577		28900	94		1162	47.3
						1140	0.568		29000	100		1166	46.6
						1141	0.56		29100	96		1170	45.2
						1142	0.551		29200	74		1174	44.2
						1143	0.54		29300	90		1178	43.1
						1144	0.53		29400	97		1182	41.9
						1145	0.524		29500	88		1186	41.2
						1146	0.52		29600	104		1190	38.7
						1147	0.517		29700	109		1194	37
						1148	0.512		29800	93		1198	33.9
						1149	0.505		29900	105
						1150	0.497		30000	97
						1151	0.492		30100	92
						1152	0.49		30200	76
						1153	0.487		30300	94
						1154	0.484		30400	100
						1155	0.482		30500	112
						1156	0.479		30600	89
						1157	0.476		30700	94
						1158	0.472		30800	103
						1159	0.469		30900	89
						1160	0.465		31000	104
						1161	0.461		31100	85
						1162	0.457		31200	103
						1163	0.456		31300	102
						1164	0.456		31400	100
						1165	0.456		31500	100
						1166	0.454		31600	103
						1167	0.451		31700	105
						1168	0.449		31800	102
						1169	0.448		31900	103
						1170	0.446		32000	100
						1171	0.444		32100	86
						1172	0.441		32200	97
						1173	0.438		32300	118
						1174	0.437		32400	109
						1175	0.437		32500	82
						1176	0.438		32600	125
						1177	0.439		32700	113
						1178	0.44		32800	114
						1179	0.44		32900	107
						1180	0.44		33000	102
						1181	0.438		33100	101
						1182	0.435		33200	101
						1183	0.431		33300	94
						1184	0.428		33400	85
						1185	0.427		33500	103
						1186	0.428		33600	92
						1187	0.429		33700	96
						1188	0.43		33800	111
						1189	0.429		33900	134
						1190	0.427		34000	94
						1191	0.423		34100	91
						1192	0.419		34200	89
						1193	0.416		34300	112
						1194	0.415		34400	99
						1195	0.415		34500	106
						1196	0.415		34600	104
						1197	0.416		34700	95
						1198	0.418		34800	88
						1199	0.419		34900	88
						1200	0.42		35000	108
						1201	0.419		35100	95
						1202	0.418		35200	109
						1203	0.416		35300	97
						1204	0.413		35400	85
						1205	0.412		35500	115
						1206	0.411		35600	102
						1207	0.411		35700	105
						1208	0.412		35800	98
						1209	0.413		35900	99
						1210	0.414		36000	102
						1211	0.415		36100	106
						1212	0.414		36200	98
						1213	0.412		36300	97
						1214	0.409		36400	76
						1215	0.407		36500	102
						1216	0.404		36600	89
						1217	0.403		36700	88
						1218	0.403		36800	109
						1219	0.401		36900	110
						1220	0.399		37000	84
						1221	0.397		37100	94
						1222	0.396		37200	95
						1223	0.396		37300	110
						1224	0.397		37400	84
						1225	0.398		37500	93
						1226	0.4		37600	115
						1227	0.399		37700	83
						1228	0.398		37800	92
						1229	0.398		37900	94
						1230	0.399		38000	72
						1231	0.4		38100	112
						1232	0.399		38200	109
						1233	0.397		38300	96
						1234	0.397		38400	83
						1235	0.398		38500	82
						1236	0.398		38600	110
						1237	0.397		38700	89
						1238	0.395		38800	88
						1239	0.393		38900	101
						1240	0.393		39000	122
						1241	0.392		39100	83
						1242	0.39		39200	121
						1243	0.389		39300	91
						1244	0.388		39400	89
						1245	0.389		39500	105
						1246	0.39		39600	96
						1247	0.391		39700	101
						1248	0.391		39800	113
						1249	0.392		39900	100
						1250	0.394		40000	98
						1251	0.396		40100	121
						1252	0.396		40200	81
						1253	0.396		40300	119
						1254	0.396		40400	130
						1255	0.396		40500	86
						1256	0.394		40600	117
						1257	0.394		40700	124
						1258	0.394		40800	112
						1259	0.394		40900	112
						1260	0.392		41000	110
						1261	0.39		41100	85
						1262	0.387		41200	100
						1263	0.385		41300	111
						1264	0.385		41400	100
						1265	0.387		41500	100
						1266	0.388		41600	113
						1267	0.388		41700	92
						1268	0.386		41800	98
						1269	0.386		41900	105
						1270	0.386		42000	112
						1271	0.386		42100	114
						1272	0.385		42200	124
						1273	0.385		42300	107
						1274	0.386		42400	109
						1275	0.386		42500	87
						1276	0.385		42600	89
						1277	0.384		42700	108
						1278	0.382		42800	92
						1279	0.382		42900	100
						1280	0.382		43000	90
						1281	0.382		43100	96
						1282	0.38		43200	95
						1283	0.379		43300	126
						1284	0.38		43400	132
						1285	0.381		43500	92
						1286	0.382		43600	114
						1287	0.382		43700	115
						1288	0.38		43800	94
						1289	0.379		43900	113
						1290	0.377		44000	95
						1291	0.376		44100	88
						1292	0.375		44200	93
						1293	0.374		44300	101
						1294	0.374		44400	114
						1295	0.373		44500	104
						1296	0.371		44600	99
						1297	0.369		44700	105
						1298	0.369		44800	101
						1299	0.37		44900	97
						1300	0.37		45000	97
						1301	0.369		45100	92
						1302	0.368		45200	118
						1303	0.367		45300	88
						1304	0.368		45400	96
						1305	0.369		45500	99
						1306	0.37		45600	100
						1307	0.369		45700	110
						1308	0.366		45800	101
						1309	0.363		45900	92
						1310	0.361		46000	104
						1311	0.359		46100	96
						1312	0.357		46200	81
						1313	0.355		46300	116
						1314	0.355		46400	93
						1315	0.356		46500	112
						1316	0.358		46600	85
						1317	0.361		46700	107
						1318	0.361		46800	89
						1319	0.36		46900	106
						1320	0.357		47000	100
						1321	0.355		47100	110
						1322	0.353		47200	106
						1323	0.351		47300	84
						1324	0.349		47400	104
						1325	0.348		47500	88
						1326	0.349		47600	91
						1327	0.35		47700	88
						1328	0.349		47800	111
						1329	0.348		47900	98
						1330	0.347		48000	92
						1331	0.347		48100	116
						1332	0.348		48200	105
						1333	0.349		48300	111
						1334	0.351		48400	99
						1335	0.352		48500	107
						1336	0.354		48600	115
						1337	0.354		48700	97
						1338	0.353		48800	80
						1339	0.35		48900	84
						1340	0.346		49000	86
						1341	0.343		49100	96
						1342	0.341		49200	106
						1343	0.341		49300	101
						1344	0.341		49400	115
						1345	0.342		49500	102
						1346	0.342		49600	92
						1347	0.341		49700	93
						1348	0.341		49800	80
						1349	0.342		49900	104
						1350	0.342		50000	79
						1351	0.342		50100	120
						1352	0.34		50200	100
						1353	0.338		50300	103
						1354	0.337		50400	93
						1355	0.336		50500	93
						1356	0.336		50600	98
						1357	0.336		50700	114
						1358	0.335		50800	107
						1359	0.336		50900	92
						1360	0.337		51000	102
						1361	0.338		51100	74
						1362	0.338		51200	89
						1363	0.337		51300	98
						1364	0.336		51400	98
						1365	0.336		51500	101
						1366	0.337		51600	106
						1367	0.338		51700	86
						1368	0.34		51800	112
						1369	0.34		51900	121
						1370	0.337		52000	100
						1371	0.333		52100	80
						1372	0.331		52200	119
						1373	0.332		52300	104
						1374	0.334		52400	90
						1375	0.333		52500	113
						1376	0.332		52600	93
						1377	0.331		52700	110
						1378	0.331		52800	122
						1379	0.331		52900	99
						1380	0.332		53000	81
						1381	0.333		53100	85
						1382	0.333		53200	90
						1383	0.332		53300	99
						1384	0.331		53400	89
						1385	0.329		53500	112
						1386	0.328		53600	102
						1387	0.327		53700	104
						1388	0.326		53800	122
						1389	0.327		53900	111
						1390	0.327		54000	94
						1391	0.328		54100	92
						1392	0.329		54200	96
						1393	0.329		54300	110
						1394	0.328		54400	111
						1395	0.326		54500	106
						1396	0.324		54600	99
						1397	0.324		54700	107
						1398	0.325		54800	93
						1399	0.325		54900	100
						1400	0.324		55000	102
						1401	0.324		55100	85
						1402	0.325		55200	85
						1403	0.326		55300	85
						1404	0.327		55400	85
						1405	0.327		55500	97
						1406	0.327		55600	109
						1407	0.326		55700	92
						1408	0.326		55800	106
						1409	0.326		55900	100
						1410	0.327		56000	105
						1411	0.327		56100	91
						1412	0.326		56200	98
						1413	0.324		56300	93
						1414	0.323		56400	77
						1415	0.323		56500	102
						1416	0.323		56600	88
						1417	0.325		56700	83
						1418	0.326		56800	92
						1419	0.326		56900	88
						1420	0.326		57000	111
						1421	0.326		57100	97
						1422	0.327		57200	97
						1423	0.328		57300	84
						1424	0.329		57400	105
						1425	0.329		57500	83
						1426	0.329		57600	105
						1427	0.329		57700	90
						1428	0.329		57800	101
						1429	0.328		57900	99
						1430	0.327		58000	99
						1431	0.326		58100	104
						1432	0.327		58200	115
						1433	0.327		58300	101
						1434	0.326		58400	112
						1435	0.326		58500	103
						1436	0.325		58600	115
						1437	0.325		58700	87
						1438	0.323		58800	85
						1439	0.323		58900	90
						1440	0.324		59000	93
						1441	0.325		59100	100
						1442	0.327		59200	109
						1443	0.328		59300	92
						1444	0.329		59400	111
						1445	0.33		59500	100
						1446	0.33		59600	103
						1447	0.329		59700	117
						1448	0.328		59800	106
						1449	0.326		59900	112
						1450	0.326		60000	100
						1451	0.327		60100	90
						1452	0.328		60200	95
						1453	0.329		60300	127
						1454	0.33		60400	95
						1455	0.329		60500	100
						1456	0.328		60600	103
						1457	0.327		60700	108
						1458	0.327		60800	97
						1459	0.329		60900	100
						1460	0.331		61000	105
						1461	0.332		61100	107
						1462	0.333		61200	92
						1463	0.333		61300	108
						1464	0.332		61400	115
						1465	0.331		61500	110
						1466	0.332		61600	96
						1467	0.334		61700	111
						1468	0.333		61800	109
						1469	0.331		61900	100
						1470	0.329		62000	87
						1471	0.329		62100	98
						1472	0.329		62200	103
						1473	0.331		62300	113
						1474	0.332		62400	98
						1475	0.331		62500	97
						1476	0.329		62600	116
						1477	0.327		62700	118
						1478	0.325		62800	98
						1479	0.324		62900	93
						1480	0.323		63000	96
						1481	0.324		63100	103
						1482	0.327		63200	107
						1483	0.33		63300	97
						1484	0.33		63400	104
						1485	0.331		63500	120
						1486	0.331		63600	83
						1487	0.332		63700	90
						1488	0.331		63800	114
						1489	0.329		63900	100
						1490	0.326		64000	99
						1491	0.323		64100	82
						1492	0.322		64200	103
						1493	0.324		64300	99
						1494	0.326		64400	103
						1495	0.328		64500	101
						1496	0.329		64600	100
						1497	0.328		64700	98
						1498	0.326		64800	95
						1499	0.326		64900	88
						1500	0.326		65000	115
						1501	0.327		65100	100
						1502	0.328		65200	107
						1503	0.329		65300	77
						1504	0.329		65400	110
						1505	0.33		65500	99
						1506	0.33		65600	85
						1507	0.331		65700	82
						1508	0.33		65800	97
						1509	0.329		65900	83
						1510	0.328		66000	93
						1511	0.327		66100	98
						1512	0.327		66200	93
						1513	0.326		66300	97
						1514	0.324		66400	105
						1515	0.324		66500	120
						1516	0.324		66600	101
						1517	0.324		66700	122
						1518	0.323		66800	93
						1519	0.322		66900	100
						1520	0.323		67000	91
						1521	0.325		67100	94
						1522	0.327		67200	99
						1523	0.326		67300	117
						1524	0.324		67400	91
						1525	0.324		67500	105
						1526	0.325		67600	87
						1527	0.326		67700	111
						1528	0.326		67800	105
						1529	0.326		67900	98
						1530	0.327		68000	108
						1531	0.329		68100	86
						1532	0.331		68200	112
						1533	0.332		68300	92
						1534	0.33		68400	97
						1535	0.33		68500	95
						1536	0.331		68600	108
						1537	0.331		68700	101
						1538	0.331		68800	93
						1539	0.331		68900	112
						1540	0.332		69000	98
						1541	0.333		69100	106
						1542	0.332		69200	102
						1543	0.329		69300	97
						1544	0.328		69400	94
						1545	0.329		69500	107
						1546	0.331		69600	108
						1547	0.333		69700	95
						1548	0.333		69800	108
						1549	0.332		69900	118
						1550	0.33		70000	103
						1551	0.329		70100	75
						1552	0.33		70200	107
						1553	0.331		70300	93
						1554	0.332		70400	85
						1555	0.332		70500	88
						1556	0.33		70600	86
						1557	0.328		70700	98
						1558	0.328		70800	99
						1559	0.33		70900	92
						1560	0.33		71000	91
						1561	0.329		71100	111
						1562	0.327		71200	116
						1563	0.326		71300	108
						1564	0.326		71400	91
						1565	0.324		71500	71
						1566	0.323		71600	103
						1567	0.323		71700	81
						1568	0.323		71800	101
						1569	0.324		71900	109
						1570	0.324		72000	100
						1571	0.324		72100	93
						1572	0.324		72200	86
						1573	0.325		72300	99
						1574	0.327		72400	99
						1575	0.328		72500	103
						1576	0.327		72600	94
						1577	0.325		72700	107
						1578	0.325		72800	97
						1579	0.325		72900	95
						1580	0.326		73000	104
						1581	0.327		73100	96
						1582	0.328		73200	88
						1583	0.329		73300	84
						1584	0.329		73400	98
						1585	0.329		73500	89
						1586	0.329		73600	79
						1587	0.329		73700	101
						1588	0.328		73800	93
						1589	0.328		73900	117
						1590	0.328		74000	111
						1591	0.328		74100	98
						1592	0.329		74200	113
						1593	0.33		74300	111
						1594	0.33		74400	93
						1595	0.331		74500	110
						1596	0.332		74600	96
						1597	0.333		74700	100
						1598	0.332		74800	102
						1599	0.329		74900	81
						1600	0.327		75000	102
						1601	0.325		75100	93
						1602	0.325		75200	98
						1603	0.326		75300	100
						1604	0.328		75400	83
						1605	0.328		75500	110
						1606	0.328		75600	82
						1607	0.328		75700	86
						1608	0.329		75800	92
						1609	0.329		75900	108
						1610	0.33		76000	108
						1611	0.33		76100	92
						1612	0.33		76200	92
						1613	0.33		76300	91
						1614	0.331		76400	101
						1615	0.333		76500	108
						1616	0.333		76600	109
						1617	0.33		76700	103
						1618	0.327		76800	94
						1619	0.326		76900	95
						1620	0.327		77000	100
						1621	0.329		77100	109
						1622	0.331		77200	99
						1623	0.331		77300	116
						1624	0.331		77400	109
						1625	0.332		77500	121
						1626	0.332		77600	90
						1627	0.332		77700	90
						1628	0.332		77800	94
						1629	0.331		77900	109
						1630	0.329		78000	107
						1631	0.328		78100	80
						1632	0.328		78200	108
						1633	0.328		78300	91
						1634	0.328		78400	104
						1635	0.328		78500	90
						1636	0.327		78600	92
						1637	0.328		78700	87
						1638	0.329		78800	96
						1639	0.328		78900	85
						1640	0.326		79000	80
						1641	0.325		79100	105
						1642	0.326		79200	107
						1643	0.327		79300	81
						1644	0.326		79400	99
						1645	0.325		79500	101
						1646	0.326		79600	99
						1647	0.327		79700	98
						1648	0.327		79800	84
						1649	0.327		79900	108
						1650	0.326		80000	85
						1651	0.325		80100	89
						1652	0.327		80200	113
						1653	0.329		80300	100
						1654	0.33		80400	121
						1655	0.329		80500	99
						1656	0.329		80600	99
						1657	0.329		80700	73
						1658	0.329		80800	107
						1659	0.329		80900	108
						1660	0.329		81000	101
						1661	0.33		81100	93
						1662	0.332		81200	94
						1663	0.333		81300	106
						1664	0.334		81400	102
						1665	0.333		81500	117
						1666	0.332		81600	95
						1667	0.33		81700	107
						1668	0.329		81800	107
						1669	0.326		81900	86
						1670	0.324		82000	109
						1671	0.323		82100	94
						1672	0.324		82200	86
						1673	0.326		82300	104
						1674	0.327		82400	103
						1675	0.328		82500	91
						1676	0.328		82600	105
						1677	0.327		82700	109
						1678	0.325		82800	102
						1679	0.325		82900	102
						1680	0.326		83000	97
						1681	0.328		83100	110
						1682	0.329		83200	112
						1683	0.329		83300	99
						1684	0.328		83400	103
						1685	0.329		83500	94
						1686	0.33		83600	86
						1687	0.33		83700	96
						1688	0.328		83800	91
						1689	0.326		83900	102
						1690	0.327		84000	83
						1691	0.329		84100	109
						1692	0.329		84200	95
						1693	0.328		84300	93
						1694	0.326		84400	97
						1695	0.325		84500	118
						1696	0.325		84600	95
						1697	0.325		84700	113
						1698	0.325		84800	111
						1699	0.326		84900	97
						1700	0.327		85000	103
									85100	116
									85200	105
									85300	111
									85400	100
									85500	91
									85600	82
									85700	104
									85800	96
									85900	90
									86000	87
									86100	91
									86200	100
									86300	103
									86400	102
									86500	109
									86600	86
									86700	102
									86800	118
									86900	110
									87000	100
									87100	96
									87200	93
									87300	96
									87400	90
									87500	77
									87600	100
									87700	87

## Sheet: Figure3
	Fig 3d Endotoxin Concentration(EU/104 CFU)							Fig 3g
		SMM	SM	ECN	JM109			Wavelength (cm-1)	Transmittance (%)			Fig 3h
	rep1	0.468524	0.223413	1.22957	1.4479				SM	SM@CMC-KP101		Zeta potential (mV)
	rep2	0.376641	0.245379	1.48272	1.69863			399.675	0	0			SM	SM	SM@CMC-KP101
	rep3	0.398875	0.280204	1.10715	1.37262			400.157	92.6645	57.0011		rep1	-3.81	-7.84	-7.76
	Average	0.41468	0.249665	1.27315	1.50638			400.639	92.6334	56.4736		rep2	-4.98	-7.11	-8.79
	SD	0.0479371	0.0286371	0.191539	0.170694			401.121	92.5913	55.8191		rep3	-4.67	-6.33	-10.2
								401.603	92.4656	55.0791		Average	-4.48667	-7.09333	-8.91667
								402.085	92.2695	54.7036		SD	0.606163	0.755138	1.22492
								402.567	92.0753	54.6579
	Fig 3e							403.05	91.9522	54.6428		Fig 3i
	Days	Control	ECN	MG1655	SMM	SM		403.532	91.8682	54.4737		size(d.nm)	Volume (%)
	12	0						404.014	91.7091	54.2482			SM	SM@CMC-KP101
	12	0						404.496	91.409	54.0964		190.137	0	0
	12	0						404.978	91.0217	53.9686		220.194	0	0
	12	0						405.46	90.643	53.774		255.002	0	0
	12	0						405.942	90.3148	53.5655		295.312	0	0
	12	0						406.424	90.0106	53.4539		341.995	0	0
	1		1					406.906	89.716	53.3874		396.058	0.89435	0
	1		1					407.389	89.4347	53.3238		458.666	8.95715	0
	1		1					407.871	89.1678	53.2314		531.172	25.811	0
	1		1					408.353	88.9136	53.0994		615.139	34.6854	0
	4		1					408.835	88.6692	52.9402		712.379	23.2946	4.30732
	6		1					409.317	88.4327	52.7811		824.992	6.35743	17.3595
	14		0					409.799	88.2052	52.6487		955.406	0	30.2972
	14		0					410.281	87.9912	52.5555		1106.44	0	29.1928
	1			1				410.763	87.7967	52.4948		1281.34	0	15.3955
	1			1				411.245	87.6257	52.4454		1483.89	0	3.44767
	2			1				411.728	87.4773	52.3819		1718.47	0	0
	2			1				412.21	87.3447	52.2872		1990.12	0	0
	14			0				412.692	87.2157	52.1615		2304.72	0	0
	14			0				413.174	87.0772	52.0262		2669.04	0	0
	1				1			413.656	86.9209	51.914		3090.96	0	0
	1				1			414.138	86.7487	51.8469		3579.58	0	0
	3				1			414.62	86.5719	51.8234		4145.44	0	0
	3				1			415.103	86.406	51.8234		4800.75	0	0
	13				0			415.585	86.2634	51.8263		5559.64	0	0
	13				0			416.067	86.1499	51.8242		6438.51	0	0
	14					0		416.549	86.0635	51.8253		7456.3	0	0
	14					0		417.031	85.9966	51.8456		8634.99	0	0
	14					0		417.513	85.941	51.8967
	14					0		417.995	85.8908	51.9756
	14					0		418.477	85.8446	52.0628
	14					0		418.959	85.8043	52.1302
								419.442	85.7719	52.1542
								419.924	85.7468	52.1264
								420.406	85.7247	52.0569
								420.888	85.699	51.9669
								421.37	85.6634	51.8773
								421.852	85.6146	51.7975
								422.334	85.5532	51.7206
								422.816	85.4829	51.6279
								423.298	85.4076	51.5005
								423.781	85.3291	51.3337
								424.263	85.246	51.1453
								424.745	85.1555	50.9699
								425.227	85.0564	50.8391
								425.709	84.9514	50.7621
								426.191	84.8444	50.7255
								426.673	84.7387	50.7058
								427.155	84.6348	50.6848
								427.637	84.5299	50.6551
								428.12	84.419	50.6202
								428.602	84.296	50.5901
								429.084	84.1571	50.5733
								429.566	84.002	50.5703
								430.048	83.835	50.571
								430.53	83.6628	50.5598
								431.012	83.4918	50.5238
								431.494	83.3258	50.46
								431.977	83.1648	50.3766
								432.459	83.0063	50.289
								432.941	82.8479	50.2105
								433.423	82.6884	50.1463
								433.905	82.5292	50.0913
								434.387	82.3731	50.0341
								434.869	82.2227	49.9638
								435.351	82.0791	49.877
								435.834	81.9415	49.78
								436.316	81.8084	49.6869
								436.798	81.6789	49.6116
								437.28	81.554	49.5606
								437.762	81.4369	49.5295
								438.244	81.3311	49.5058
								438.726	81.2382	49.4766
								439.208	81.1564	49.4355
								439.69	81.0802	49.3854
								440.173	81.0028	49.3361
								440.655	80.9185	49.2972
								441.137	80.8245	49.2722
								441.619	80.7224	49.2554
								442.101	80.6156	49.2351
								442.583	80.5076	49.2003
								443.065	80.3986	49.1467
								443.547	80.2861	49.0792
								444.029	80.1655	49.0078
								444.512	80.033	48.9418
								444.994	79.8878	48.8843
								445.476	79.7327	48.8302
								445.958	79.5734	48.7689
								446.44	79.4161	48.6903
								446.922	79.2647	48.5909
								447.404	79.1199	48.4766
								447.886	78.9791	48.3609
								448.368	78.8388	48.2571
								448.851	78.6971	48.172
								449.333	78.5542	48.1025
								449.815	78.4123	48.0391
								450.297	78.2742	47.9711
								450.779	78.1419	47.8928
								451.261	78.0155	47.8063
								451.743	77.8931	47.7205
								452.226	77.7724	47.6469
								452.708	77.6518	47.5922
								453.19	77.5326	47.5549
								453.672	77.4177	47.5264
								454.154	77.3112	47.4969
								454.636	77.2161	47.4606
								455.118	77.1341	47.4189
								455.6	77.066	47.3775
								456.082	77.0121	47.3429
								456.565	76.9731	47.3172
								457.047	76.9491	47.2968
								457.529	76.9385	47.2737
								458.011	76.9373	47.2399
								458.493	76.938	47.1923
								458.975	76.9307	47.1337
								459.457	76.9054	47.071
								459.939	76.8547	47.0102
								460.421	76.7755	46.9521
								460.904	76.6697	46.8911
								461.386	76.5427	46.8174
								461.868	76.4014	46.7219
								462.35	76.2514	46.6017
								462.832	76.0961	46.4623
								463.314	75.9367	46.3159
								463.796	75.774	46.1754
								464.278	75.6108	46.0478
								464.76	75.4524	45.9322
								465.243	75.3056	45.8224
								465.725	75.1771	45.7117
								466.207	75.0711	45.5974
								466.689	74.989	45.4824
								467.171	74.9287	45.3741
								467.653	74.8863	45.2799
								468.135	74.8567	45.203
								468.617	74.8359	45.14
								469.099	74.8202	45.0827
								469.582	74.8066	45.0226
								470.064	74.791	44.9547
								470.546	74.7689	44.8796
								471.028	74.7355	44.8019
								471.51	74.6872	44.7263
								471.992	74.6225	44.6545
								472.474	74.5424	44.5833
								472.957	74.4499	44.5063
								473.439	74.3486	44.4174
								473.921	74.241	44.3149
								474.403	74.1279	44.2024
								474.885	74.0092	44.0873
								475.367	73.8846	43.9768
								475.849	73.7554	43.874
								476.331	73.6243	43.7768
								476.813	73.4953	43.679
								477.296	73.3725	43.5742
								477.778	73.2585	43.4601
								478.26	73.1536	43.3402
								478.742	73.0569	43.2229
								479.224	72.9669	43.1165
								479.706	72.8834	43.0255
								480.188	72.8074	42.9487
								480.67	72.7404	42.8809
								481.152	72.6835	42.8163
								481.635	72.6355	42.7521
								482.117	72.5936	42.6894
								482.599	72.5536	42.6325
								483.081	72.5113	42.5853
								483.563	72.464	42.5491
								484.045	72.4113	42.5208
								484.527	72.3548	42.4941
								485.009	72.2967	42.463
								485.491	72.2385	42.4243
								485.974	72.1805	42.3793
								486.456	72.1215	42.3321
								486.938	72.06	42.2876
								487.42	71.9949	42.2473
								487.902	71.9268	42.2096
								488.384	71.857	42.1699
								488.866	71.7875	42.1245
								489.348	71.7198	42.0736
								489.831	71.6542	42.0217
								490.313	71.5901	41.9762
								490.795	71.5267	41.9434
								491.277	71.4639	41.925
								491.759	71.4024	41.9178
								492.241	71.3431	41.9144
								492.723	71.2866	41.9077
								493.205	71.2324	41.8936
								493.688	71.1786	41.873
								494.17	71.1232	41.8502
								494.652	71.0643	41.8306
								495.134	71.0012	41.8176
								495.616	70.9349	41.8107
								496.098	70.8674	41.8063
								496.58	70.8004	41.7999
								497.062	70.7347	41.7892
								497.544	70.6692	41.7759
								498.027	70.6016	41.7647
								498.509	70.5295	41.7602
								498.991	70.4518	41.765
								499.473	70.3689	41.7776
								499.955	70.2827	41.7937
								500.437	70.1961	41.8091
								500.919	70.1108	41.8214
								501.401	70.0278	41.8314
								501.884	69.9466	41.8422
								502.366	69.8662	41.8564
								502.848	69.7862	41.8738
								503.33	69.7066	41.8909
								503.812	69.6282	41.9022
								504.294	69.5518	41.9029
								504.776	69.4775	41.8919
								505.258	69.4039	41.8724
								505.74	69.3292	41.8508
								506.223	69.2512	41.8334
								506.705	69.1685	41.8238
								507.187	69.0808	41.8208
								507.669	68.9893	41.8201
								508.151	68.8952	41.8163
								508.633	68.7994	41.807
								509.115	68.702	41.7932
								509.597	68.6024	41.779
								510.079	68.5	41.7687
								510.562	68.3946	41.7647
								511.044	68.2872	41.7655
								511.526	68.1793	41.767
								512.008	68.0725	41.7641
								512.49	67.9682	41.754
								512.972	67.8665	41.7373
								513.454	67.767	41.7174
								513.936	67.6691	41.6984
								514.418	67.5727	41.6822
								514.901	67.4784	41.6681
								515.383	67.3872	41.6531
								515.865	67.2998	41.6341
								516.347	67.2161	41.6103
								516.829	67.1354	41.5837
								517.311	67.056	41.5577
								517.793	66.977	41.5358
								518.275	66.8982	41.5186
								518.758	66.8205	41.5041
								519.24	66.7458	41.4878
								519.722	66.676	41.4657
								520.204	66.6121	41.4363
								520.686	66.5538	41.4014
								521.168	66.4993	41.366
								521.65	66.4466	41.3347
								522.132	66.3938	41.3097
								522.615	66.3402	41.2895
								523.097	66.2859	41.2699
								523.579	66.2316	41.2462
								524.061	66.1776	41.2163
								524.543	66.1238	41.181
								525.025	66.0694	41.1439
								525.507	66.0138	41.1084
								525.989	65.9572	41.0765
								526.471	65.9001	41.047
								526.954	65.844	41.0169
								527.436	65.79	40.9828
								527.918	65.7392	40.9432
								528.4	65.6914	40.8991
								528.882	65.6461	40.8531
								529.364	65.6021	40.8085
								529.846	65.5588	40.7668
								530.328	65.5157	40.727
								530.811	65.4731	40.6868
								531.293	65.4311	40.6434
								531.775	65.3895	40.5962
								532.257	65.3474	40.5472
								532.739	65.3036	40.4997
								533.221	65.2574	40.4567
								533.703	65.2085	40.4187
								534.185	65.1575	40.3836
								534.668	65.1054	40.3475
								535.149	65.0534	40.3063
								535.632	65.0021	40.2581
								536.114	64.9517	40.2037
								536.596	64.902	40.1459
								537.078	64.8531	40.0881
								537.56	64.8057	40.032
								538.042	64.7612	39.9773
								538.524	64.7211	39.9214
								539.006	64.6871	39.8618
								539.489	64.6595	39.797
								539.971	64.6381	39.7281
								540.453	64.6211	39.6577
								540.935	64.6069	39.5886
								541.417	64.5939	39.5224
								541.899	64.5813	39.4582
								542.381	64.5692	39.3937
								542.863	64.558	39.3268
								543.346	64.5481	39.2565
								543.828	64.5395	39.1846
								544.31	64.5317	39.1144
								544.792	64.5246	39.0488
								545.274	64.5181	38.9894
								545.756	64.5125	38.9349
								546.238	64.5087	38.8822
								546.72	64.5074	38.828
								547.202	64.5087	38.7701
								547.685	64.5122	38.709
								548.167	64.5166	38.6468
								548.649	64.5206	38.5861
								549.131	64.5229	38.5284
								549.613	64.523	38.473
								550.095	64.5207	38.4178
								550.577	64.5162	38.3603
								551.059	64.5096	38.299
								551.542	64.5009	38.2347
								552.024	64.4899	38.1692
								552.506	64.4764	38.1049
								552.988	64.4609	38.0422
								553.47	64.4443	37.9801
								553.952	64.4278	37.9158
								554.434	64.4126	37.847
								554.916	64.3997	37.7728
								555.398	64.3893	37.6946
								555.881	64.3814	37.6156
								556.363	64.3756	37.539
								556.845	64.3721	37.4667
								557.327	64.3707	37.3982
								557.809	64.3718	37.3316
								558.291	64.3752	37.2649
								558.773	64.3799	37.1973
								559.255	64.3845	37.1303
								559.737	64.387	37.0671
								560.22	64.3858	37.011
								560.702	64.3799	36.9642
								561.184	64.3695	36.9269
								561.666	64.3555	36.897
								562.148	64.3397	36.8723
								562.63	64.3235	36.8512
								563.112	64.3077	36.8341
								563.595	64.2928	36.8225
								564.077	64.2788	36.8183
								564.559	64.2659	36.8222
								565.041	64.2545	36.833
								565.523	64.2457	36.848
								566.005	64.2403	36.8646
								566.487	64.2389	36.8814
								566.969	64.2414	36.8989
								567.451	64.2469	36.9192
								567.933	64.2543	36.9446
								568.416	64.2624	36.9762
								568.898	64.2702	37.0132
								569.38	64.2772	37.0534
								569.862	64.2833	37.0946
								570.344	64.2882	37.1354
								570.826	64.2916	37.1765
								571.308	64.2931	37.2201
								571.79	64.2924	37.2687
								572.273	64.2896	37.3231
								572.755	64.2853	37.3826
								573.237	64.2805	37.4449
								573.719	64.2763	37.5073
								574.201	64.2735	37.5685
								574.683	64.2722	37.6291
								575.165	64.272	37.6911
								575.647	64.2723	37.7567
								576.13	64.2728	37.8266
								576.612	64.2735	37.8998
								577.094	64.2752	37.9734
								577.576	64.2787	38.0446
								578.058	64.2848	38.1117
								578.54	64.2942	38.1749
								579.022	64.3068	38.236
								579.504	64.3225	38.297
								579.986	64.341	38.3591
								580.468	64.3621	38.4216
								580.951	64.3859	38.4824
								581.433	64.4125	38.5389
								581.915	64.4417	38.5897
								582.397	64.4734	38.6351
								582.879	64.5067	38.6766
								583.361	64.5412	38.7161
								583.843	64.5766	38.7545
								584.325	64.6128	38.7914
								584.808	64.6502	38.8251
								585.29	64.6892	38.8543
								585.772	64.7297	38.8787
								586.254	64.7711	38.8999
								586.736	64.8124	38.9204
								587.218	64.8522	38.9431
								587.7	64.8895	38.9692
								588.182	64.9239	38.9978
								588.665	64.9555	39.0265
								589.147	64.985	39.0526
								589.629	65.0129	39.0746
								590.111	65.0396	39.0926
								590.593	65.0647	39.1082
								591.075	65.0878	39.1231
								591.557	65.1083	39.1379
								592.039	65.1261	39.1517
								592.521	65.1415	39.1623
								593.004	65.155	39.1673
								593.486	65.1674	39.1653
								593.968	65.1793	39.1571
								594.45	65.1906	39.1447
								594.932	65.2011	39.1306
								595.414	65.2102	39.1168
								595.896	65.2176	39.1035
								596.378	65.2231	39.09
								596.861	65.227	39.0752
								597.343	65.2298	39.0593
								597.825	65.2322	39.0437
								598.307	65.2348	39.031
								598.789	65.2382	39.0238
								599.271	65.243	39.0232
								599.753	65.2497	39.029
								600.235	65.2588	39.0394
								600.717	65.2707	39.0523
								601.2	65.2852	39.0666
								601.682	65.3019	39.0825
								602.164	65.3199	39.1013
								602.646	65.3383	39.1243
								603.128	65.3566	39.1518
								603.61	65.3745	39.1827
								604.092	65.3924	39.2147
								604.574	65.4108	39.2452
								605.057	65.4302	39.273
								605.539	65.4507	39.2984
								606.021	65.4717	39.3228
								606.503	65.4924	39.3482
								606.985	65.5118	39.3753
								607.467	65.5291	39.4037
								607.949	65.544	39.4317
								608.431	65.5567	39.4577
								608.913	65.5674	39.4808
								609.396	65.5769	39.5019
								609.878	65.5855	39.523
								610.36	65.5935	39.5462
								610.842	65.6013	39.5726
								611.324	65.6088	39.6017
								611.806	65.6159	39.6316
								612.288	65.6226	39.66
								612.77	65.6282	39.6856
								613.253	65.6322	39.7083
								613.735	65.6336	39.7298
								614.217	65.6316	39.7516
								614.699	65.6256	39.7751
								615.181	65.6158	39.7999
								615.663	65.6027	39.8248
								616.145	65.5874	39.8484
								616.627	65.571	39.87
								617.109	65.5546	39.8899
								617.592	65.5388	39.9098
								618.074	65.524	39.9311
								618.556	65.5102	39.9546
								619.038	65.4973	39.9798
								619.52	65.4854	40.0051
								620.002	65.4745	40.029
								620.484	65.4651	40.0507
								620.966	65.4573	40.0708
								621.448	65.4515	40.0911
								621.931	65.4479	40.1131
								622.413	65.4466	40.1377
								622.895	65.4477	40.164
								623.377	65.4514	40.1904
								623.859	65.4575	40.2147
								624.341	65.4661	40.2362
								624.823	65.4767	40.2552
								625.305	65.4888	40.2736
								625.788	65.5019	40.2932
								626.27	65.5155	40.315
								626.752	65.5296	40.3387
								627.234	65.5443	40.3627
								627.716	65.5602	40.385
								628.198	65.5776	40.4045
								628.68	65.5967	40.4209
								629.162	65.6176	40.4355
								629.644	65.64	40.4496
								630.127	65.6633	40.4642
								630.609	65.6871	40.4793
								631.091	65.7111	40.4939
								631.573	65.7351	40.5069
								632.055	65.7592	40.518
								632.537	65.7833	40.5278
								633.019	65.8075	40.538
								633.501	65.8316	40.55
								633.984	65.8556	40.5647
								634.466	65.8793	40.5812
								634.948	65.9026	40.5979
								635.43	65.9256	40.6127
								635.912	65.9477	40.6244
								636.394	65.9685	40.6332
								636.876	65.9874	40.6401
								637.358	66.0034	40.6467
								637.841	66.0162	40.6538
								638.323	66.0255	40.6611
								638.805	66.0319	40.667
								639.287	66.0362	40.6701
								639.769	66.0395	40.6692
								640.251	66.0428	40.6649
								640.733	66.0468	40.6582
								641.215	66.0521	40.6511
								641.697	66.0587	40.6447
								642.179	66.0668	40.6389
								642.662	66.0768	40.6328
								643.144	66.0889	40.6252
								643.626	66.1039	40.6153
								644.108	66.1224	40.6038
								644.59	66.1446	40.5921
								645.072	66.1708	40.5817
								645.554	66.2006	40.5735
								646.036	66.2336	40.5671
								646.519	66.2694	40.5611
								647.001	66.3074	40.5538
								647.483	66.3469	40.5443
								647.965	66.3872	40.5331
								648.447	66.4277	40.5217
								648.929	66.4678	40.5119
								649.411	66.5069	40.5048
								649.893	66.5448	40.5004
								650.375	66.5816	40.4973
								650.858	66.6175	40.4939
								651.34	66.6529	40.4892
								651.822	66.6876	40.4831
								652.304	66.7216	40.477
								652.786	66.7544	40.4722
								653.268	66.7856	40.4696
								653.75	66.815	40.4689
								654.232	66.843	40.4689
								654.715	66.8699	40.4681
								655.197	66.8966	40.4654
								655.679	66.924	40.4611
								656.161	66.9524	40.456
								656.643	66.9822	40.4513
								657.125	67.0134	40.4471
								657.607	67.046	40.4423
								658.089	67.0797	40.4348
								658.572	67.1144	40.4228
								659.054	67.15	40.405
								659.536	67.186	40.3817
								660.018	67.222	40.3541
								660.5	67.2571	40.3243
								660.982	67.2905	40.2941
								661.464	67.3214	40.2646
								661.946	67.3497	40.2358
								662.428	67.3765	40.2059
								662.91	67.4043	40.1718
								663.393	67.4358	40.1315
								663.875	67.4725	40.0851
								664.357	67.5144	40.0341
								664.839	67.5606	39.9802
								665.321	67.6097	39.9238
								665.803	67.6609	39.8646
								666.285	67.7136	39.8021
								666.768	67.7673	39.7363
								667.25	67.8216	39.6681
								667.732	67.8761	39.599
								668.214	67.93	39.5309
								668.696	67.9826	39.465
								669.178	68.033	39.4015
								669.66	68.0804	39.3402
								670.142	68.1241	39.2805
								670.624	68.1637	39.223
								671.106	68.1988	39.1691
								671.589	68.2292	39.1216
								672.071	68.2551	39.0834
								672.553	68.277	39.0567
								673.035	68.2961	39.0418
								673.517	68.315	39.0366
								673.999	68.337	39.0372
								674.481	68.3651	39.0409
								674.963	68.4004	39.0478
								675.446	68.4424	39.0602
								675.928	68.4894	39.0807
								676.41	68.54	39.1108
								676.892	68.5928	39.1505
								677.374	68.6469	39.1989
								677.856	68.7016	39.2547
								678.338	68.7567	39.3171
								678.82	68.812	39.386
								679.303	68.8671	39.4625
								679.785	68.9219	39.5474
								680.267	68.976	39.6412
								680.749	69.029	39.7433
								681.231	69.0809	39.8517
								681.713	69.1318	39.9647
								682.195	69.1822	40.0808
								682.677	69.2325	40.1995
								683.159	69.2829	40.3216
								683.641	69.3336	40.4475
								684.124	69.3842	40.5774
								684.606	69.4343	40.7104
								685.088	69.4838	40.8447
								685.57	69.5323	40.9782
								686.052	69.5798	41.11
								686.534	69.626	41.2396
								687.016	69.6705	41.3678
								687.499	69.7128	41.4953
								687.981	69.7523	41.6223
								688.463	69.7883	41.7481
								688.945	69.8204	41.8714
								689.427	69.8484	41.9907
								689.909	69.8723	42.1056
								690.391	69.8922	42.2164
								690.873	69.908	42.3242
								691.355	69.9198	42.4301
								691.837	69.9274	42.5346
								692.32	69.9311	42.6372
								692.802	69.9314	42.737
								693.284	69.9292	42.833
								693.766	69.9253	42.9247
								694.248	69.921	43.0129
								694.73	69.9169	43.0989
								695.212	69.9137	43.1841
								695.694	69.9118	43.2694
								696.177	69.9115	43.3544
								696.659	69.9132	43.4386
								697.141	69.9177	43.521
								697.623	69.9259	43.6011
								698.105	69.9388	43.6792
								698.587	69.9572	43.7564
								699.069	69.9818	43.8337
								699.551	70.0133	43.9114
								700.034	70.052	43.9893
								700.516	70.0983	44.0666
								700.998	70.1526	44.1424
								701.48	70.2151	44.2161
								701.962	70.286	44.2882
								702.444	70.3649	44.3594
								702.926	70.4513	44.4307
								703.408	70.5443	44.5024
								703.89	70.6431	44.5741
								704.373	70.7468	44.645
								704.855	70.8545	44.714
								705.337	70.9657	44.7808
								705.819	71.0797	44.8458
								706.301	71.1957	44.91
								706.783	71.3127	44.9742
								707.265	71.4297	45.0391
								707.747	71.5456	45.1044
								708.23	71.6598	45.1694
								708.712	71.7718	45.2334
								709.194	71.8815	45.2961
								709.676	71.9888	45.3579
								710.158	72.0939	45.4197
								710.64	72.1964	45.4827
								711.122	72.2962	45.5472
								711.604	72.3929	45.6131
								712.086	72.4861	45.6796
								712.568	72.576	45.7456
								713.051	72.6624	45.8106
								713.533	72.7454	45.8748
								714.015	72.825	45.9388
								714.497	72.9009	46.0034
								714.979	72.9727	46.0688
								715.461	73.04	46.1348
								715.943	73.1028	46.2005
								716.426	73.1609	46.265
								716.908	73.215	46.328
								717.39	73.2657	46.3897
								717.872	73.3136	46.451
								718.354	73.3597	46.5129
								718.836	73.4048	46.5762
								719.318	73.4498	46.6409
								719.8	73.496	46.7065
								720.282	73.5446	46.7725
								720.764	73.5971	46.8387
								721.247	73.6546	46.9054
								721.729	73.718	46.9731
								722.211	73.7877	47.0424
								722.693	73.8641	47.1134
								723.175	73.9471	47.1857
								723.657	74.0371	47.2582
								724.139	74.1342	47.3299
								724.621	74.2387	47.4003
								725.104	74.3506	47.4697
								725.586	74.4692	47.5387
								726.068	74.5935	47.6083
								726.55	74.7219	47.6788
								727.032	74.8526	47.7501
								727.514	74.9839	47.8212
								727.996	75.1145	47.8916
								728.478	75.2433	47.9608
								728.961	75.3697	48.0291
								729.443	75.4932	48.0973
								729.925	75.6132	48.1664
								730.407	75.7295	48.2366
								730.889	75.8417	48.308
								731.371	75.9498	48.3797
								731.853	76.0541	48.4511
								732.335	76.1549	48.5217
								732.817	76.2528	48.5915
								733.3	76.3483	48.6614
								733.782	76.4416	48.7318
								734.264	76.5331	48.8033
								734.746	76.6232	48.8757
								735.228	76.7123	48.9483
								735.71	76.8013	49.0208
								736.192	76.8909	49.0928
								736.674	76.9814	49.1646
								737.157	77.0731	49.2369
								737.639	77.1655	49.3103
								738.121	77.2582	49.3849
								738.603	77.3505	49.4604
								739.085	77.4422	49.5359
								739.567	77.5335	49.6106
								740.049	77.625	49.6841
								740.531	77.7172	49.7568
								741.013	77.8109	49.8296
								741.495	77.9064	49.9032
								741.978	78.0036	49.9782
								742.46	78.1026	50.0543
								742.942	78.2033	50.131
								743.424	78.3058	50.2074
								743.906	78.4102	50.2832
								744.388	78.5166	50.3585
								744.87	78.6251	50.4338
								745.352	78.7353	50.51
								745.835	78.8468	50.5872
								746.317	78.9593	50.6654
								746.799	79.0724	50.7438
								747.281	79.1864	50.8218
								747.763	79.3012	50.8991
								748.245	79.4169	50.9757
								748.727	79.5333	51.0522
								749.209	79.6498	51.1293
								749.692	79.7657	51.2073
								750.174	79.8803	51.286
								750.656	79.9932	51.365
								751.138	80.1042	51.4436
								751.62	80.2137	51.5218
								752.102	80.322	51.5997
								752.584	80.4291	51.678
								753.066	80.535	51.7571
								753.548	80.6396	51.8372
								754.031	80.7424	51.918
								754.513	80.8433	51.9988
								754.995	80.9423	52.0788
								755.477	81.0394	52.1577
								755.959	81.1346	52.2356
								756.441	81.2278	52.313
								756.923	81.3186	52.3905
								757.405	81.4063	52.468
								757.888	81.4905	52.5454
								758.37	81.5712	52.6219
								758.852	81.6483	52.6969
								759.334	81.7223	52.7703
								759.816	81.7935	52.8424
								760.298	81.8619	52.914
								760.78	81.9277	52.986
								761.262	81.9906	53.0589
								761.744	82.0511	53.1328
								762.227	82.1098	53.2072
								762.709	82.168	53.2817
								763.191	82.2276	53.3561
								763.673	82.2905	53.4307
								764.155	82.3582	53.5059
								764.637	82.4321	53.5823
								765.119	82.5127	53.6601
								765.601	82.6005	53.7392
								766.083	82.6953	53.8189
								766.566	82.7968	53.8986
								767.048	82.9044	53.978
								767.53	83.0171	54.0573
								768.012	83.1331	54.1368
								768.494	83.2505	54.2169
								768.976	83.3669	54.2975
								769.458	83.4801	54.3782
								769.94	83.5882	54.4582
								770.423	83.6894	54.537
								770.905	83.7822	54.6141
								771.387	83.865	54.6898
								771.869	83.9359	54.7646
								772.351	83.993	54.8393
								772.833	84.0343	54.9139
								773.315	84.0582	54.9883
								773.797	84.064	55.062
								774.279	84.0516	55.1342
								774.762	84.0223	55.2048
								775.244	83.9777	55.2739
								775.726	83.9199	55.3421
								776.208	83.8513	55.4102
								776.69	83.7744	55.4785
								777.172	83.6922	55.5473
								777.654	83.6077	55.6164
								778.136	83.5244	55.6856
								778.619	83.4458	55.7552
								779.101	83.375	55.8256
								779.583	83.3146	55.8974
								780.065	83.2669	55.9713
								780.547	83.2334	56.0475
								781.029	83.2153	56.126
								781.511	83.2135	56.2064
								781.993	83.2286	56.2883
								782.476	83.2606	56.3719
								782.958	83.3089	56.4574
								783.44	83.3719	56.5456
								783.922	83.4475	56.637
								784.404	83.5334	56.7316
								784.886	83.6271	56.8291
								785.368	83.7267	56.9286
								785.85	83.8311	57.0293
								786.332	83.9394	57.1307
								786.814	84.051	57.2327
								787.297	84.1651	57.3355
								787.779	84.2809	57.4393
								788.261	84.3972	57.5441
								788.743	84.5126	57.6495
								789.225	84.6262	57.755
								789.707	84.7371	57.8599
								790.189	84.8446	57.9641
								790.671	84.9483	58.0676
								791.154	85.0473	58.1709
								791.636	85.1412	58.2745
								792.118	85.2294	58.3784
								792.6	85.3121	58.4826
								793.082	85.3899	58.5868
								793.564	85.4642	58.6908
								794.046	85.5365	58.7946
								794.528	85.6088	58.8986
								795.01	85.6824	59.0033
								795.493	85.7585	59.1089
								795.975	85.8379	59.2154
								796.457	85.9215	59.3222
								796.939	86.0103	59.4283
								797.421	86.1052	59.533
								797.903	86.2073	59.636
								798.385	86.3169	59.7372
								798.867	86.4338	59.8372
								799.35	86.557	59.9366
								799.832	86.6849	60.0356
								800.314	86.8155	60.1341
								800.796	86.9469	60.2317
								801.278	87.0773	60.3279
								801.76	87.2048	60.4224
								802.242	87.3278	60.5153
								802.724	87.4445	60.6065
								803.207	87.553	60.6964
								803.689	87.6519	60.7846
								804.171	87.7404	60.8708
								804.653	87.8183	60.9546
								805.135	87.8864	61.0354
								805.617	87.9456	61.113
								806.099	87.9969	61.1876
								806.581	88.0413	61.2594
								807.063	88.079	61.3283
								807.545	88.1105	61.3943
								808.028	88.1364	61.4568
								808.51	88.1577	61.5151
								808.992	88.176	61.5689
								809.474	88.1929	61.6181
								809.956	88.2099	61.6631
								810.438	88.2282	61.7047
								810.92	88.2483	61.7435
								811.403	88.2702	61.7803
								811.885	88.2941	61.8153
								812.367	88.3201	61.8486
								812.849	88.3486	61.8805
								813.331	88.38	61.9113
								813.813	88.4147	61.9421
								814.295	88.4527	61.9736
								814.777	88.4937	62.007
								815.259	88.5372	62.0428
								815.742	88.5832	62.0816
								816.224	88.6316	62.1234
								816.706	88.683	62.1684
								817.188	88.7379	62.2169
								817.67	88.7969	62.2692
								818.152	88.8601	62.3259
								818.634	88.9273	62.3871
								819.116	88.9982	62.453
								819.598	89.0727	62.5231
								820.081	89.1511	62.597
								820.563	89.2339	62.6741
								821.045	89.3218	62.7544
								821.527	89.4152	62.8378
								822.009	89.5139	62.9245
								822.491	89.6175	63.0145
								822.973	89.7252	63.1076
								823.455	89.8368	63.2031
								823.938	89.9524	63.3002
								824.42	90.0726	63.3979
								824.902	90.1981	63.4954
								825.384	90.3299	63.5922
								825.866	90.4682	63.6877
								826.348	90.613	63.7814
								826.83	90.7638	63.8723
								827.312	90.9204	63.9597
								827.794	91.0827	64.0421
								828.277	91.2508	64.1186
								828.759	91.4248	64.1881
								829.241	91.6045	64.25
								829.723	91.7889	64.3033
								830.205	91.9767	64.3475
								830.687	92.1663	64.3814
								831.169	92.3566	64.4038
								831.651	92.5466	64.4134
								832.134	92.7362	64.4091
								832.616	92.9254	64.3899
								833.098	93.1141	64.3553
								833.58	93.3017	64.3047
								834.062	93.4874	64.2379
								834.544	93.67	64.1544
								835.026	93.8488	64.0541
								835.508	94.0235	63.9365
								835.99	94.1944	63.8018
								836.472	94.3619	63.6503
								836.955	94.5265	63.4827
								837.437	94.6883	63.3001
								837.919	94.8468	63.1035
								838.401	95.0015	62.894
								838.883	95.152	62.6724
								839.365	95.2981	62.4394
								839.847	95.44	62.1959
								840.33	95.5773	61.9429
								840.812	95.7096	61.6817
								841.294	95.8356	61.414
								841.776	95.9537	61.1416
								842.258	96.0625	60.8662
								842.74	96.1609	60.5894
								843.222	96.2488	60.3128
								843.704	96.327	60.0378
								844.186	96.3965	59.7661
								844.669	96.4581	59.4993
								845.151	96.5124	59.2391
								845.633	96.5594	58.9872
								846.115	96.5991	58.7452
								846.597	96.6317	58.514
								847.079	96.6581	58.2948
								847.561	96.6794	58.0884
								848.043	96.6971	57.8956
								848.525	96.7121	57.7174
								849.008	96.725	57.5549
								849.49	96.7357	57.4087
								849.972	96.7443	57.2794
								850.454	96.7507	57.1671
								850.936	96.7558	57.0713
								851.418	96.7605	56.9917
								851.9	96.7656	56.9276
								852.382	96.7716	56.8787
								852.865	96.7781	56.8442
								853.347	96.7843	56.8235
								853.829	96.7892	56.8154
								854.311	96.7922	56.8182
								854.793	96.7933	56.83
								855.275	96.7932	56.8489
								855.757	96.7929	56.8733
								856.239	96.7933	56.9017
								856.721	96.7948	56.9333
								857.204	96.7976	56.9675
								857.686	96.8014	57.0038
								858.168	96.8066	57.0417
								858.65	96.8139	57.0811
								859.132	96.8241	57.1222
								859.614	96.8386	57.1657
								860.096	96.8578	57.2129
								860.578	96.882	57.2655
								861.061	96.9107	57.3254
								861.543	96.9435	57.3946
								862.025	96.9802	57.475
								862.507	97.0209	57.5682
								862.989	97.0663	57.676
								863.471	97.1167	57.8003
								863.953	97.1717	57.943
								864.435	97.2304	58.106
								864.918	97.2912	58.2908
								865.399	97.3526	58.4985
								865.882	97.4134	58.7296
								866.364	97.4731	58.9843
								866.846	97.532	59.2625
								867.328	97.5906	59.5641
								867.81	97.649	59.8887
								868.292	97.7069	60.2358
								868.774	97.7634	60.6043
								869.256	97.8174	60.9927
								869.739	97.8683	61.3989
								870.221	97.9159	61.8207
								870.703	97.9605	62.2555
								871.185	98.0027	62.701
								871.667	98.0426	63.1549
								872.149	98.0797	63.6149
								872.631	98.113	64.0786
								873.113	98.1413	64.5435
								873.596	98.1639	65.0068
								874.078	98.1804	65.4661
								874.56	98.1913	65.9191
								875.042	98.1968	66.3638
								875.524	98.1974	66.7987
								876.006	98.193	67.2223
								876.488	98.1834	67.633
								876.97	98.1688	68.0296
								877.452	98.15	68.4106
								877.935	98.1287	68.7751
								878.417	98.1072	69.1226
								878.899	98.0879	69.4529
								879.381	98.0728	69.7663
								879.863	98.0629	70.0633
								880.345	98.0584	70.3441
								880.827	98.0593	70.6092
								881.309	98.0653	70.8589
								881.792	98.0769	71.0933
								882.274	98.0947	71.3132
								882.756	98.1193	71.5189
								883.238	98.151	71.7112
								883.72	98.1893	71.8905
								884.202	98.2333	72.0571
								884.684	98.282	72.2112
								885.166	98.3345	72.3532
								885.648	98.3904	72.4834
								886.131	98.4499	72.6023
								886.613	98.5129	72.7105
								887.095	98.5791	72.8086
								887.577	98.6473	72.8969
								888.059	98.716	72.9755
								888.541	98.7835	73.0443
								889.023	98.8487	73.1029
								889.505	98.9112	73.1511
								889.987	98.971	73.1887
								890.47	99.0285	73.2155
								890.952	99.0841	73.2311
								891.434	99.1374	73.2353
								891.916	99.1877	73.2275
								892.398	99.2345	73.207
								892.88	99.2774	73.1736
								893.362	99.3168	73.1267
								893.845	99.3537	73.0663
								894.327	99.389	72.9922
								894.809	99.4234	72.9044
								895.291	99.4571	72.8028
								895.773	99.4898	72.6873
								896.255	99.5211	72.5576
								896.737	99.5514	72.4139
								897.219	99.5814	72.2564
								897.701	99.6124	72.0853
								898.183	99.6454	71.9012
								898.666	99.6811	71.7044
								899.148	99.7191	71.495
								899.63	99.7583	71.2734
								900.112	99.7972	71.0396
								900.594	99.8343	70.7939
								901.076	99.8687	70.5364
								901.558	99.8998	70.2679
								902.04	99.9271	69.9891
								902.523	99.9498	69.701
								903.005	99.9665	69.4047
								903.487	99.9753	69.1015
								903.969	99.9744	68.7928
								904.451	99.9627	68.48
								904.933	99.9396	68.1647
								905.415	99.9051	67.8483
								905.897	99.8595	67.532
								906.38	99.8031	67.2172
								906.862	99.7357	66.9048
								907.344	99.657	66.5959
								907.826	99.5669	66.2912
								908.308	99.466	65.9914
								908.79	99.3561	65.6972
								909.272	99.2393	65.4093
								909.754	99.1182	65.1281
								910.236	98.9949	64.8538
								910.718	98.8709	64.5866
								911.201	98.7473	64.3262
								911.683	98.6247	64.0725
								912.165	98.5039	63.8248
								912.647	98.3861	63.5827
								913.129	98.2726	63.3456
								913.611	98.165	63.1129
								914.093	98.0641	62.8843
								914.576	97.9702	62.6593
								915.058	97.8831	62.4378
								915.54	97.8023	62.2196
								916.022	97.7276	62.0047
								916.504	97.659	61.7932
								916.986	97.5965	61.5851
								917.468	97.54	61.3811
								917.95	97.4891	61.1815
								918.432	97.4424	60.9873
								918.915	97.3981	60.7995
								919.397	97.3547	60.6193
								919.879	97.3108	60.448
								920.361	97.2659	60.2873
								920.843	97.2198	60.1388
								921.325	97.1724	60.0045
								921.807	97.1231	59.8865
								922.289	97.0704	59.7873
								922.771	97.0125	59.709
								923.254	96.9472	59.6542
								923.736	96.873	59.6251
								924.218	96.7891	59.6242
								924.7	96.6956	59.6537
								925.182	96.5931	59.716
								925.664	96.4821	59.8132
								926.146	96.3632	59.9474
								926.628	96.2367	60.1199
								927.111	96.1031	60.3317
								927.593	95.9634	60.5831
								928.075	95.819	60.8738
								928.557	95.672	61.2029
								929.039	95.5249	61.5693
								929.521	95.3799	61.9714
								930.003	95.2391	62.4071
								930.485	95.1042	62.8736
								930.967	94.977	63.3677
								931.45	94.8592	63.886
								931.932	94.753	64.4245
								932.414	94.6603	64.9795
								932.896	94.5826	65.547
								933.378	94.5206	66.1233
								933.86	94.474	66.7043
								934.342	94.4418	67.2861
								934.824	94.4225	67.8648
								935.307	94.4146	68.4365
								935.789	94.4171	68.9976
								936.271	94.429	69.5451
								936.753	94.4491	70.0761
								937.235	94.476	70.5883
								937.717	94.5075	71.0793
								938.199	94.5409	71.5472
								938.681	94.5732	71.9904
								939.163	94.602	72.4079
								939.646	94.6253	72.7992
								940.128	94.6416	73.1642
								940.61	94.6497	73.5032
								941.092	94.6483	73.8169
								941.574	94.6358	74.1056
								942.056	94.6105	74.3698
								942.538	94.5709	74.61
								943.02	94.5162	74.8268
								943.503	94.446	75.0215
								943.985	94.3607	75.1953
								944.467	94.2608	75.3499
								944.949	94.1469	75.4867
								945.431	94.0186	75.6068
								945.913	93.8756	75.7113
								946.395	93.717	75.8008
								946.877	93.5426	75.876
								947.359	93.3523	75.9376
								947.842	93.1464	75.9863
								948.324	92.9255	76.0227
								948.806	92.6897	76.0474
								949.288	92.4391	76.0607
								949.77	92.1733	76.0629
								950.252	91.892	76.0542
								950.734	91.595	76.0349
								951.216	91.2826	76.0055
								951.698	90.9552	75.9666
								952.181	90.6134	75.9186
								952.663	90.2577	75.8616
								953.145	89.8883	75.7955
								953.627	89.5056	75.72
								954.109	89.1103	75.6345
								954.591	88.704	75.5388
								955.073	88.2889	75.4325
								955.555	87.8679	75.3154
								956.038	87.4439	75.1872
								956.52	87.0198	75.0474
								957.002	86.5981	74.8953
								957.484	86.1806	74.7299
								957.966	85.7692	74.5504
								958.448	85.3657	74.3562
								958.93	84.9725	74.1468
								959.412	84.592	73.9219
								959.894	84.2269	73.6812
								960.377	83.8796	73.4245
								960.859	83.5519	73.1516
								961.341	83.2449	72.8624
								961.823	82.9596	72.5571
								962.305	82.6962	72.2361
								962.787	82.455	71.9005
								963.269	82.236	71.5513
								963.751	82.0389	71.1897
								964.234	81.8628	70.8168
								964.716	81.7063	70.4337
								965.198	81.5677	70.0415
								965.68	81.445	69.6415
								966.162	81.3361	69.2352
								966.644	81.2392	68.8242
								967.126	81.1526	68.4106
								967.608	81.0745	67.9962
								968.091	81.0029	67.5833
								968.573	80.9358	67.1737
								969.055	80.8707	66.7695
								969.537	80.8056	66.3725
								970.019	80.7388	65.9841
								970.501	80.6695	65.6059
								970.983	80.5975	65.2387
								971.465	80.5232	64.8833
								971.947	80.4473	64.5398
								972.429	80.3704	64.2082
								972.912	80.2932	63.8878
								973.394	80.2164	63.578
								973.876	80.141	63.2778
								974.358	80.068	62.9859
								974.84	79.9988	62.7006
								975.322	79.9347	62.42
								975.804	79.8766	62.1422
								976.286	79.8247	61.865
								976.769	79.7786	61.5861
								977.251	79.7374	61.3032
								977.733	79.6998	61.0143
								978.215	79.6647	60.7172
								978.697	79.6305	60.41
								979.179	79.5961	60.091
								979.661	79.5596	59.7587
								980.143	79.5191	59.4119
								980.625	79.4725	59.0497
								981.108	79.4176	58.6718
								981.59	79.3525	58.278
								982.072	79.276	57.8688
								982.554	79.1874	57.4449
								983.036	79.0867	57.0075
								983.518	78.9738	56.5584
								984	78.8486	56.1
								984.482	78.7111	55.6351
								984.965	78.5612	55.1668
								985.447	78.399	54.6988
								985.929	78.225	54.2343
								986.411	78.0399	53.7771
								986.893	77.8446	53.3306
								987.375	77.6403	52.8987
								987.857	77.4277	52.4849
								988.339	77.2075	52.093
								988.822	76.9804	51.7265
								989.304	76.7472	51.3886
								989.786	76.509	51.0822
								990.268	76.2672	50.81
								990.75	76.0231	50.5741
								991.232	75.778	50.3768
								991.714	75.5327	50.22
								992.196	75.288	50.1055
								992.678	75.0439	50.0345
								993.16	74.8008	50.0079
								993.643	74.5589	50.0258
								994.125	74.3187	50.0883
								994.607	74.0803	50.195
								995.089	73.8442	50.3451
								995.571	73.61	50.5378
								996.053	73.3774	50.7717
								996.535	73.1456	51.0451
								997.018	72.9135	51.3556
								997.5	72.6805	51.7001
								997.982	72.4457	52.0753
								998.464	72.2085	52.4776
								998.946	71.9681	52.9031
								999.428	71.7238	53.3478
								999.91	71.4746	53.8072
								1000.39	71.2195	54.2766
								1000.87	70.9578	54.7512
								1001.36	70.6888	55.2256
								1001.84	70.4123	55.6946
								1002.32	70.1282	56.1531
								1002.8	69.8365	56.5962
								1003.28	69.5372	57.019
								1003.77	69.2302	57.4169
								1004.25	68.9152	57.7855
								1004.73	68.5921	58.1202
								1005.21	68.261	58.4171
								1005.7	67.9224	58.6725
								1006.18	67.5768	58.8831
								1006.66	67.2251	59.0463
								1007.14	66.868	59.1599
								1007.62	66.5061	59.222
								1008.11	66.1401	59.2312
								1008.59	65.7702	59.1864
								1009.07	65.3969	59.0867
								1009.55	65.0206	58.9317
								1010.03	64.6419	58.7213
								1010.52	64.261	58.4559
								1011	63.8781	58.1362
								1011.48	63.4932	57.7634
								1011.96	63.106	57.3391
								1012.45	62.7159	56.8653
								1012.93	62.3223	56.344
								1013.41	61.925	55.7773
								1013.89	61.5236	55.1678
								1014.37	61.1182	54.5179
								1014.86	60.7088	53.8303
								1015.34	60.2957	53.1082
								1015.82	59.879	52.3546
								1016.3	59.4589	51.5727
								1016.78	59.0357	50.7657
								1017.27	58.6099	49.9366
								1017.75	58.1823	49.0883
								1018.23	57.7542	48.2239
								1018.71	57.3267	47.3465
								1019.2	56.9012	46.4595
								1019.68	56.4788	45.566
								1020.16	56.0604	44.6689
								1020.64	55.647	43.7707
								1021.12	55.2392	42.8734
								1021.61	54.838	41.9789
								1022.09	54.4445	41.089
								1022.57	54.0596	40.2058
								1023.05	53.6842	39.3313
								1023.53	53.3191	38.4676
								1024.02	52.9646	37.6163
								1024.5	52.6211	36.7783
								1024.98	52.2887	35.9544
								1025.46	51.9681	35.1448
								1025.94	51.6599	34.3502
								1026.43	51.3649	33.5714
								1026.91	51.0838	32.8094
								1027.39	50.8168	32.0655
								1027.87	50.5641	31.3401
								1028.36	50.3256	30.6336
								1028.84	50.1011	29.9458
								1029.32	49.8906	29.2765
								1029.8	49.6944	28.6258
								1030.28	49.5128	27.9945
								1030.77	49.3458	27.3834
								1031.25	49.1933	26.7933
								1031.73	49.0546	26.2246
								1032.21	48.9289	25.6773
								1032.69	48.8152	25.1509
								1033.18	48.7127	24.645
								1033.66	48.6211	24.1597
								1034.14	48.5401	23.6955
								1034.62	48.4692	23.2534
								1035.11	48.4078	22.8342
								1035.59	48.3549	22.4383
								1036.07	48.3094	22.0654
								1036.55	48.2702	21.7152
								1037.03	48.2365	21.3871
								1037.52	48.2075	21.0812
								1038	48.183	20.798
								1038.48	48.1625	20.5383
								1038.96	48.1455	20.3027
								1039.44	48.1309	20.0912
								1039.93	48.1179	19.9033
								1040.41	48.1055	19.7381
								1040.89	48.0931	19.5947
								1041.37	48.0806	19.473
								1041.85	48.0678	19.3731
								1042.34	48.0546	19.2958
								1042.82	48.0407	19.2413
								1043.3	48.0255	19.2094
								1043.78	48.0081	19.1991
								1044.27	47.9883	19.2093
								1044.75	47.9657	19.239
								1045.23	47.9406	19.2876
								1045.71	47.9136	19.3555
								1046.19	47.8848	19.4429
								1046.68	47.8545	19.5502
								1047.16	47.8222	19.6769
								1047.64	47.7874	19.8221
								1048.12	47.7497	19.9847
								1048.6	47.709	20.1636
								1049.09	47.6655	20.3586
								1049.57	47.6198	20.5698
								1050.05	47.5723	20.7978
								1050.53	47.5233	21.0428
								1051.02	47.4725	21.3047
								1051.5	47.4197	21.5826
								1051.98	47.3645	21.8755
								1052.46	47.3067	22.1825
								1052.94	47.2466	22.5034
								1053.42	47.1844	22.8385
								1053.91	47.1201	23.1882
								1054.39	47.0537	23.5528
								1054.87	46.9845	23.9322
								1055.35	46.9119	24.3255
								1055.84	46.835	24.7318
								1056.32	46.7537	25.1504
								1056.8	46.6678	25.5813
								1057.28	46.5778	26.0248
								1057.76	46.4836	26.4812
								1058.25	46.3854	26.9506
								1058.73	46.2826	27.4324
								1059.21	46.1747	27.9255
								1059.69	46.0613	28.4284
								1060.17	45.9422	28.94
								1060.66	45.818	29.4595
								1061.14	45.6894	29.9864
								1061.62	45.5572	30.5201
								1062.1	45.4222	31.0598
								1062.59	45.2846	31.6041
								1063.07	45.1447	32.1508
								1063.55	45.0027	32.6977
								1064.03	44.859	33.2429
								1064.51	44.7145	33.7848
								1065	44.5705	34.3222
								1065.48	44.428	34.8541
								1065.96	44.288	35.3797
								1066.44	44.151	35.8975
								1066.92	44.0174	36.4061
								1067.41	43.8874	36.9041
								1067.89	43.7619	37.3904
								1068.37	43.642	37.8644
								1068.85	43.5287	38.3259
								1069.34	43.4234	38.7752
								1069.82	43.3268	39.212
								1070.3	43.2392	39.6361
								1070.78	43.1606	40.0468
								1071.26	43.0908	40.4437
								1071.75	43.0299	40.8264
								1072.23	42.9783	41.1948
								1072.71	42.9367	41.5493
								1073.19	42.9052	41.8901
								1073.67	42.884	42.2173
								1074.16	42.8725	42.5305
								1074.64	42.8699	42.8292
								1075.12	42.8753	43.1126
								1075.6	42.8882	43.3803
								1076.09	42.9084	43.632
								1076.57	42.936	43.868
								1077.05	42.971	44.0885
								1077.53	43.0131	44.2938
								1078.01	43.0616	44.4837
								1078.49	43.1157	44.6581
								1078.98	43.1746	44.8167
								1079.46	43.2379	44.9593
								1079.94	43.3059	45.0862
								1080.42	43.379	45.1978
								1080.91	43.4575	45.2945
								1081.39	43.5414	45.377
								1081.87	43.6304	45.4453
								1082.35	43.7239	45.4995
								1082.83	43.8214	45.5395
								1083.32	43.9227	45.5654
								1083.8	44.0282	45.5775
								1084.28	44.1385	45.5761
								1084.76	44.2542	45.562
								1085.24	44.3753	45.5356
								1085.73	44.5017	45.4973
								1086.21	44.6329	45.4469
								1086.69	44.7685	45.3846
								1087.17	44.9086	45.3103
								1087.65	45.0533	45.2244
								1088.14	45.2032	45.1273
								1088.62	45.3586	45.0197
								1089.1	45.5194	44.9023
								1089.58	45.6851	44.7753
								1090.07	45.8549	44.6388
								1090.55	46.0281	44.4929
								1091.03	46.2043	44.3376
								1091.51	46.3834	44.173
								1091.99	46.5658	43.9998
								1092.48	46.7513	43.8187
								1092.96	46.9396	43.6302
								1093.44	47.1301	43.4347
								1093.92	47.3219	43.2324
								1094.4	47.5145	43.023
								1094.89	47.7076	42.8065
								1095.37	47.9015	42.5829
								1095.85	48.0967	42.3526
								1096.33	48.2935	42.116
								1096.82	48.4922	41.8735
								1097.3	48.6923	41.6251
								1097.78	48.8936	41.3707
								1098.26	49.0959	41.1097
								1098.74	49.2993	40.8419
								1099.23	49.5043	40.5672
								1099.71	49.7114	40.286
								1100.19	49.9213	39.999
								1100.67	50.1337	39.7068
								1101.15	50.3486	39.4099
								1101.64	50.5653	39.1087
								1102.12	50.7836	38.8035
								1102.6	51.0038	38.4948
								1103.08	51.2262	38.1838
								1103.57	51.4512	37.8719
								1104.05	51.6793	37.5614
								1104.53	51.9101	37.2543
								1105.01	52.1431	36.9527
								1105.49	52.3774	36.6582
								1105.98	52.6124	36.3726
								1106.46	52.8475	36.0979
								1106.94	53.0827	35.8363
								1107.42	53.3177	35.5907
								1107.9	53.5522	35.364
								1108.39	53.7855	35.1593
								1108.87	54.0167	34.9789
								1109.35	54.2445	34.8249
								1109.83	54.4682	34.6992
								1110.32	54.6873	34.6034
								1110.8	54.9017	34.5397
								1111.28	55.1114	34.5103
								1111.76	55.3162	34.5176
								1112.24	55.5159	34.5636
								1112.72	55.7102	34.6497
								1113.21	55.8987	34.7767
								1113.69	56.0815	34.9451
								1114.17	56.2591	35.1551
								1114.65	56.4322	35.4076
								1115.14	56.6018	35.7032
								1115.62	56.7683	36.0425
								1116.1	56.9322	36.4259
								1116.58	57.0933	36.8531
								1117.06	57.2517	37.323
								1117.55	57.4075	37.8345
								1118.03	57.5611	38.3862
								1118.51	57.7132	38.977
								1118.99	57.8644	39.6057
								1119.47	58.015	40.2712
								1119.96	58.1649	40.9717
								1120.44	58.3136	41.7051
								1120.92	58.4608	42.4691
								1121.4	58.606	43.2612
								1121.89	58.7492	44.0793
								1122.37	58.8909	44.9212
								1122.85	59.0313	45.7852
								1123.33	59.171	46.669
								1123.81	59.3099	47.5702
								1124.3	59.4484	48.4857
								1124.78	59.5866	49.4124
								1125.26	59.7251	50.347
								1125.74	59.8647	51.2867
								1126.22	60.0064	52.2289
								1126.71	60.1512	53.171
								1127.19	60.2996	54.1103
								1127.67	60.4519	55.0439
								1128.15	60.6078	55.9684
								1128.63	60.7673	56.8807
								1129.12	60.9303	57.7777
								1129.6	61.0968	58.6566
								1130.08	61.267	59.5151
								1130.56	61.4407	60.3511
								1131.05	61.6176	61.1627
								1131.53	61.7965	61.9479
								1132.01	61.9764	62.7052
								1132.49	62.156	63.4333
								1132.97	62.3342	64.1312
								1133.46	62.5105	64.7985
								1133.94	62.6844	65.4351
								1134.42	62.8555	66.0408
								1134.9	63.0233	66.6156
								1135.38	63.1871	67.1595
								1135.87	63.3461	67.6728
								1136.35	63.4999	68.1562
								1136.83	63.6483	68.6105
								1137.31	63.7912	69.0373
								1137.8	63.9291	69.4379
								1138.28	64.0622	69.8138
								1138.76	64.1905	70.1664
								1139.24	64.3139	70.4967
								1139.72	64.432	70.8063
								1140.21	64.5448	71.0965
								1140.69	64.6523	71.3689
								1141.17	64.7551	71.6252
								1141.65	64.8538	71.8669
								1142.13	64.9491	72.0951
								1142.62	65.0414	72.3108
								1143.1	65.1309	72.5148
								1143.58	65.2177	72.7079
								1144.06	65.302	72.8909
								1144.55	65.3842	73.0649
								1145.03	65.465	73.2307
								1145.51	65.5451	73.3891
								1145.99	65.625	73.5405
								1146.47	65.7049	73.6852
								1146.96	65.7848	73.8234
								1147.44	65.8642	73.9552
								1147.92	65.9428	74.0811
								1148.4	66.0207	74.2017
								1148.88	66.0978	74.3177
								1149.37	66.1742	74.4294
								1149.85	66.2498	74.5371
								1150.33	66.3239	74.6409
								1150.81	66.3959	74.7406
								1151.3	66.4645	74.8363
								1151.78	66.529	74.9283
								1152.26	66.5885	75.0166
								1152.74	66.6425	75.1016
								1153.22	66.6907	75.183
								1153.7	66.7326	75.2607
								1154.19	66.7677	75.3342
								1154.67	66.7951	75.4029
								1155.15	66.8141	75.4666
								1155.63	66.8245	75.5252
								1156.12	66.8262	75.5789
								1156.6	66.82	75.6275
								1157.08	66.8068	75.6712
								1157.56	66.7881	75.7099
								1158.04	66.7651	75.7434
								1158.53	66.7395	75.7717
								1159.01	66.7129	75.7954
								1159.49	66.6877	75.8153
								1159.97	66.6662	75.8324
								1160.45	66.6513	75.848
								1160.94	66.6456	75.8631
								1161.42	66.6517	75.8785
								1161.9	66.6715	75.8946
								1162.38	66.7062	75.9118
								1162.87	66.7568	75.9306
								1163.35	66.8241	75.9513
								1163.83	66.9088	75.9744
								1164.31	67.0113	75.9999
								1164.79	67.1319	76.0277
								1165.28	67.2706	76.0571
								1165.76	67.4266	76.0871
								1166.24	67.5987	76.1169
								1166.72	67.7855	76.1456
								1167.2	67.9856	76.1724
								1167.69	68.1981	76.197
								1168.17	68.4221	76.2189
								1168.65	68.6573	76.2376
								1169.13	68.903	76.2523
								1169.62	69.1585	76.2624
								1170.1	69.4231	76.2672
								1170.58	69.6958	76.2663
								1171.06	69.9759	76.2598
								1171.54	70.2631	76.2477
								1172.03	70.557	76.2301
								1172.51	70.857	76.2068
								1172.99	71.1625	76.1775
								1173.47	71.4719	76.1416
								1173.95	71.7837	76.0986
								1174.44	72.096	76.0483
								1174.92	72.407	75.9906
								1175.4	72.7154	75.9256
								1175.88	73.02	75.8535
								1176.37	73.3197	75.7743
								1176.85	73.6133	75.6877
								1177.33	73.8992	75.5937
								1177.81	74.1757	75.4922
								1178.29	74.4412	75.3834
								1178.78	74.6948	75.2678
								1179.26	74.9358	75.1458
								1179.74	75.1642	75.0181
								1180.22	75.38	74.8848
								1180.7	75.5833	74.7462
								1181.19	75.7738	74.6021
								1181.67	75.951	74.4526
								1182.15	76.1147	74.2978
								1182.63	76.2649	74.1382
								1183.12	76.4021	73.9741
								1183.6	76.5267	73.8061
								1184.08	76.6392	73.6343
								1184.56	76.7397	73.4591
								1185.04	76.8278	73.2804
								1185.53	76.9027	73.0984
								1186.01	76.964	72.9133
								1186.49	77.011	72.7256
								1186.97	77.0438	72.5358
								1187.45	77.0626	72.3441
								1187.94	77.0674	72.1509
								1188.42	77.0581	71.9564
								1188.9	77.0344	71.7605
								1189.38	76.9956	71.5634
								1189.86	76.9413	71.3657
								1190.35	76.8716	71.1677
								1190.83	76.7867	70.9701
								1191.31	76.6874	70.7734
								1191.79	76.5743	70.578
								1192.28	76.4476	70.3841
								1192.76	76.3077	70.1918
								1193.24	76.1545	70.0014
								1193.72	75.9881	69.813
								1194.2	75.8088	69.6271
								1194.68	75.6174	69.4441
								1195.17	75.4146	69.2646
								1195.65	75.2014	69.0889
								1196.13	74.9781	68.9172
								1196.61	74.7452	68.7497
								1197.1	74.5027	68.5867
								1197.58	74.2508	68.4284
								1198.06	73.9898	68.2753
								1198.54	73.7205	68.1276
								1199.02	73.4437	67.9857
								1199.51	73.1602	67.8496
								1199.99	72.8706	67.7195
								1200.47	72.5754	67.5954
								1200.95	72.275	67.4773
								1201.43	71.9698	67.3653
								1201.92	71.6609	67.2595
								1202.4	71.3492	67.1602
								1202.88	71.036	67.0672
								1203.36	70.7227	66.9806
								1203.85	70.4101	66.9003
								1204.33	70.0987	66.826
								1204.81	69.789	66.7574
								1205.29	69.4809	66.6944
								1205.77	69.1748	66.6369
								1206.26	68.8709	66.5848
								1206.74	68.5697	66.5381
								1207.22	68.2715	66.4966
								1207.7	67.9764	66.4603
								1208.18	67.6842	66.4287
								1208.67	67.3946	66.4015
								1209.15	67.107	66.3786
								1209.63	66.8211	66.3594
								1210.11	66.5367	66.3437
								1210.6	66.2537	66.3312
								1211.08	65.9723	66.3215
								1211.56	65.6923	66.3142
								1212.04	65.4137	66.309
								1212.52	65.1362	66.3056
								1213.01	64.8595	66.3039
								1213.49	64.5836	66.3038
								1213.97	64.3088	66.3053
								1214.45	64.0354	66.3084
								1214.93	63.7639	66.3131
								1215.42	63.4949	66.3193
								1215.9	63.2286	66.327
								1216.38	62.965	66.3358
								1216.86	62.7042	66.3457
								1217.35	62.446	66.3566
								1217.83	62.1905	66.3683
								1218.31	61.938	66.3809
								1218.79	61.6888	66.3942
								1219.27	61.443	66.4079
								1219.76	61.2007	66.4219
								1220.24	60.9617	66.4358
								1220.72	60.7255	66.4493
								1221.2	60.4919	66.4623
								1221.68	60.2608	66.4746
								1222.17	60.0322	66.4862
								1222.65	59.8066	66.497
								1223.13	59.5842	66.5069
								1223.61	59.365	66.5157
								1224.09	59.1492	66.5236
								1224.58	58.9363	66.5304
								1225.06	58.7263	66.5363
								1225.54	58.5188	66.5415
								1226.02	58.3141	66.546
								1226.51	58.1124	66.5502
								1226.99	57.9141	66.5541
								1227.47	57.7192	66.5576
								1227.95	57.5278	66.561
								1228.43	57.3397	66.5644
								1228.92	57.1546	66.5678
								1229.4	56.9725	66.5715
								1229.88	56.7934	66.5759
								1230.36	56.6176	66.5811
								1230.84	56.4455	66.5874
								1231.33	56.2771	66.5947
								1231.81	56.1125	66.6031
								1232.29	55.9516	66.6128
								1232.77	55.794	66.6239
								1233.26	55.6398	66.6363
								1233.74	55.4893	66.6505
								1234.22	55.3429	66.6664
								1234.7	55.2013	66.6842
								1235.18	55.0647	66.7041
								1235.66	54.9336	66.7263
								1236.15	54.8077	66.7509
								1236.63	54.6872	66.7784
								1237.11	54.572	66.8089
								1237.59	54.4626	66.8429
								1238.08	54.3595	66.8804
								1238.56	54.2632	66.9216
								1239.04	54.1741	66.9664
								1239.52	54.0925	67.0147
								1240	54.0181	67.0665
								1240.49	53.9508	67.1216
								1240.97	53.8904	67.1802
								1241.45	53.8373	67.2422
								1241.93	53.7916	67.3076
								1242.41	53.754	67.3763
								1242.9	53.7245	67.4481
								1243.38	53.703	67.5228
								1243.86	53.6892	67.6001
								1244.34	53.6824	67.6798
								1244.83	53.6823	67.7617
								1245.31	53.6884	67.8456
								1245.79	53.7008	67.9313
								1246.27	53.7193	68.0183
								1246.75	53.7438	68.1063
								1247.24	53.7739	68.1947
								1247.72	53.8089	68.2833
								1248.2	53.8481	68.3717
								1248.68	53.8913	68.4595
								1249.16	53.9383	68.5466
								1249.65	53.9894	68.6327
								1250.13	54.0451	68.7175
								1250.61	54.1058	68.8007
								1251.09	54.1716	68.882
								1251.58	54.2426	68.9613
								1252.06	54.3187	69.0386
								1252.54	54.4004	69.1141
								1253.02	54.4883	69.1881
								1253.5	54.5835	69.2607
								1253.99	54.6872	69.3322
								1254.47	54.8004	69.4027
								1254.95	54.9239	69.472
								1255.43	55.0581	69.5403
								1255.91	55.2031	69.6073
								1256.4	55.3591	69.6731
								1256.88	55.5265	69.7374
								1257.36	55.7054	69.8
								1257.84	55.8956	69.8605
								1258.33	56.0969	69.9183
								1258.81	56.308	69.9732
								1259.29	56.5279	70.0247
								1259.77	56.7549	70.0728
								1260.25	56.9877	70.1174
								1260.73	57.2255	70.1586
								1261.22	57.4672	70.1964
								1261.7	57.7121	70.2306
								1262.18	57.9592	70.2611
								1262.66	58.2073	70.2878
								1263.15	58.455	70.3107
								1263.63	58.7013	70.3301
								1264.11	58.9455	70.3461
								1264.59	59.1874	70.3592
								1265.07	59.427	70.3698
								1265.56	59.6648	70.378
								1266.04	59.9008	70.3841
								1266.52	60.1347	70.3881
								1267	60.3661	70.3902
								1267.48	60.5943	70.3904
								1267.97	60.8188	70.389
								1268.45	61.0394	70.3862
								1268.93	61.2559	70.3821
								1269.41	61.4679	70.3768
								1269.9	61.6749	70.3703
								1270.38	61.8761	70.3628
								1270.86	62.0706	70.3544
								1271.34	62.2576	70.3453
								1271.82	62.4368	70.336
								1272.31	62.6078	70.3266
								1272.79	62.771	70.3172
								1273.27	62.9262	70.3077
								1273.75	63.0734	70.298
								1274.23	63.2125	70.2879
								1274.72	63.3431	70.2774
								1275.2	63.4652	70.2665
								1275.68	63.5793	70.2555
								1276.16	63.6861	70.2444
								1276.64	63.7865	70.2333
								1277.13	63.8815	70.2222
								1277.61	63.9716	70.2108
								1278.09	64.057	70.1991
								1278.57	64.1376	70.1868
								1279.06	64.2137	70.174
								1279.54	64.2853	70.1607
								1280.02	64.3528	70.147
								1280.5	64.4166	70.1329
								1280.98	64.4771	70.1183
								1281.47	64.5344	70.103
								1281.95	64.588	70.0871
								1282.43	64.6378	70.0704
								1282.91	64.6834	70.0529
								1283.39	64.7249	70.0348
								1283.88	64.7624	70.0161
								1284.36	64.7961	69.9967
								1284.84	64.8261	69.9764
								1285.32	64.8522	69.9548
								1285.81	64.874	69.9318
								1286.29	64.8912	69.907
								1286.77	64.9035	69.8806
								1287.25	64.9112	69.8524
								1287.73	64.9149	69.8225
								1288.22	64.9151	69.791
								1288.7	64.9128	69.7578
								1289.18	64.9082	69.7229
								1289.66	64.9018	69.6862
								1290.14	64.8936	69.6479
								1290.63	64.8841	69.6081
								1291.11	64.8739	69.567
								1291.59	64.8637	69.5249
								1292.07	64.8544	69.4819
								1292.56	64.8469	69.4381
								1293.04	64.8414	69.3937
								1293.52	64.8382	69.3488
								1294	64.8372	69.3034
								1294.48	64.8384	69.2579
								1294.97	64.8422	69.2124
								1295.45	64.8488	69.1671
								1295.93	64.8588	69.1219
								1296.41	64.8722	69.0766
								1296.89	64.889	69.0309
								1297.38	64.9088	68.9845
								1297.86	64.9311	68.9372
								1298.34	64.9555	68.8889
								1298.82	64.9819	68.8396
								1299.31	65.0104	68.7893
								1299.79	65.0412	68.7381
								1300.27	65.074	68.686
								1300.75	65.1088	68.6328
								1301.23	65.1448	68.5785
								1301.71	65.1814	68.523
								1302.2	65.2182	68.4663
								1302.68	65.255	68.4084
								1303.16	65.2918	68.3493
								1303.64	65.3289	68.2888
								1304.13	65.366	68.2268
								1304.61	65.4027	68.1631
								1305.09	65.4384	68.0975
								1305.57	65.4723	68.03
								1306.05	65.5039	67.9606
								1306.54	65.5333	67.8892
								1307.02	65.5606	67.8158
								1307.5	65.5866	67.7405
								1307.98	65.6117	67.6632
								1308.46	65.636	67.5836
								1308.95	65.6598	67.5018
								1309.43	65.6829	67.4177
								1309.91	65.7055	67.3316
								1310.39	65.728	67.2437
								1310.88	65.7511	67.1544
								1311.36	65.7756	67.064
								1311.84	65.8022	66.9729
								1312.32	65.8312	66.8814
								1312.8	65.8628	66.79
								1313.29	65.8972	66.6989
								1313.77	65.9346	66.6085
								1314.25	65.9754	66.519
								1314.73	66.0203	66.4308
								1315.21	66.0699	66.3439
								1315.7	66.1241	66.2586
								1316.18	66.1828	66.1752
								1316.66	66.2452	66.0937
								1317.14	66.3106	66.0145
								1317.62	66.3783	65.9379
								1318.11	66.4481	65.8642
								1318.59	66.5199	65.7936
								1319.07	66.5935	65.7264
								1319.55	66.6688	65.6626
								1320.04	66.7448	65.6024
								1320.52	66.8205	65.5458
								1321	66.8948	65.4926
								1321.48	66.9669	65.4429
								1321.96	67.0362	65.3967
								1322.45	67.1028	65.3541
								1322.93	67.1666	65.315
								1323.41	67.2278	65.2797
								1323.89	67.286	65.248
								1324.38	67.3409	65.2199
								1324.86	67.392	65.1953
								1325.34	67.4391	65.1741
								1325.82	67.4826	65.156
								1326.3	67.5227	65.1409
								1326.79	67.56	65.1286
								1327.27	67.5944	65.119
								1327.75	67.6259	65.1119
								1328.23	67.654	65.107
								1328.71	67.6783	65.1042
								1329.2	67.699	65.1034
								1329.68	67.7163	65.1044
								1330.16	67.7307	65.1072
								1330.64	67.743	65.1119
								1331.12	67.7533	65.1185
								1331.61	67.7616	65.127
								1332.09	67.7676	65.1374
								1332.57	67.7711	65.1497
								1333.05	67.772	65.164
								1333.54	67.7712	65.1807
								1334.02	67.7698	65.2002
								1334.5	67.7691	65.2232
								1334.98	67.7699	65.25
								1335.46	67.773	65.2809
								1335.95	67.7784	65.3158
								1336.43	67.786	65.3542
								1336.91	67.7962	65.3957
								1337.39	67.8092	65.4395
								1337.87	67.8256	65.4852
								1338.36	67.8462	65.5322
								1338.84	67.8711	65.5802
								1339.32	67.9001	65.6287
								1339.8	67.9329	65.6773
								1340.29	67.9687	65.7256
								1340.77	68.0071	65.7732
								1341.25	68.048	65.8196
								1341.73	68.0912	65.8648
								1342.21	68.1364	65.9086
								1342.69	68.1831	65.9511
								1343.18	68.2302	65.9924
								1343.66	68.2765	66.0325
								1344.14	68.3208	66.0717
								1344.62	68.3624	66.1104
								1345.11	68.4012	66.149
								1345.59	68.437	66.1878
								1346.07	68.4699	66.2271
								1346.55	68.4992	66.2668
								1347.03	68.524	66.3066
								1347.52	68.5431	66.3461
								1348	68.5553	66.3849
								1348.48	68.5603	66.4228
								1348.96	68.5579	66.4595
								1349.44	68.5486	66.4953
								1349.93	68.5327	66.5301
								1350.41	68.5104	66.5641
								1350.89	68.4816	66.5973
								1351.37	68.4458	66.6295
								1351.86	68.4027	66.6606
								1352.34	68.3521	66.6905
								1352.82	68.2944	66.7191
								1353.3	68.2303	66.7464
								1353.78	68.1602	66.7726
								1354.27	68.0845	66.7976
								1354.75	68.0032	66.8214
								1355.23	67.9164	66.8438
								1355.71	67.8239	66.8647
								1356.19	67.726	66.884
								1356.68	67.6229	66.9017
								1357.16	67.5146	66.9179
								1357.64	67.4006	66.9325
								1358.12	67.2796	66.9453
								1358.61	67.1498	66.9559
								1359.09	67.0094	66.9637
								1359.57	66.8571	66.968
								1360.05	66.6923	66.9682
								1360.53	66.5151	66.964
								1361.02	66.3262	66.9552
								1361.5	66.126	66.9417
								1361.98	65.9151	66.9235
[truncated: 5,472 more rows]

## Sheet: Figure4
	Fig4c													Fig4e
	CFU/mL	CT26 viability (%)					CFU/mL	F10 viability (%)							PBS	ECN	SM-EV	SM@CMC-KP101	PG
		Rep1	Rep2	Rep3	Average	SD		Rep1	Rep2	Rep3	Average	SD		rep1	20.42	58.65	60.38	77.48	37.2
	0	1	1	1	1	0	0	1	1	1	1	0		rep2	20.48	59.88	59.66	76.01	37.61
	5000000	1	0.9	0.91	0.936667	0.0550757	5000000	0.89	0.99	0.97	0.95	0.052915		rep3	20.16	58.38	60.19	75.74	35.77
	10000000	0.88	0.85	0.69	0.806667	0.102144	10000000	0.7	0.71	0.81	0.74	0.0608276		Average	20.3533	58.97	60.0767	76.41	36.86
	15000000	0.7	0.52	0.59	0.603333	0.0907377	15000000	0.69	0.51	0.45	0.55	0.1249		SD	0.170098	0.799562	0.37314	0.936429	0.965971
	20000000	0.71	0.64	0.62	0.656667	0.0472582	20000000	0.51	0.61	0.5	0.54	0.0608276
	25000000	0.53	0.54	0.57	0.546667	0.0208167	25000000	0.41	0.5	0.43	0.446667	0.0472582
	30000000	0.55	0.49	0.43	0.49	0.06	30000000	0.31	0.32	0.43	0.353333	0.0665833
	35000000	0.54	0.47	0.56	0.523333	0.0472582	35000000	0.31	0.35	0.4	0.353333	0.0450925		Fig4f
	40000000	0.49	0.35	0.42	0.42	0.07	40000000	0.4	0.2	0.19	0.263333	0.118462			mRNA transcription fold of TNF-a
	45000000	0.55	0.36	0.39	0.433333	0.102144	45000000	0.4	0.29	0.38	0.356667	0.0585947			PBS	ECN	SM-EV	SM@CMC-KP101	PG
														rep1	1.07114	22.2461	64.7637	17.501	21.6676
														rep2	0.976669	16.9345	60.996	17.2869	15.893
														rep3	0.95589	20.5763	62.1519	18.0542	16.0838
	Fig4d													Average	1.00123	19.9189	62.6372	17.614	17.8814
		SMM	SM	SM@CMC	SM@CMC-KP101									SD	0.061424	2.71611	1.93018	0.395936	3.2803
	rep1	0.07	0.08	0.12	0.19
	rep2	0.12	0.06	0.16	0.14									Fig4g
	rep3	0.09	0.1	0.1	0.25									mRNA transcription fold of INOS
	Average	0.0933333	0.08	0.126667	0.193333										PBS	ECN	SM-EV	SM@CMC-KP101	PG
	SD	0.0251661	0.02	0.0305505	0.0550757									rep1	0.379793	19.3811	97.7241	5.33862	19.6548
														rep2	0.964329	17.0485	117.256	5.92965	19.9898
														rep3	2.73041	12.3281	106.838	4.32309	25.058
														Average	1.35818	16.2526	107.273	5.19712	21.5675
														SD	1.2238	3.59327	9.77298	0.812572	3.02748
														Fig4h
															mRNA transcription fold of CD206
															PBS	ECN	SM-EV	SM@CMC-KP101	PG
														rep1	0.434853	7.40947	4.96029		0.963719
														rep2	1.32233	14.1307	1.31638	7.07601	2.38363
														rep3	1.73907	9.14266	3.64111	5.5411	3.78824
														Average	1.16542	10.2276	3.30593	6.30856	2.37853
														SD	0.666116	3.48951	1.84493	1.08535	1.41227
														Fig4i
														mRNA transcription fold of IL10
															PBS	ECN	SM-EV	SM@CMC-KP101	PG
														rep1	0.866153	20.4336	4.02586	4.75136	0.094923
														rep2	0.965214	21.4916	4.63244	4.96916	0.053353
														rep3	1.19614	20.1499	5.33568	8.04856	0.03517
														Average	1.00917	20.6917	4.66466	5.92303	0.0611487
														SD	0.169327	0.707119	0.655503	1.84398	0.0306298

## Sheet: Figure5
									Fig5e								Fig5n
									CD11c+ CD80+ CD86+ (%)								Tumor volume (mm3)	PBS								Fig5q
										PBS	ECN	VNP20009	SM-EV	SM@CMC-KP101 (i.t.)	SM@CMC-KP101 (i.v.)			M1	M2	M3	M4	Average	SD				CD11b+ Ly6G+ (%)
									M1	10.01	24.12	25.88	20.69	24.4	15.74		0	38.2269	381.563	88.6976	134.434	160.73	152.375				PBS	ECN	VNP20009	SM-EV	SM@CMC-KP101(i.t.)+NIR	SM@CMC-KP101(i.v.)
									M2	9.81	25.56	22.67	16.82	25.92	17.39		2	76.2653	58.7206	75.038	43.566	63.3975	15.4515			M1	10.32	30.91	42.81	34.88	20.81	89.25
									M3	10.04	24.53	22.56	17.17	23.51	17.21		4	497.836	378.3	346.385	197.96	355.12	123.397			M2	8.88	31.72	42.65	32.84	20.69	90.83
									Average	9.95333	24.7367	23.7033	18.2267	24.61	16.78		5	519.803	466.526	422.106	348.507	439.236	72.4819			M3	10.7	30.64	44.62	29.55	21.74	68.71
									SD	0.125033	0.741912	1.88585	2.14048	1.21865	0.905152		7	1029.8	865.574	963.909	1113.9	993.294	104.965			M4	3.89
																	9	1412.3	939.227	884.442	642.272	969.561	322.13			M5	5.19
										Fig5f							11		1509.4	1485.74	1607.27	1534.14	64.4271			M6	4.82
										CD3+ CD8+ (%)																Average	7.3	31.09	43.36	32.4233	21.08	82.93
									%	PBS	ECN	VNP20009	SM-EV	SM@CMC-KP101 (i.t.)	SM@CMC-KP101 (i.v.)		Tumor volume (mm3)	ECN								SD	3.01355	0.56205	1.09412	2.68932	0.574717	12.3402
									M1	20.47	30.57	29.65	26.3	25.05	27.94			M1	M2	M3	M4	Average	SD
	Fig5c								M2	21.7	31.11	29.08	23.87	27.18	34.41		0	48.657	47.4386	38.7882	37.8473	43.1828	5.65268			Fig5r
	CFU/g	Before							M3	20.92	30.2	30.41	25.64	26.7	36.62		2	232.674	141.548	48.657	76.2653	124.786	81.7938				CD11b+ Ly6G+ (%)
		M1	M2	M3	M4	Average	SD		Average	21.03	30.6267	29.7133	25.27	26.31	32.99		4	453.646	352.718	448.332	238.92	373.404	100.94				PBS	ECN	VNP20009	SM-EV	SM@CMC-KP101(i.t.)+NIR	SM@CMC-KP101(i.v.)
	Tumor	1200000000	1300000000	1800000000	900000000	1300000000	3.74166e+08		SD	0.622334	0.457639	0.667258	1.25654	1.11727	4.51086		5	635.381	594.641	407.577	295.438	483.259	159.741			M1	6.89	9.05	59.57	19.01	42.88	23.45
	Heart	0	0	0	0	0	0										7	919.858	694.212	605.48	513.179	683.182	174.237			M2	6.06	7.61	42.96	12.91	28.23	21.75
	Lungs	0	0	0	0	0	0			Fig5g							9	1488.07	1203.44	1194.59	696.91	1145.75	328.812			M3	2.94	15.75	51.49	8.04	12.69	30.42
	Spleen	0	0	0	0	0	0			CD11b+/F4/80+/CD86+ (%)							11			1213.04	740.284	976.662	334.289			M4	4.17
	Kidneys	0	0	0	0	0	0			PBS	ECN	VNP20009	SM-EV	SM@CMC-KP101 (i.t.)	SM@CMC-KP101 (i.v.)											Average	5.015	10.8033	51.34	13.32	27.9333	25.2067
	Liver	0	0	0	0	0	0		M1	11.54	13.53	13.16	15.06	22.55	17.45		Tumor volume (mm3)	VNP20009								SD	1.7914	4.34402	8.30602	5.49648	15.0972	4.5942
									M2	11.61	13.35	14.8	13.21	17.21	20.64			M1	M2	M3	M4	Average	SD
	CFU/g	D1 after treatment							M3	11.54	11.97	13.2	16.11	20.84	19.3		0	58.7206	75.038	43.566	11.3097	47.1586	27.1354			Fig5s
		M1	M2	M3	M4	Average	SD		Average	11.5633	12.95	13.72	14.7933	20.2	19.13		2	122.522	94.6625	55.7528	76.3407	87.3195	28.3439				CD11b+ Ly6G+ (%)
	Tumor	1000	2500	3500	10000	4250	3968.63		SD	0.0404145	0.853464	0.935521	1.46828	2.72692	1.60178		4	314.034	317.728	291.54	145.812	267.278	81.8005				PBS	SM@CMC-KP101(I.T.)+NIR	SM@CMC-KP101(i.v.)
	Heart	0	0	0	0	0	0										5	705.979	671.362	435.48	517.95	582.693	127.704			M1	3.56	1.66333	1.35
	Lungs	0	0	0	0	0	0			Fig5h							7	779.272	817.285	728.588	570.723	723.967	108.431			M2	1.43	1.14333	0.756667
	Spleen	0	0	0	0	0	0			CD11b+/F4/80+/CD206+ (%)							9	1539.38	1052.09	1326.42	972.637	1222.63	259.926			M3	1.08667	0.53	1.83
	Kidneys	0	0	0	0	0	0			PBS	ECN	VNP20009	SM-EV	SM@CMC-KP101 (i.t.)	SM@CMC-KP101 (i.v.)		11			1386.03	709.581	1047.8	478.32			M4	0.793333
	Liver	0	0	0	0	0	0		M1	11.49	8.51	2.95	7.06	11.73	14.69											M5	1.29333
									M2	12.22	9.11	7.94	9.34	9.55	13.15		Tumor volume (mm3)	SM-EV								M6	0.88
	CFU/g	D15 after treatment							M3	11.49	8.27	5.65	5.98	12.62	7.15			M1	M2	M3	M4	Average	SD			Average	1.50722	1.11222	1.31222
		M1	M2	M3		Average	SD		Average	11.7333	8.63	5.51333	7.46	11.3	11.6633		0	51.3111	48.657	76.2653	19.792	49.0064	23.1082			SD	1.03397	0.506327	0.537663
	Tumor	0	0	0		0	0		SD	0.421466	0.432666	2.49781	1.71534	1.57953	3.98378		2	52.2792	74.6128	65.4498	37.6991	57.5103	16.0767
	Heart	0	0	0		0	0										4	340.47	119.866	325.338	381.704	291.845	117.1
	Lungs	0	0	0		0	0			Fig5i							5	708.178	549.779	415.633	570.723	561.078	119.741
	Spleen	0	0	0		0	0			CD3+ CD8+ IFN-γ (%)							7	883.223	1109.01	692.721	611.848	824.202	221.346
	Kidneys	0	0	0		0	0			PBS	ECN	VNP20009	SM-EV	SM@CMC-KP101 (i.t.)	SM@CMC-KP101 (i.v.)		9	1498.33	1025.42	1132.78	830.587	1121.78	280.47
	Liver	0	0	0		0	0		M1	9.65	12.52	15.72	12.97	16.59	12.91		11		1595.35	1467.54	1203.44	1422.11	199.868
									M2	8.33	15.07	15.24	15.69	16.85	16.79
									M3	8.97	14.82	15.27	15.53	15.07	10.5		Tumor volume (mm3)	SM@CMC-KP101 (i.t.)+NIR
									Average	8.98333	14.1367	15.41	14.73	16.17	13.4			M1	M2	M3	M4	Average	SD
									SD	0.660101	1.40564	0.268887	1.5263	0.961457	3.1735		0	61.3014	44.6022	37.4305	103.087	61.6053	29.4073
																	2	63.9377	17.1081	80.3551	34.0234	48.8561	28.5633
										Fig5j							4	30.1059	0	33.5103	43.4105	26.7567	18.7092
										CD8+ CD44+ CD62L- (%) TEM							5	47.7129	0	0	15.0953	15.7021	22.4957
										PBS	ECN	VNP20009	SM-EV	SM@CMC-KP101 (i.t.)	SM@CMC-KP101 (i.v.)		7	44.5342	19.3019	0	0	15.959	21.1116
									M1	15.2	19.1	22.1	32.2	47.9	48.2		9	51.9541	28.5005	0	0	20.1137	25.1215
									M2	15.1	19.6	22.3	32	32	32		11	44.6022	17.1081	0	0	15.4276	21.0555
									M3	10.3	12.1	10.2	17.3	33.6	34.5
									Average	13.5333	16.9333	18.2	27.1667	37.8333	38.2333		Tumor volume (mm3)	SM@CMC-KP101(i.v.)
									SD	2.8006	4.19325	6.92892	8.54537	8.75462	8.72143			M1	M2	M3	M4	Average	SD
																	0	104.537	132.839	97.7161	144.473	119.891	22.3563
										Fig5k							2	128.177	77.2308	70.401	105.35	95.2898	26.6356
										CD4+ CD44+ CD62L+ () TCM							4	86.7766	87.0284	82.448	215.513	117.942	65.0818
										PBS	ECN	VNP20009	SM-EV	SM@CMC-KP101 (i.t.)	SM@CMC-KP101 (i.v.)		5	126.64	197.96	107.536	107.536	134.918	42.9817
									M1	11.5	8.95	20.7	13.7	20.5	17.5		7	109.359	99.2429	5.44543	38.5369	63.146	49.5768
									M2	11.2	8.83	21.4	14.3	17.6	16.5		9	103.922	86.7766	14.1372	8.50848	53.336	49.0688
									M3	10.2	5.6	16.4	13.5	15.6	18.4		11	144.473	22.4493	33.5103	14.6084	53.7602	60.9702
									Average	10.9667	7.79333	19.5	13.8333	17.9	17.4667
									SD	0.680686	1.90043	2.7074	0.416333	2.46374	0.950438
										Fig5l
										CD4+/CD25+/FoxP3+ (%)
										PBS	ECN	VNP20009	SM-EV	SM@CMC-KP101 (i.t.)	SM@CMC-KP101 (i.v.)
									M1	0.1467	0.1511	0.1282	0.0949	0.0776	0.0803
									M2	0.129	0.122	0.1196	0.1236	0.0692	0.0798		Fig5O
									M3	0.1511	0.1081	0.0716	0.0929	0.1098	0.0927		CT26 Re-challenge
									Average	0.142267	0.127067	0.106467	0.1038	0.0855333	0.0842667		PBS
									SD	0.011698	0.0219432	0.0305001	0.0171764	0.0214311	0.00730776			M1	M2	M3	M4	M5	M6	Average	SD
																	D20	21.7901	21.4466	15.0954	4.18879	16.1017	16.4934	15.8527	6.3818
																	D22	70.6858	18.1144	70.8178	83.7758	66.7588	85.3058	65.9097	24.6066
																	D24	205.735	68.2412	298.242	230.907	284.838	69.3768	192.89	101.938
																	D26	303.36	161.491	304.006	101.484	269.519	644.364	297.371	188.73
																	D28	275.001	235.619	394.999	427.479	249.719	433.592	336.068	92.3202
																	CT26 Re-challenge
																	SM@CMC-KP101(I.T.)+808nm
																		M1	M2	M3	Average	SD
																	D20	0	0	0	0	0
																	D22	0	0	0	0	0
																	D24	16.4934	0	0	5.49779	9.52245
																	D26	78.5398	0	0	26.1799	45.345
																	D28	173.718	0	0	57.9058	100.296
																	CT26 Re-challenge
																	SM@CMC-KP101(I.T.)+808nm
																		M1	M2	M3	M4	Average	SD
																	D20	0	0	0	0	0	0
																	D22	0	0	0	0	0	0
																	D24	30.9991	0	0	0	10.333	17.8974
																	D26	103.922	0	0	0	34.6406	59.9993
																	D28	200.119	0	0	0	66.7065	115.539

## Sheet: Figure6
	Fig 6b									Fig 6c Tumor volume (mm3)																															Fig 6f
	Days	PBS	ECN	vnp20009	SMM	SM	SM@CMC	SM@CMC-kp101		Days	PBS						Days	ECN							Fig 6e Weight																	ECN							Fig6g
	14	0								mm3	M1	M2	M3	M4	Average	SD		M1	M2	M3	M4	Average	SD		g	PBS							ECN								CFU/g	M1	M2	M3	Average	SD			CD11c+cd80+cd86
	14	0								0	41.8879	42.7257	28.8634	27.1434	35.1551	8.29492	0	83.0747	66.7588	39.6076	70.6858	65.0318	18.3202			M1	M2	M3	M4	Average	SD		M1	M2	M3	M4	Average	SD			Heart	1500	3529.41	952.381	1993.93	1357.66
	14	0								2	96.8783	111.656	122.522	128.177	114.808	13.7798	2	140.89	64.2602	89.7181	85.5016	95.0925	32.5008		0	18	19.5	18.1	18	18.4	0.734847	0	19.8	19	18.4	18.6	18.95	0.619139			Liver	3125	1666.67	3333.33	2708.33	908.104			M1
	14	0								4	192.423	226.511	232.674	235.896	221.876	20.0177	4	253.291	202.685	178.633	238.565	218.293	33.9231		2	18.8	20	18.8	18.4	19	0.69282	2	17.68	18.12	17.1		17.6333	0.511599			Spleen	1764.71	500	2500	1588.24	1011.61			M2
	14	0								6	184.005	268.083	271.434	350.979	268.625	68.1931	6	deaded							4	19.07	17.5	18.3	17.9	18.1925	0.669994	4	16.7	16.8	18.5		17.3333	1.0116			Lung	1428.57	1578.95	3333.33	2113.62	1058.98			M3
	14	0								8	304.944	703.246	467.278	500.901	494.092	163.593	8								6	17.9	18.9	18	19.7	18.625	0.846069	6	deaded								Kidney	769.231	1904.76	2500	1724.66	879.328			Average
	1		1							10	781.528	796.629	812.859	1071.74	865.689	137.962	10								8	18.9	18.8	19.4	18.1	18.8	0.535413	8									Tumor	6250000	4.54545e+07	3.15789e+07	2.77612e+07	1.98792e+07			SD
	1		1							12	1063.56	1101.01	1665.55	1729.96	1390.02	356.641	12								10	19.6	18.4	18.4	20.4	19.2	0.979796	10
	1		1							14	1642.01	1814.27	2026.03		1827.44	192.348	14								12	18.4	19.9	18.4	20	19.175	0.895824	12																	Fig6h
	4		1																						14	19.2	19.9	19	20.5	19.65	0.685565	14										VNP							CD8+69+
	4		1							Days	VNP20009						Days	SMM																							CFU/g	M1	M2	M3	Average	SD
	4		1								M1	M2	M3	M4	Average	SD		M1	M2	M3	M4	Average	SD			VNP							SMM								Heart	1250	588.235	3157.89	1665.38	1334.24			M1
	1			1						0	59.3761	75.4296	76.2653	83.0747	73.5364	10.042	0	59.3761	75.4296	83.0747	109.359					M1	M2	M3	M4	Average	SD		M1	M2	M3	M4	Average	SD			Liver	2500	1000	6363.64	3287.88	2767.26			M2
	1			1						2	96.2752	105.088	150.126	181.584	133.268	39.9215	2	93.4493	150.126	150.43	229.729				0	17.6	18	18.4	17.6	17.9	0.382971	0	18	17.9	18.4	18.6	18.225	0.330404			Spleen	4117.65	1578.95	5882.35	3859.65	2163.27			M3
	2			1						4	157.813	193.69	238.92	254.042	211.116	43.82	4	152.681	75.2804	128.177	344.656				2	17.68	18.12			17.9	0.311127	2	17.68	18.12	16.4	18	17.55	0.788839			Lung	2142.86	3529.41	3157.89	2943.39	717.735			Average
	2			1						6	deaded						6	329.792	468.28	326.778	616.589				4	16.7	18.1			17.4	0.989949	4	16.7	16.8	18.5	17.1	17.275	0.834166			Kidney	2307.69	3750	3125	3060.9	723.287			SD
	2			1						8							8	deaded							6	deaded						6	18	16.8			17.4	0.848528			Tumor	7.69231e+06	1.76471e+07	3.33333e+07	1.95576e+07	1.29268e+07
	4			1						10							10								8							8	deaded									SMM							Fig6i
	2				1					12							12								10							10										M1	M2	M3	Average	SD			CD4+69
	2				1					14							14								12							12									Heart	434.783	375	172.414	327.399	137.509
	3				1																				14							14									Liver	1000	500	1304.35	934.783	406.12			M1
	4				1					Days	SM						Days	SM@CMC																							Spleen	1052.63	5000	952.381	2335	2308.5			M2
	6				1						M1	M2	M3	M4	Average	SD		M1	M2	M3	M4	Average	SD																		Lung	368.421	1764.71	1666.67	1266.6	779.387			M3
	6				1					0	56.3413	41.8879	28.8634	102.07	57.2906	31.8928	0	53.0144	21.2058	53.2474	91.6088	54.7691	28.8042			SM							SM@CMC								Kidney	5625	4166.67	4000	4597.22	893.974			Average
	14					0				2	91.6088	81.1578	90.082	108.404	92.8131	11.37	2	110.014	99.2429	69.9696	77.2308	89.1143	18.6826			M1	M2	M3	M4	Average	SD		M1	M2	M3	M4	Average	SD			Tumor	2.72727e+07	40000000	5.88235e+06	2.4385e+07	1.72412e+07			SD
	14					0				4	109.288	69.1438	106.12	128.177	103.182	24.6932	4	118.472	90.082	95.2363	132.485	109.069	19.9046		0	18.3	18.4	19.2	19.2	18.775	0.492443	0	18.8	19.1	19	17.9	18.7	0.547723
	14					0				6	139.487	169.478	123.94	238.565	167.868	50.7799	6	208.517	189.857	150.126	172.552	180.263	24.8866		2	17.8	18.9	19.8	18.6	18.775	0.826136	2	19.7	18.5	19.4	17.6	18.8	0.948683				SM
	14					0				8	245	254.8	182.2	281.029	240.757	41.8966	8	264.4	223.8	310.2	328.812	281.803	47.1997		4	18.5	17.8	18.6	17.9	18.2	0.408248	4	19.4	18.6	17.8	19.7	18.875	0.853913				M1	M2	M3	Average	SD			Fig6j
	14					0				10	304.944	254.042	211.157	138.521	227.166	70.4414	10	326.356	223.644	332.506	326.356	302.216	52.4612		6	17.6	18.3	18.5	17.8	18.05	0.420317	6	18.9	18	17.8	20	18.675	1.00457			Heart	315.789	250	266.667	277.485	34.203			CD11b+/F4/80+/CD86+ (%)
	14					0				12	326.356	391.126	356.818	288.189	340.622	43.8395	12	288.568	238.92	581.195	330.046	359.682	152.301		8	17.5	18.2	18.1	19.4	18.3	0.795822	8	18.1	19.3	19.8	18.7	18.975	0.736546			Liver	952.381	1666.67	375	998.016	647.041
	14						0			14	543.43	497.691	528.835	477.721	511.919	29.7267	14	705.979	610.122	463.097	442.264	555.365	125.151		10	19	18.5	20.1	19	19.15	0.675771	10	18.8	18.5	19.8	19.2	19.075	0.561991			Spleen	588.235	214.286	952.381	584.967	369.058			M1
	14						0																		12	18.1	18.6	17.8	18	18.125	0.340343	12	17.3	19.5	18.6	18.9	18.575	0.928709			Lung	1000	2500	1166.67	1555.56	822.147			M2
	14						0			Days	SM@CMC-KP101														14	17.1	17.5	17.6	18	17.55	0.369685	14	17.9	19	19.2	18.3	18.6	0.60553			Kidney	571.429	2000	500	1023.81	846.16			M3
	14						0				M1	M2	M3	M4	Average	SD																									Tumor	2.85714e+07	2.30769e+07	7500000	1.97161e+07	1.09303e+07			Average
	14						0			0	51.0498	57.6126	48.657	83.835	60.2886	16.1477																																	SD
	14						0			2	68.9187	77.2308	73.5887	128.177	86.9788	27.6754										SM@CMC-KP101																SM@CMC
	14							0		4	122.522	102.953	63.6173	113.004	100.524	25.8693										M1	M2	M3	M4	Average	SD											M1	M2	M3	Average	SD
	14							0		6	182.16	119.082	78.5398	118.472	124.563	42.8279									0	19.4	18.1	19	20.4	19.225	0.953502										Heart	214.286	52.6316	357.143	208.02	152.352			Fig6k
	14							0		8	84.9487	199.428	42.7257	182.16	127.316	75.6274									2	17.8	18	17.8	18.7	18.075	0.4272										Liver	714.286	5.55556	62.5	260.78	393.778			CD11b+/F4/80+/CD206+ (%)
	14							0		10	49.3748	9.81748	336.201	116.582	127.994	145.633									4	16.9	18.9	16.8	17.3	17.475	0.974252										Spleen	909.091	250	1666.67	941.919	708.904
	14							0		12	49.2895	402.909	6.28319	125.763	146.061	178.218									6	19.7	18	18.7	17.8	18.55	0.858293										Lung	833.333	41.6667	1333.33	736.111	651.299			M1
	14							0		14	70.6858	284.838	17.9071	182.16	138.898	118.97									8	17.8	18.4	18.4	18	18.15	0.3										Kidney	1250	333.333	500	694.444	488.289			M2
																									10	17.6	16.3	17.6	17.9	17.35	0.714143										Tumor	20000000	30000000	12500000	2.08333e+07	8.77971e+06			M3
																									12	17.1	16.8	17.5	17.8	17.3	0.439697																		Average
																									14	17.8	16.4	17.1	18	17.325	0.727438											SM@CMC-KP101							SD
																																										M1	M2	M3	Average	SD
																																									Heart	470.588	136.364	31.25	212.734	229.41
																																									Liver	125	235.294	600	320.098	248.596
																																									Spleen	304.348	55.5556	153.846	171.25	125.306
																																									Lung	1000	142.857	428.571	523.81	436.436
																																									Kidney	263.158	555.556	538.462	452.392	164.104
																																									Tumor	6.66667e+07	7.77778e+07	125000000	8.98148e+07	3.09736e+07
[truncated: 12 more columns]

## Sheet: Figure7
	Fig7c
	B16F10	None	cell viability	NA	Chloroquine	Z‑VAD	Necrostatin‑1（Nec‑1）	Trolox（Tro）
			Rep1	1.03	0.98	1.01	1.03	1.05			Fig7F							Fig7g
			Rep2	1.2	0.96	0.98	0.92	0.95				CK	Si1	Si2	Si3				CK	SiRNA1	SiRNA2	SiRNA3
			Rep3	0.78	0.97	0.96	0.93	0.85			Rep1		56	30	65			Rep1	0.0219	0.029	0.0518	0.0317
			Rep4								Rep2	119		30	71			Rep2	0.0211	0.0284	0.0538	0.0288
			average	1.00333	0.97	0.983333	0.96	0.95			Rep3	110	40	54	39			Rep3	0.0184	0.0319	0.0422	0.032
			SD	0.211266	0.01	0.0251661	0.0608276	0.1			Rep4	96	40		53			Average	0.0204667	0.0297667	0.0492667	0.0308333
											Rep5	89	42	53	42			SD	0.00183394	0.00187172	0.00620108	0.0017673
		SM+PG	cell viability	NA	Chloroquine	Z‑VAD	Necrostatin‑1（Nec‑1）	Trolox（Tro）			Rep6	80	22	32	44
			Rep1	0.21	0.52	0.77	0.77	0.92			Rep7	74	17	45	60
			Rep2	0.36	0.41	1.07	0.88	0.9			Rep8	82	35	45	52
			Rep3	0.3	0.42	0.84	1.24	0.65			Rep9	112	39	46	60
			Rep4		0.42	1.43	0.88	0.53			Rep10	100	32	47	45
			average	0.29	0.4425	1.0275	0.9425	0.75			Average	95.7778	35.8889	42.4444	53.1
			SD	0.0754983	0.0518813	0.297363	0.205	0.191311			SD	15.7383	11.4613	9.4222	10.6922
		PG	cell viability	NA	Chloroquine	Z‑VAD	Necrostatin‑1（Nec‑1）	Trolox（Tro）
			Rep1	0.43	0.18	0.5	0.33	0.3
			Rep2	0.13	0.25	0.61	0.24
			Rep3	0.28	0.16		0.24	0.6
			Rep4			0.42		0.6
			average	0.205	0.196667	0.51	0.27	0.5
			SD	0.15	0.0472582	0.0953939	0.0519615	0.173205
Fig7e																					Fig7h

## Sheet: Supplementary Fig 2
Supplementary Fig 2a			Supplementary Fig 2d
	Prodigiosin（g/L）			WT			SMT-JC11
1	1.61		0	0	0	0	-0.01045	0	0
2	0.47		4	0.0412	0.0423	0.0502	0.0796	0.0759	0.0812
3	1.86		8	0.0796	0.0801	0.06896	0.0796	0.0821	0.0832
4	1.45		12	0.13964	0.1456	0.1389	0.32247	0.368	0.3215
5	0.09		16	0.35249	0.3681	0.37025	0.80547	0.8169	0.823
6	0.14		20	0.77546	0.7925	0.71323	1.53408	1.5563	1.5478
7	1.45		24	1.29121	1.34852	1.3692	1.86699	1.9125	1.9302
8	0.98		28	1.80423	1.9872	1.8768	2.50009	2.4896	2.6548
9	0.43		32	2.50009	2.5412	2.5423	3.59162	3.5871	3.6981
10	1.67		36	2.41003	2.5236	2.4156	4.04461	4.0631	4.2305
11	0.47		40	2.6529	2.6871	2.432	5.2262	5.3158	5.36987
12	1.01		44	2.59287	2.5148	2.5987	6.19494	6.2542	6.3158
13	1.65		48	2.53283	2.5652	2.3657	8.3026	8.2718	8.3319
14	0.29
15	1.57
16	1.16
17	1.75
18	1.03
19	0.04
20	1.32
21	1.32
22	0.31
23	1.88
24	0.5
25	1.46
26	1.88
27	1.1
28	1.7
29	1.04
30	1.97
31	1.02
32	1.95
33	1.73
34	1.47
35	2.08
36	1.25
37	2.97
38	2.86
39	2.49
40	1.47
41	1.08
42	1.46
43	1.28
44	2.37
45	2.33
46	2.3
47	2.6
48	2.61
49	1.04
50	1.14
51	2.7
52	2.97
53	3.25
54	2.13
55	3.1
56	2.12
57	3.05
58	1.56
59	2.68
60	2.9
61	1.79
62	2.44
63	1.54
64	3.05
65	2.03
66	2.53
67	2.88
68	2.12
69	1.69
70	3.07
71	2.85
72	3.02
73	1.89
74	2.41
75	2.72
76	2.32
77	3.31

## Sheet: Supplementary Fig 3
	Supplementary Fig 3a
	Cell viability (%)
		D1	D2	D3	D4	D5	D6	D7	D8	D9	D10
	rep1	87.1	63.5	58.8	51.8	37.6	11.8	14.1	16.5	7.1	4.7
	rep2	108.2	82.4	68.2	37.6	32.9	14.1	16.5	2.4	7.1	7.1
	rep3	115.3	75.3	63.5	44.7	35.3	18.8	14.1	4.7	16.5	9.4
	rep4	96.5	84.7	63.5	42.4	35.3	14.1	21.2	11.8	7.1	7.1
	rep5	96.5	84.7	70.6	37.6	32.9	18.8	21.2	7.1	11.8	9.4
	rep6	112.9	80	63.5	49.4	35.3	11.8	18.8	16.5	7.1	0
	rep7	108.2	87.1	58.8	49.4	32.9	21.2	18.8	4.7	16.5	2.4
	rep8	103.5	89.4	58.8	37.6	42.4	11.8	14.1	14.1	14.1	2.4
	Average	103.525	80.8875	63.2125	43.8125	35.575	15.3	17.35	9.725	10.9125	5.3125
	SD	9.55237	8.25269	4.44183	5.91377	3.21548	3.75956	3.07664	5.68576	4.33472	3.49221

## Sheet: Supplementary Fig 4
	Supplementary Fig 4a
		1 Mm					2 Mm					5 Mm
	Time(s)	rep1	rep2	rep3	Average	SD	rep1	rep2	rep3	Average	SD	rep1	rep2	rep3	Average	SD
	0	25.4	26.5	29.1	27	1.9	25.6	28.4	29.1	27.7	1.85203	25.6	26.8	28.5	26.9667	1.45717
	60	34.6	35.4	37.1	35.7	1.27671	34.6	35.6	36.3	35.5	0.8544	43.6	42.5	43.2	43.1	0.556776
	120	42	42	43	42.3333	0.57735	41.5	44.4	45.32	43.74	1.99369	50.6	50.4	48.1	49.7	1.38924
	180	43.6	44	45.1	44.2333	0.776745	50.9	50.6	51.6	51.0333	0.51316	54.6	57.4	53.6	55.2	1.96977
	240	50.1	48.5	45.6	48.0667	2.28108	58.1	57.4	56.3	57.2667	0.907377	59.8	60.1	61.2	60.3667	0.737111

## Sheet: Supplementary Fig 5
	Supplementary Fig 5b
	Time (s)	temperature (℃)
	0	34.9
	2	35.4
	4	35.4
	6	36.4
	8	37.7
	10	38.7
	12	39.8
	14	40.7
	16	41.4
	18	41.9
	20	43.5
	22	43.3
	24	44.7
	26	45.2
	28	45.6
	30	46.6
	32	47.3
	34	48
	36	48.7
	38	48.9
	40	49.1
	42	50.1
	44	50.8
	46	51.5
	48	52.1
	50	52.5
	52	52.5
	54	52.1
	56	52.3
	58	52.7
	60	53.4
	62	54.4
	64	55
	66	55.3
	68	55
	70	55.3
	72	55.7
	74	56.3
	76	56.3
	78	56.7
	80	58.2
	82	58.8
	84	58.6
	86	59.3
	88	59.3
	90	59.9
	92	59.9
	94	59.5
	96	60.1
	98	60.1
	100	59.9
	102	59.7
	104	59.1
	106	58.4
	108	58
	110	56.7
	112	55.7
	114	55.3
	116	54.2
	118	53.6
	120	52.7
	122	52.1
	124	51.9
	126	51.9
	128	51.5
	130	50.8
	132	50.1
	134	49.6
	136	48.9
	138	48.2
	140	48.7
	142	48
	144	48
	146	47.3
	148	46.3
	150	46.1
	152	45.4
	154	45.2
	156	44.7
	158	44.5
	160	43.5
	162	43.1
	164	42.6
	166	42.4
	168	42.1
	170	41.7
	172	41.4
	174	41.2
	176	41
	178	41
	180	40.7
	182	40.5
	184	39.5
	186	39.5
	188	39.3
	190	38.7
	192	38.2
	194	37.7
	196	38.5
	198	38
	200	37.7
	202	38
	204	37.5
	206	37.5
	208	37
	210	36.7
	212	36.4
	214	35.9
	216	35.7
	218	35.2
	220	34.9
	222	34.9
	224	34.9
	226	34.7
	228	34.7
	230	34.1
	232	34.1
	234	33.9
	236	33.6
	238	33.6
	240	33.6
	242	33.4
	244	33.1
	246	33.1
	248	32.6
	250	32.3
	252	32.3
	254	32.3
	256	31.8
	258	31.6
	260	32.9
	262	32.6
	264	32.3
	266	32.6
	268	32.3
	270	32.3
	272	32.9
	274	33.6
	276	34.4
	278	35.9
	280	36.7
	282	38.2
	284	39.3
	286	40
	288	41
	290	41.9
	292	42.1
	294	42.8
	296	43.5
	298	44.2
	300	45.2
	302	46.1
	304	46.6
	306	47.3
	308	48.2
	310	48.9
	312	49.6
	314	50.1
	316	51.2
	318	51.7
	320	52.5
	322	52.9
	324	53.4
	326	54.2
	328	54.8
	330	55.3
	332	55.3
	334	55.9
	336	56.1
	338	56.7
	340	57.2
	342	57.2
	344	57.2
	346	57.6
	348	58.6
	350	59.1
	352	59.1
	354	59.1
	356	59.3
	358	59.5
	360	60.3
	362	61
	364	61.4
	366	61.6
	368	61.4
	370	60.7
	372	59.7
	374	59.1
	376	58.2
	378	57.8
	380	56.7
	382	56.1
	384	55.7
	386	55.3
	388	54.4
	390	53.6
	392	52.9
	394	52.1
	396	51.5
	398	51
	400	50.3
	402	50.1
	404	49.1
	406	48.7
	408	48
	410	47.5
	412	47
	414	46.3
	416	45.6
	418	45.4
	420	44.9
	422	44.7
	424	44.2
	426	44.2
	428	44
	430	43.5
	432	42.8
	434	42.6
	436	42.4
	438	41.9
	440	42.8
	442	42.4
	444	42.1
	446	41.7
	448	41.4
	450	41
	452	41
	454	40.7
	456	40.5
	458	40.3
	460	40
	462	39.5
	464	39.3
	466	38.7
	468	38.2
	470	38.2
	472	37.7
	474	37.5
	476	37
	478	36.7
	480	37
	482	36.4
	484	36.4
	486	36.2
	488	35.7
	490	35.2
	492	35.4
	494	35.2
	496	35.2
	498	34.9
	500	35.2
	502	35.2
	504	34.9
	506	34.7
	508	34.4
	510	34.4
	512	34.1
	514	33.9
	516	33.9
	518	33.6
	520	33.6
	522	33.6
	524	33.4
	526	32.9
	528	32.9
	530	32.9
	532	32.6
	534	32.6
	536	32.3
	538	32.1
	540	32.1
	542	31.8
	544	31.8
	546	31.8
	548	32.6
	550	33.9
	552	35.2
	554	36.2
	556	37.2
	558	38.7
	560	39.8
	562	40.7
	564	41.2
	566	41.7
	568	42.1
	570	43.3
	572	44.2
	574	44.9
	576	45.9
	578	46.6
	580	47
	582	47.5
	584	48
	586	48.9
	588	49.8
	590	50.8
	592	51
	594	51.9
	596	52.5
	598	52.7
	600	52.7
	602	53.4
	604	54
	606	54.8
	608	55
	610	55.9
	612	56.3
	614	56.7
	616	57.2
	618	57.4
	620	58.4
	622	59.1
	624	59.5
	626	60.1
	628	60.3
	630	60.7
	632	61.2
	634	61.4
	636	61.6
	638	61.6
	640	61.6
	642	60.7
	644	60.5
	646	59.7
	648	58.8
	650	58
	652	57.2
	654	56.7
	656	56.1
	658	55.9
	660	55
	662	54.2
	664	54
	666	53.1
	668	52.3
	670	52.1
	672	51.7
	674	51.2
	676	50.8
	678	50.8
	680	49.8
	682	48.9
	684	48.9
	686	48.2
	688	47.5
	690	46.8
	692	46.8
	694	46.3
	696	46.1
	698	45.9
	700	45.4
	702	44.9
	704	44.7
	706	43.8
	708	43.5
	710	43.3
	712	43.1
	714	42.6
	716	42.1
	718	42.1
	720	41.7
	722	41
	724	40.7
	726	40.3
	728	39.8
	730	39.8
	732	39.3
	734	39.3
	736	39
	738	38.7
	740	38.7
	742	38.7
	744	38.2
	746	38
	748	37.5
	750	37.5
	752	37.5
	754	37
	756	36.4
	758	36.7
	760	36.2
	762	36.2
	764	35.7
	766	35.4
	768	35.2
	770	35.4
	772	35.2
	774	34.7
	776	34.9
	778	34.4
	780	34.4
	782	34.1
	784	33.9
	786	33.9
	788	33.4
	790	33.1
	792	32.9
	794	32.3
	796	32.6
	798	32.3
	800	32.3
	802	32.6
	804	34.1
	806	34.7
	808	36.2
	810	37
	812	38.2
	814	39.5
	816	40
	818	41
	820	41.9
	822	42.6
	824	43.3
	826	44.2
	828	44.7
	830	45.6
	832	46.3
	834	47
	836	47.3
	838	48
	840	48.4
	842	49.6
	844	50.5
	846	51
	848	51.5
	850	52.3
	852	52.5
	854	53.6
	856	54
	858	54.4
	860	55.5
	862	55.7
	864	56.5
	866	56.7
	868	57.2
	870	57.4
	872	58
	874	58
	876	58.8
	878	59.3
	880	59.3
	882	59.3
	884	59.7
	886	60.1
	888	61.2
	890	61.8
	892	61.4
	894	61.6
	896	61
	898	60.3
	900	59.7
	902	59.1
	904	58.4
	906	57.6
	908	56.9
	910	56.1
	912	55.3
	914	54.2
	916	53.6
	918	53.6
	920	52.9
	922	52.3
	924	51.7
	926	51.2
	928	50.8
	930	50.3
	932	49.6
	934	49.1
	936	48.4
	938	48.2
	940	47.3
	942	46.8
	944	46.6
	946	46.1
	948	45.6
	950	45.2
	952	45.2
	954	44.5
	956	44
	958	43.5
	960	43.5
	962	43.1
	964	42.6
	966	42.4
	968	41.9
	970	41.2
	972	41
	974	40.3
	976	40
	978	39.5
	980	40
	982	39.8
	984	39.5
	986	39.3
	988	38.7
	990	38.2
	992	38
	994	37.7
	996	37.7
	998	37
	1000	36.7
	1002	36.2
	1004	36.2
	1006	35.9
	1008	35.7
	1010	35.4
	1012	35.4
	1014	35.2
	1016	34.7
	1018	34.4
	1020	34.7
	1022	33.9
	1024	33.9
	1026	33.6
	1028	33.6
	1030	33.4
	1032	32.9
	1034	33.4
	1036	32.6
	1038	32.3
	1040	32.6
	1042	32.9
	1044	32.9
	1046	32.3
	1048	32.3
	1050	32.1
	1052	31.3
	1054	31.3
	1056	31.3
	1058	31.1

[truncated: 18 more sheets: Supplementary Fig 6, Supplementary Fig 7, Supplementary Fig 9, Supplementary Fig 11, Supplementary Fig 15, Supplementary Fig 16, Supplementary Fig 17, Supplementary Fig 18, Supplementary Fig 23, Supplementary Fig 24, Supplementary Fig 26, Supplementary Fig 28, Supplementary Fig 29, Supplementary Fig 32, Supplementary Fig 33, Supplementary Fig 35, Supplementary Fig 42, Supplementary Fig 43]
